# Supplementary material for: Dietary fiber content in clinical ketogenic diets modifies the gut microbiome and seizure resistance in mice
Source: Nat Commun. 2025 Jan 24;16:987. doi: 10.1038/s41467-025-56091-7 (PMC11759687; doi:10.1038/s41467-025-56091-7)
Supplement: Supplementary file 3 — Supplementary Data [file 41467_2025_56091_MOESM3_ESM.xlsx]

## Sheet: Supplementary Data 1
Table S1. Dietary Information
Ingredients (g/kcal)	Control infant formula (CD)	Ketogenic Diet (KD) 4:1	Ketogenic Diet (KD) 3:1	Medium Chain Triglyceride (MCT) 2.5:1
Fat	56	98	97	93.5
Saturated		38	37	31.4
Medium Chain Triglycerides				23.5
Monounsaturated		32	34	52.3
Polyunsaturated		28	25	9.8
DHA	<2 %	0.17	0.25	0.38
ARA	<2 %	0.156	0.25
Linoleic Acid	10		22
Linolenic Acid			1.8
Carbohydrates	105	12	10	14.4
Dietary Fiber	<2 %	7.5		7.2
Soluble		4.5		3.7
Insoluble		3		3.7
Protein	20.7	20	22	29.4
Vitamins (ug/kcal)
Vitamin A (IU/kcal)	3000	1750	1640
Vitamin D (IU/kcal)	600	569	863
Choline	240000	455000	285000
Vitamin C	90000	57000	83000
Vitamin E (IU/kcal)	15	23	17
Niacin	10500	7000	6300
Pantothenate	4500	4100	7600
Vitamin K	80	44	70
Riboflavin	1500	1000	900
Thiamin	1000	1300	900
Vitamin B6	600	1000	900
Folic Acid	150	165	135
Biotin	44	27	18
Vitamin B12	2.5	1.8	1.8
Inositol	47000	27000	197000
Ingredients
Fat
High Oleic Safflower Oil	+	-	-	-
Soy Oil	+	+	+	+
Coconut Oil (or MCT)	+	-	-	+
High Oleic Sunflower Oil	-	+	+	+
Palm Oil	-	+	+	+
C. Cohnii Oil	+	+	+	+
M. Alpina Oil	+	+	+	-
Soy Lecithin	+	+	-	-
Carbohydrates
Lactose	+	-	+	-
Short-Chain Fructooligosaccharide	+	+	-	+
Corn Syrup Solids	-	+	-	-
Chicory Root Inulin	-	+	-	+
High Amylose Corn Starch	-	+	-	+
Gum Arabic	-	+	-	+
Microcrystaline Cellulose	-	+	-	+
Soy Fiber	-	+	-	+
Maltodextrin	-	+	-	+
Protein
Whey Protein Concentrate	+	+	+	+
Nonfat Milk (Casein)	+	+	+	+
Minerals
Manganese (ug/kcal)	50	1200	200	1176.31
Iron (mg/kcal)	18	9.9	15	9.09091
Zinc (mg/kcal)	7.5	5.1	11	6.06061
Copper (ug/kcal)	900	710	647	782.369
Calcium (mg/kcal)	780	993	1030	752.066
Potassium (mg/kcal)	1050	1090	1170	1633.61
Phosphorus (mg/kcal)	420	596	692	586.777
Chloride (mg/kcal)	650	1030	691	1352.62
Sodium (mg/kcal)	240	682	450	763.085
Magnesium (mg/kcal)	60	137	99	1696.97
Selenium (ug/kcal)	20	38	34	35.2617
Molybdenum (ug/kcal)		41	44	35.8127
Chromium (ug/kcal)		21	37	16.2534
L-Carnitine (mg/kcal)		64	62	55.0964
Taurine (mg/kcal)		47	62	41.0468
Iodine (ug/kcal)	150	122	132	123.967

## Sheet: Supplementary Data 2
Table S2: Composition of Rich Bacterial Medium
Ingredient	Amount (g/L)
Yeast Extract (Sigma-Aldrich)	4.5
Peptone from meat, peptic digest (Sigma-Aldrich)	5
Tryptone (VWR)	5
Inulin (Sigma-Aldrich)	1
Mucin (Sigma-Aldrich)	4
Soluble Starch (Sigma-Aldrich)	5
Gum Arabic (Sigma-Aldrich)	1
Minimal media
Sodium Chloride (Sigma-Aldrich)	4.5
Potasium Chloride (EMD)	4.5
Magnesium sulfate heptahydrate (Sigma-Aldrich)	1.25
Calcium chloride dihyrate (Sigma-Aldrich)	0.1
Potasium dihydrogen phosphate. (Alfa Aesar)	0.5
Sodium bicarbonate (Sigma-Aldrich)	1.5
Bile bovine (Sigma-Aldrich)	0.05
L-cysteine hydrochloride (Acros Organics)	0.8
Iron (II) sulfate heptahydrate (Sigma-Aldrich)	0.005
Hemin (Sigma-Aldrich)	0.005
Vitamin mix solution (ATCC) (mL)	1
Vitamin K1 (HiMedia)	0.002
Tween 80 (Sigma-Aldrich) (mL)	1
Vitamin mix solution	Amount (mg/L)
Folic acid	2
Pyridoxine hydrochloride	10
Riboflavin	5
Biotin	2
Thiamine	5
Nicotinic acid	5
Calcium Pantothenate	5
Vitamin B12	0.1
p-Aminobenzoic acid	5
Thioctic acid	5
Monopotassium phosphate	900

## Sheet: Supplementary Data 3
Table S3: Simplified model of the infant microbiome
Species	Composition	Volume (mL)	Growth Media
Actinobacteria	0.21	3
Bifidobacterium longum sups. infantis DSM 20088		1	Man Rogosa Sharpe with 0.05% (w/v) L-cysteine.HCl
Bifidobacterium longum sups. longum ATCC BAA-999		1	Man Rogosa Sharpe with 0.05% (w/v) L-cysteine.HCl
Bifidobacterium breve DSM 20213		1	Man Rogosa Sharpe with 0.05% (w/v) L-cysteine.HCl
Bacteroidetes	0.14	2
Bacteroides fragilis ATCC 25285		1	Brain Heart Infusion with 5 µg/ml hemin and vitamin K1
Bacteroides vulgatus ATCC8482		1	Brain Heart Infusion with 5 µg/ml hemin and vitamin K1
Firmicutes	0.28	4
Enterococcus faecalis ATCC 19433		2	Brain Heart Infusion
Clostridium perfringens ATCC 13124		2	Reinforced Clostridium Medium
Proteobacteria	0.37	5.3
Escherichia coli K-12 ATCC 10798		3	Brain Heart Infusion
Klebsiella pneumoniae subsp. pneumoniae ATCC 13883		2.3	Brain Heart Infusion

## Sheet: Supplementary Data 4
Table S4: Artificial digestion solutions preparation
Ingredients		Saliva	Gastric	Intestinal
	Stock conc	SSF	SGF	SIF
	g/L	mL	mL	mL
KCl	37.3	15.1	6.9	6.8
KH2PO4	68	3.7	0.9	0.8
NaHCO3	84	6.8	12.5	42.5
NaCl	117	–	11.8	9.6
MgCl2x6H2O	30.5	0.5	0.4	1.1
(NH4)2CO3	48	0.06	0.5	–
pH adjustment	mol/L
NaOH	1	–	–	–
HCl	6	0.09	1.3	0.7
Add during digestion
	mol/L	mmol/L	mmol/L	mmol/L
CaCl2x2H2O	0.3	1.5	0.15	0.6

## Sheet: Supplementary Data 5
Table S5: Primers and qPCR conditions
Species	Primers	qPCR conditions	Target region	Reference
Bifidobacterium longum subsp. infantis DSM 20088	[HEX]-AAAACGTCCATCCATCACA	2' 95ºC; 40 cycles of 1' 95ºC, 1' 54ºC, 30" 72ºC; melt curve 15" 95ºC, 1' 60ºC, and 15" 95ºC	conserved region between Blon_0424 and Blon_0425	(1) Lewis et al 2016
	CGCCTCAGTTCTTTAATGT
Bifidobacterium longum subsp. longum ATCC BAA-999	[HEX]-AAAACGTCCATCCATCACA			(1) Lewis et al 2016
	ACGACCAGGTTCCACTTGAT
Bifidobacterium breve DSM 20213	CCGGATGCTCCATCACAC	5' 94°C; 40 cycles 20" 94°C, 20" 55°C,50" 72°C; 1 cycle 15" 94°C; melt curve (as described above)	16S rRNA	(2) Matsuki et al 2004
	ACAAAGTGCCTTGCTCCCT
Bacteroides fragilis ATCC 25285	TCRGGAAGAAAGCTTGCT	10' 95 °C; 40 cycles of 15" 95°C, 1' 58 °C; melt curve (as described above)	16S rRNA	(3) Tong et al 2011
	CATCCTTTACCGGAATCCT
Bacteroides vulgatus ATCC8482	CGGGCTTAAATTGCAGATGA	10' 95 °C; 40 cycles of 15" 95°C, 1' 60 °C; melt curve (as described above)	16S rRNA	(3) Tong et al 2011
	CATGCAGCACCTTCACAGAT
Enterococcus faecalis ATCC 19433	ACACTTGGAAACAGGTGC	2' 50°C; 10' 95°C; 42 cycles of 15" 95°C, 1' 60°C; melt curve (as described above)	16S rRNA	(4) Ryu et al 2013
	AGTTACTAACGTCCTTGTTC
Clostridium perfringens ATCC 13124	AGATGGCATCATCATTCAAC	2' 94°C; 35 cycles of 30" 94°C, 30" 60°C, 2' 72°C; 2' 72°C; (as described above)	16S rRNA	(5) Kikuchi et al 2002
	GCAAGGGATGTCAAGTGT
Escherichia coli K-12 ATCC 10798	CATGCCGCGTGTATGAAGAA	2' 50°C; 10' 95°C; 42 cycles of 15" 95°C, 1' 60°C; melt curve (as described above)	16S rRNA	(6) Penders et al 2006
	CGGGTAACGTCAATGAGCAAA
Klebsiella pneumoniae subsp. pneumoniae ATCC 13883	ATTTGAAGAGGTTGCAAACGAT	15' 95 °C; 35 cycles of 30" 94 °C, 90" 58 °C, 90" 72 °C; 10 min 72 °C; melt curve (as described above)	16S–23S ITS	(7) Turton et al 2010
	TTCACTCTGAAGTTTTCTTGTGTTC

## Sheet: Supplementary Data 6
Table S6: Composition of Synthetic Media
Ingredient	Amount (g/per 5 g total diet)
Minimal media*
Gradient ratio synthetic media	KD4:1	KD3:1	KD2.5:1	KD1.5:1
Whey Protein	0.8	0.8	0.8	0.8
Lactose	0.2	0.45	0.63	1.2
Shortening	4	3.75	3.57	3
Fat source synthetic media	KD4:1	KD3:1	MCT2.5:1
Whey Protein	0.82	0.85	1.1
Lactose	0.18	0.39	0.5
Fat (either Sunflower oil, Palm oil, or soy lecithin)	4	3.76	2.6
MCT			0.86
Fat type synthetic media	KD4:1+LA	KD3:1+LA	MCT2.5:1+LA
Whey Protein	0.82	0.85	1.1
Lactose	0.18	0.39	0.25
Fat (eq. amount of Sunflower and Palm oils)	3.15	2.9	1.75
MCT			0.86
Linoleic acid	0.85	0.85	0.85
Fat type synthetic media	KD4:1+MCT	KD3:1+MCT	MCT2.5:1	KD4:1	KD3:1	KD2.5:1
Whey Protein	0.82	0.85	1.1	0.82	0.85	1.1
Lactose	0.18	0.39	0.25	0.18	0.39	0.25
Fat (eq. amount of Sunflower and Palm oils)	3.14	2.89	2.6	4	3.76	3.46
MCT	0.86	0.86	0.86
Carbohydrate source synthetic media	KD4:1	KD3:1	MCT2.5:1
Whey Protein	0.82	0.85	1.1
CHO (Lactose or Fiber mix**)	0.18	0.39	0.25
Sunflower oil	2	1.88	1.3
Palm oil	2	1.88	1.3
MCT			0.86
* Refer to Table S2
**Fiber mix (equal amount of FOS, inulin, Cellulose, Gum arabic)

## Sheet: Supplementary Data 7
Table S7: Relative abundances of SGB-level taxanomic distribution in mice feces post-dietary treatment
ID	CD_POST_1_trimmed_sgb	CD_POST_2_trimmed_sgb	CD_POST_3_trimmed_sgb	CD_POST_4_trimmed_sgb	KD4_POST_1_trimmed_sgb	KD4_POST_2_trimmed_sgb	KD4_POST_3_trimmed_sgb	KD4_POST_4_trimmed_sgb	KD3_POST_1_trimmed_sgb	KD3_POST_2_trimmed_sgb	KD3_POST_3_trimmed_sgb	KD3_POST_4_trimmed_sgb	MCT_POST_1_trimmed_sgb	MCT_POST_2_trimmed_sgb	MCT_POST_3_trimmed_sgb	MCT_POST_4_trimmed_sgb
k__Archaea	0	0	0	0	0	0	0	8.38123	0	0.0148	0.01064	0.1703	0.1691	0.33584	0.00924	0
k__Archaea|p__Euryarchaeota	0	0	0	0	0	0	0	8.38123	0	0.0148	0.01064	0.1703	0.1691	0.33584	0.00924	0
k__Archaea|p__Euryarchaeota|c__Methanomicrobia	0	0	0	0	0	0	0	8.38123	0	0.0148	0.01064	0.1703	0.1691	0.33584	0.00924	0
k__Archaea|p__Euryarchaeota|c__Methanomicrobia|o__Methanosarcinales	0	0	0	0	0	0	0	8.38123	0	0.0148	0.01064	0.1703	0.1691	0.33584	0.00924	0
k__Archaea|p__Euryarchaeota|c__Methanomicrobia|o__Methanosarcinales|f__Methanosarcinaceae	0	0	0	0	0	0	0	8.38123	0	0.0148	0.01064	0.1703	0.1691	0.33584	0.00924	0
k__Archaea|p__Euryarchaeota|c__Methanomicrobia|o__Methanosarcinales|f__Methanosarcinaceae|g__Methanomethylovorans	0	0	0	0	0	0	0	8.38123	0	0.0148	0.01064	0.1703	0.1691	0.33584	0.00924	0
k__Archaea|p__Euryarchaeota|c__Methanomicrobia|o__Methanosarcinales|f__Methanosarcinaceae|g__Methanomethylovorans|s__Methanomethylovorans_SGB40959	0	0	0	0	0	0	0	8.38123	0	0.0148	0.01064	0.1703	0.1691	0.33584	0.00924	0
k__Archaea|p__Euryarchaeota|c__Methanomicrobia|o__Methanosarcinales|f__Methanosarcinaceae|g__Methanomethylovorans|s__Methanomethylovorans_SGB40959|t__SGB40959	0	0	0	0	0	0	0	8.38123	0	0.0148	0.01064	0.1703	0.1691	0.33584	0.00924	0
k__Bacteria	100	100	100	100	100	100	100	91.6188	100	99.9852	99.9894	99.8297	99.8309	99.6642	99.9908	100
k__Bacteria|p__Actinobacteria	20.8331	36.6406	7.80204	9.40013	4.35611	3.06158	6.56392	4.34717	7.83256	4.30376	3.74031	2.15807	2.95956	2.38273	3.2701	2.26489
k__Bacteria|p__Actinobacteria|c__Acidimicrobiia	0	0	0	0	0.03587	0	0	0	0	0	0.01028	0	0.95531	0.05988	0.06616	0.03213
k__Bacteria|p__Actinobacteria|c__Acidimicrobiia|o__Acidimicrobiales	0	0	0	0	0.03587	0	0	0	0	0	0.01028	0	0.95531	0.05988	0.06616	0.03213
k__Bacteria|p__Actinobacteria|c__Acidimicrobiia|o__Acidimicrobiales|f__Ilumatobacteraceae	0	0	0	0	0.03587	0	0	0	0	0	0.01028	0	0.95531	0.05988	0.06616	0.03213
k__Bacteria|p__Actinobacteria|c__Acidimicrobiia|o__Acidimicrobiales|f__Ilumatobacteraceae|g__GGB28818	0	0	0	0	0.03587	0	0	0	0	0	0.01028	0	0.95531	0.05988	0.06616	0.03213
k__Bacteria|p__Actinobacteria|c__Acidimicrobiia|o__Acidimicrobiales|f__Ilumatobacteraceae|g__GGB28818|s__GGB28818_SGB41473	0	0	0	0	0.03587	0	0	0	0	0	0.01028	0	0.95531	0.05988	0.06616	0.03213
k__Bacteria|p__Actinobacteria|c__Acidimicrobiia|o__Acidimicrobiales|f__Ilumatobacteraceae|g__GGB28818|s__GGB28818_SGB41473|t__SGB41473	0	0	0	0	0.03587	0	0	0	0	0	0.01028	0	0.95531	0.05988	0.06616	0.03213
k__Bacteria|p__Actinobacteria|c__Actinomycetia	20.638	36.5936	7.74907	9.34862	3.9222	2.73633	5.83238	3.75174	7.58678	3.96099	3.40871	2.01686	1.36297	1.99606	1.94571	1.67497
k__Bacteria|p__Actinobacteria|c__Actinomycetia|o__Bifidobacteriales	19.8914	30.444	5.79234	3.9988	1.0602	1.08241	0	1.12495	0.10629	0.16193	0.19988	0.32593	0.01197	0	0.04036	0
k__Bacteria|p__Actinobacteria|c__Actinomycetia|o__Bifidobacteriales|f__Bifidobacteriaceae	19.8914	30.444	5.79234	3.9988	1.0602	1.08241	0	1.12495	0.10629	0.16193	0.19988	0.32593	0.01197	0	0.04036	0
k__Bacteria|p__Actinobacteria|c__Actinomycetia|o__Bifidobacteriales|f__Bifidobacteriaceae|g__Bifidobacterium	19.8914	30.444	5.79234	3.9988	1.0602	1.08241	0	1.12495	0.10629	0.16193	0.19988	0.32593	0.01197	0	0.04036	0
k__Bacteria|p__Actinobacteria|c__Actinomycetia|o__Bifidobacteriales|f__Bifidobacteriaceae|g__Bifidobacterium|s__Bifidobacterium_pseudolongum	19.8914	30.444	5.79234	3.9988	1.0602	1.08241	0	1.12495	0.10629	0.16193	0.19988	0.32593	0.01197	0	0.04036	0
k__Bacteria|p__Actinobacteria|c__Actinomycetia|o__Bifidobacteriales|f__Bifidobacteriaceae|g__Bifidobacterium|s__Bifidobacterium_pseudolongum|t__SGB17279	19.8914	30.444	5.79234	3.9988	1.0602	1.08241	0	1.12495	0.10629	0.16193	0.19988	0.32593	0.01197	0	0.04036	0
k__Bacteria|p__Actinobacteria|c__Actinomycetia|o__Corynebacteriales|f__Mycobacteriaceae|g__GGB80093	0.74653	6.14963	1.95673	5.34981	2.86201	1.65392	5.72372	2.4602	7.48049	3.76539	3.14993	1.69093	1.31701	1.99606	1.67911	1.60687
k__Bacteria|p__Actinobacteria|c__Actinomycetia|o__Corynebacteriales|f__Mycobacteriaceae|g__GGB80093|s__GGB80093_SGB1810	0.74653	6.14963	1.95673	5.34981	2.86201	1.65392	5.72372	2.4602	7.48049	3.76539	3.14993	1.69093	1.31701	1.99606	1.67911	1.60687
k__Bacteria|p__Actinobacteria|c__Actinomycetia|o__Corynebacteriales|f__Mycobacteriaceae|g__GGB80093|s__GGB80093_SGB1810|t__SGB1810	0.74653	6.14963	1.95673	5.34981	2.86201	1.65392	5.72372	2.4602	7.48049	3.76539	3.14993	1.69093	1.31701	1.99606	1.67911	1.60687
k__Bacteria|p__Actinobacteria|c__Actinomycetia|o__Micrococcales|f__Brevibacteriaceae	0	0	0	0	0	0	0.01266	0	0	0	0	0	0	0	0	0
k__Bacteria|p__Actinobacteria|c__Actinomycetia|o__Micrococcales|f__Brevibacteriaceae|g__Brevibacterium	0	0	0	0	0	0	0.01266	0	0	0	0	0	0	0	0	0
k__Bacteria|p__Actinobacteria|c__Actinomycetia|o__Micrococcales|f__Brevibacteriaceae|g__Brevibacterium|s__Brevibacterium_SGB41697	0	0	0	0	0	0	0.01266	0	0	0	0	0	0	0	0	0
k__Bacteria|p__Actinobacteria|c__Actinomycetia|o__Micrococcales|f__Brevibacteriaceae|g__Brevibacterium|s__Brevibacterium_SGB41697|t__SGB41697	0	0	0	0	0	0	0.01266	0	0	0	0	0	0	0	0	0
k__Bacteria|p__Actinobacteria|c__Actinomycetia|o__Micrococcales|f__Micrococcaceae|g__GGB42949	0	0	0	0	0	0	0	0	0	0.01343	0.04381	0	0.03398	0	0	0.06811
k__Bacteria|p__Actinobacteria|c__Actinomycetia|o__Micrococcales|f__Micrococcaceae|g__GGB42949|s__GGB42949_SGB43520	0	0	0	0	0	0	0	0	0	0.01343	0.04381	0	0.03398	0	0	0.06811
k__Bacteria|p__Actinobacteria|c__Actinomycetia|o__Micrococcales|f__Micrococcaceae|g__GGB42949|s__GGB42949_SGB43520|t__SGB43520	0	0	0	0	0	0	0	0	0	0.01343	0.04381	0	0.03398	0	0	0.06811
k__Bacteria|p__Actinobacteria|c__Actinomycetia|o__Streptomycetales|f__Streptomycetaceae|g__GGB30301	0	0	0	0	0	0	0.02268	0.01163	0	0	0.01296	0	0	0	0.00221	0
k__Bacteria|p__Actinobacteria|c__Actinomycetia|o__Streptomycetales|f__Streptomycetaceae|g__GGB30301|s__GGB30301_SGB43265	0	0	0	0	0	0	0.02268	0.01163	0	0	0.01296	0	0	0	0.00221	0
k__Bacteria|p__Actinobacteria|c__Actinomycetia|o__Streptomycetales|f__Streptomycetaceae|g__GGB30301|s__GGB30301_SGB43265|t__SGB43265	0	0	0	0	0	0	0.02268	0.01163	0	0	0.01296	0	0	0	0.00221	0
k__Bacteria|p__Actinobacteria|c__Actinomycetia|o__Streptomycetales|f__Streptomycetaceae|g__GGB31701	0	0	0	0	0	0	0.07332	0.15496	0	0.02024	0.00213	0	0	0	0.22403	0
k__Bacteria|p__Actinobacteria|c__Actinomycetia|o__Streptomycetales|f__Streptomycetaceae|g__GGB31701|s__GGB31701_SGB45057	0	0	0	0	0	0	0.07332	0.15496	0	0.02024	0.00213	0	0	0	0.22403	0
k__Bacteria|p__Actinobacteria|c__Actinomycetia|o__Streptomycetales|f__Streptomycetaceae|g__GGB31701|s__GGB31701_SGB45057|t__SGB45057	0	0	0	0	0	0	0.07332	0.15496	0	0.02024	0.00213	0	0	0	0.22403	0
k__Bacteria|p__Actinobacteria|c__CFGB4875	0.76483	0.13757	0.94608	1.37793	0.01601	0.03426	1.39192	2.0647	2.25487	1.89724	1.88241	1.45396	1.53458	2.83082	1.64767	2.15839
k__Bacteria|p__Actinobacteria|c__CFGB4875|o__OFGB4875	0.76483	0.13757	0.94608	1.37793	0.01601	0.03426	1.39192	2.0647	2.25487	1.89724	1.88241	1.45396	1.53458	2.83082	1.64767	2.15839
k__Bacteria|p__Actinobacteria|c__CFGB4875|o__OFGB4875|f__FGB4875	0.76483	0.13757	0.94608	1.37793	0.01601	0.03426	1.39192	2.0647	2.25487	1.89724	1.88241	1.45396	1.53458	2.83082	1.64767	2.15839
k__Bacteria|p__Actinobacteria|c__CFGB73496|o__OFGB73496|f__FGB73496|g__GGB70518	0	0	0	0	0	0	0.01726	0.01566	0	0.00786	0.00044	0.00393	0.01465	0.01692	0.008	0
k__Bacteria|p__Actinobacteria|c__CFGB73496|o__OFGB73496|f__FGB73496|g__GGB70518|s__GGB70518_SGB94950	0	0	0	0	0	0	0.01726	0.01566	0	0.00786	0.00044	0.00393	0.01465	0.01692	0.008	0
k__Bacteria|p__Actinobacteria|c__CFGB73496|o__OFGB73496|f__FGB73496|g__GGB70518|s__GGB70518_SGB94950|t__SGB94950	0	0	0	0	0	0	0.01726	0.01566	0	0.00786	0.00044	0.00393	0.01465	0.01692	0.008	0
k__Bacteria|p__Actinobacteria|c__CFGB73496|o__OFGB73496|f__FGB73496|g__GGB80032	0	0	0	0	0	0	0.04216	0.09532	0.02112	0.02044	0.00853	0.02172	0.06008	0.05062	0.06569	0.03504
k__Bacteria|p__Actinobacteria|c__CFGB73496|o__OFGB73496|f__FGB73496|g__GGB80032|s__GGB80032_SGB42945	0	0	0	0	0	0	0.04216	0.09532	0.02112	0.02044	0.00853	0.02172	0.06008	0.05062	0.06569	0.03504
k__Bacteria|p__Actinobacteria|c__CFGB73496|o__OFGB73496|f__FGB73496|g__GGB80032|s__GGB80032_SGB42945|t__SGB42945	0	0	0	0	0	0	0.04216	0.09532	0.02112	0.02044	0.00853	0.02172	0.06008	0.05062	0.06569	0.03504
k__Bacteria|p__Actinobacteria|c__CFGB75980|o__OFGB75980|f__FGB75980|g__GGB70521	0	0	0	0	0	0	0.02236	0.01266	0.01399	0.00949	0.00094	0.00564	0.02828	0.00688	0.19417	0.0017
k__Bacteria|p__Actinobacteria|c__CFGB75980|o__OFGB75980|f__FGB75980|g__GGB70521|s__GGB70521_SGB94953	0	0	0	0	0	0	0.02236	0.01266	0.01399	0.00949	0.00094	0.00564	0.02828	0.00688	0.19417	0.0017
k__Bacteria|p__Actinobacteria|c__CFGB75980|o__OFGB75980|f__FGB75980|g__GGB70521|s__GGB70521_SGB94953|t__SGB94953	0	0	0	0	0	0	0.02236	0.01266	0.01399	0.00949	0.00094	0.00564	0.02828	0.00688	0.19417	0.0017
k__Bacteria|p__Actinobacteria|c__Coriobacteriia	0.19514	0.04698	0.05297	0.05151	0.39803	0.32525	0.64975	0.47178	0.21067	0.30498	0.31141	0.10992	0.53828	0.25236	0.99036	0.52104
k__Bacteria|p__Actinobacteria|c__Coriobacteriia|o__Coriobacteriales	0	0	0	0	0	0	0	0	0	0.02478	0.02479	0	0.06415	0.00269	0.45772	0.08601
k__Bacteria|p__Actinobacteria|c__Coriobacteriia|o__Coriobacteriales|f__Coriobacteriaceae	0	0	0	0	0	0	0	0	0	0.02478	0.02479	0	0.06415	0.00269	0.45772	0.08601
k__Bacteria|p__Actinobacteria|c__Coriobacteriia|o__Coriobacteriales|f__Coriobacteriaceae|g__GGB28421	0	0	0	0	0	0	0	0	0	0.02478	0.02479	0	0.06415	0.00269	0.45772	0.08601
k__Bacteria|p__Actinobacteria|c__Coriobacteriia|o__Coriobacteriales|f__Coriobacteriaceae|g__GGB28421|s__GGB28421_SGB41004	0	0	0	0	0	0	0	0	0	0.02478	0.02479	0	0.06415	0.00269	0.45772	0.08601
k__Bacteria|p__Actinobacteria|c__Coriobacteriia|o__Coriobacteriales|f__Coriobacteriaceae|g__GGB28421|s__GGB28421_SGB41004|t__SGB41004	0	0	0	0	0	0	0	0	0	0.02478	0.02479	0	0.06415	0.00269	0.45772	0.08601
k__Bacteria|p__Actinobacteria|c__Coriobacteriia|o__Eggerthellales	0.19514	0.04698	0.05297	0.05151	0.39803	0.32525	0.64975	0.47178	0.21067	0.28019	0.28661	0.10992	0.47412	0.24967	0.53263	0.43503
k__Bacteria|p__Actinobacteria|c__Coriobacteriia|o__Eggerthellales|f__Eggerthellaceae	0.19514	0.04698	0.05297	0.05151	0.39803	0.32525	0.64975	0.47178	0.21067	0.28019	0.28661	0.10992	0.47412	0.24967	0.53263	0.43503
k__Bacteria|p__Actinobacteria|c__Coriobacteriia|o__Eggerthellales|f__Eggerthellaceae|g__Adlercreutzia	0.19514	0.04284	0.05297	0.04913	0.39099	0.30852	0.64975	0.47178	0.21067	0.28019	0.28661	0.10562	0.47412	0.24967	0.53263	0.43503
k__Bacteria|p__Actinobacteria|c__Coriobacteriia|o__Eggerthellales|f__Eggerthellaceae|g__Adlercreutzia|s__Adlercreutzia_SGB94879	0	0	0	0	0	0	0	0	0	0.00435	0	0	0	0	0.07026	0
k__Bacteria|p__Actinobacteria|c__Coriobacteriia|o__Eggerthellales|f__Eggerthellaceae|g__Adlercreutzia|s__Adlercreutzia_SGB94879|t__SGB94879	0	0	0	0	0	0	0	0	0	0.00435	0	0	0	0	0.07026	0
k__Bacteria|p__Actinobacteria|c__Coriobacteriia|o__Eggerthellales|f__Eggerthellaceae|g__Adlercreutzia|s__Adlercreutzia_caecimuris	0.07129	0.04284	0.0336	0.02644	0.22838	0.23746	0.32667	0.18307	0.02979	0.04737	0.08018	0.02012	0.09539	0.04333	0.08236	0.10177
k__Bacteria|p__Actinobacteria|c__Coriobacteriia|o__Eggerthellales|f__Eggerthellaceae|g__Adlercreutzia|s__Adlercreutzia_caecimuris|t__SGB14802	0.07129	0.04284	0.0336	0.02644	0.22838	0.23746	0.32667	0.18307	0.02979	0.04737	0.08018	0.02012	0.09539	0.04333	0.08236	0.10177
k__Bacteria|p__Actinobacteria|c__Coriobacteriia|o__Eggerthellales|f__Eggerthellaceae|g__Adlercreutzia|s__Adlercreutzia_equolifaciens	0	0	0	0	0	0	0	0	0	0.00101	0	0	0	0	0	0
k__Bacteria|p__Actinobacteria|c__Coriobacteriia|o__Eggerthellales|f__Eggerthellaceae|g__Adlercreutzia|s__Adlercreutzia_equolifaciens|t__SGB14797	0	0	0	0	0	0	0	0	0	0.00101	0	0	0	0	0	0
k__Bacteria|p__Actinobacteria|c__Coriobacteriia|o__Eggerthellales|f__Eggerthellaceae|g__Adlercreutzia|s__Adlercreutzia_muris	0.12385	0	0.01938	0.02269	0.1626	0.07106	0.32307	0.28871	0.18087	0.22747	0.20643	0.0855	0.37873	0.20634	0.38001	0.33326
k__Bacteria|p__Actinobacteria|c__Coriobacteriia|o__Eggerthellales|f__Eggerthellaceae|g__Adlercreutzia|s__Adlercreutzia_muris|t__SGB33553	0.12385	0	0.01938	0.02269	0.1626	0.07106	0.32307	0.28871	0.18087	0.22747	0.20643	0.0855	0.37873	0.20634	0.38001	0.33326
k__Bacteria|p__Actinobacteria|c__Coriobacteriia|o__Eggerthellales|f__Eggerthellaceae|g__Enterorhabdus	0	0.00413	0	0.00238	0.00705	0.01673	0	0	0	0	0	0.0043	0	0	0	0
k__Bacteria|p__Actinobacteria|c__Coriobacteriia|o__Eggerthellales|f__Eggerthellaceae|g__Enterorhabdus|s__Enterorhabdus_sp_P55	0	0.00413	0	0.00238	0.00705	0.01673	0	0	0	0	0	0.0043	0	0	0	0
k__Bacteria|p__Actinobacteria|c__Coriobacteriia|o__Eggerthellales|f__Eggerthellaceae|g__Enterorhabdus|s__Enterorhabdus_sp_P55|t__SGB42958	0	0.00413	0	0.00238	0.00705	0.01673	0	0	0	0	0	0.0043	0	0	0	0
k__Bacteria|p__Bacteria_unclassified	2.65556	0.74762	1.78942	1.58143	6.98602	6.39923	3.01158	5.36813	2.13462	3.45823	3.73595	4.45651	4.61098	3.12142	4.06944	3.95556
k__Bacteria|p__Bacteria_unclassified|c__Bacteria_unclassified	2.5953	0.74762	1.59277	1.58143	5.55482	6.09791	2.36808	4.67408	1.94686	3.1485	3.4049	4.14343	3.67446	2.38958	2.81173	3.28267
k__Bacteria|p__Bacteria_unclassified|c__Bacteria_unclassified|o__Bacteria_unclassified	2.5953	0.74762	1.59277	1.58143	5.55482	6.09791	2.36808	4.67408	1.94686	3.1485	3.4049	4.14343	3.67446	2.38958	2.81173	3.28267
k__Bacteria|p__Bacteria_unclassified|c__Bacteria_unclassified|o__Bacteria_unclassified|f__Bacteria_unclassified	2.5953	0.74762	1.59277	1.58143	5.55482	6.09791	2.36808	4.67408	1.94686	3.1485	3.4049	4.14343	3.67446	2.38958	2.81173	3.28267
k__Bacteria|p__Bacteria_unclassified|c__Bacteria_unclassified|o__Bacteria_unclassified|f__Bacteria_unclassified|g__Bacteria_unclassified	0.12794	0	0.00497	0.04513	0.25317	0.10601	0.0654	0.2644	0.23313	0.43206	0.15996	0.04694	0.49934	0.20747	0.80645	0.14923
k__Bacteria|p__Bacteria_unclassified|c__Bacteria_unclassified|o__Bacteria_unclassified|f__Bacteria_unclassified|g__Bacteria_unclassified|s__Bacteria_unclassified_SGB41508	0	0	0	0	0	0	0.00054	0	0	0.02123	0	0	0	0.00564	0.03239	0
k__Bacteria|p__Bacteria_unclassified|c__Bacteria_unclassified|o__Bacteria_unclassified|f__Bacteria_unclassified|g__Bacteria_unclassified|s__Bacteria_unclassified_SGB41508|t__SGB41508	0	0	0	0	0	0	0.00054	0	0	0.02123	0	0	0	0.00564	0.03239	0
k__Bacteria|p__Bacteria_unclassified|c__Bacteria_unclassified|o__Bacteria_unclassified|f__Bacteria_unclassified|g__Bacteria_unclassified|s__Bacteria_unclassified_SGB41677	0	0	0	0	0	0.03125	0	0	0.03009	0	0	0.00279	0.09698	0.02002	0.03044	0.01403
k__Bacteria|p__Bacteria_unclassified|c__Bacteria_unclassified|o__Bacteria_unclassified|f__Bacteria_unclassified|g__Bacteria_unclassified|s__Bacteria_unclassified_SGB41677|t__SGB41677	0	0	0	0	0	0.03125	0	0	0.03009	0	0	0.00279	0.09698	0.02002	0.03044	0.01403
k__Bacteria|p__Bacteria_unclassified|c__Bacteria_unclassified|o__Bacteria_unclassified|f__Bacteria_unclassified|g__Bacteria_unclassified|s__Bacteria_unclassified_SGB43539	0	0	0	0	0	0	0	0	0	0.00222	0	0	0	0	0	0
k__Bacteria|p__Bacteria_unclassified|c__Bacteria_unclassified|o__Bacteria_unclassified|f__Bacteria_unclassified|g__Bacteria_unclassified|s__Bacteria_unclassified_SGB43539|t__SGB43539	0	0	0	0	0	0	0	0	0	0.00222	0	0	0	0	0	0
k__Bacteria|p__Bacteria_unclassified|c__Bacteria_unclassified|o__Bacteria_unclassified|f__Bacteria_unclassified|g__Bacteria_unclassified|s__Bacteria_unclassified_SGB43541	0	0	0	0	0.14587	0.05449	0.02062	0.08858	0.03182	0.13029	0.03703	0.00197	0.10178	0	0.05741	0.01421
k__Bacteria|p__Bacteria_unclassified|c__Bacteria_unclassified|o__Bacteria_unclassified|f__Bacteria_unclassified|g__Bacteria_unclassified|s__Bacteria_unclassified_SGB43541|t__SGB43541	0	0	0	0	0.14587	0.05449	0.02062	0.08858	0.03182	0.13029	0.03703	0.00197	0.10178	0	0.05741	0.01421
k__Bacteria|p__Bacteria_unclassified|c__Bacteria_unclassified|o__Bacteria_unclassified|f__Bacteria_unclassified|g__Bacteria_unclassified|s__Bacteria_unclassified_SGB44461	0	0	0	0	0	0	0.01997	0	0	0	0	0	0	0	0	0
k__Bacteria|p__Bacteria_unclassified|c__Bacteria_unclassified|o__Bacteria_unclassified|f__Bacteria_unclassified|g__Bacteria_unclassified|s__Bacteria_unclassified_SGB44461|t__SGB44461	0	0	0	0	0	0	0.01997	0	0	0	0	0	0	0	0	0
k__Bacteria|p__Bacteria_unclassified|c__Bacteria_unclassified|o__Bacteria_unclassified|f__Bacteria_unclassified|g__Bacteria_unclassified|s__Bacteria_unclassified_SGB63107	0	0	0	0	0	0	0.00781	0.02931	0.00801	0.0004	0.02352	0.00193	0.01632	0.02125	0.02754	0.01682
k__Bacteria|p__Bacteria_unclassified|c__Bacteria_unclassified|o__Bacteria_unclassified|f__Bacteria_unclassified|g__Bacteria_unclassified|s__Bacteria_unclassified_SGB63107|t__SGB63107	0	0	0	0	0	0	0.00781	0.02931	0.00801	0.0004	0.02352	0.00193	0.01632	0.02125	0.02754	0.01682
k__Bacteria|p__Bacteria_unclassified|c__Bacteria_unclassified|o__Bacteria_unclassified|f__Bacteria_unclassified|g__Bacteria_unclassified|s__bacterium_0_1xD8_82	0	0	0	0	0	0	0	0.0082	0	0	0	0	0	0	0.01632	0
k__Bacteria|p__Bacteria_unclassified|c__Bacteria_unclassified|o__Bacteria_unclassified|f__Bacteria_unclassified|g__Bacteria_unclassified|s__bacterium_0_1xD8_82|t__SGB29425	0	0	0	0	0	0	0	0.0082	0	0	0	0	0	0	0.01632	0
k__Bacteria|p__Bacteria_unclassified|c__Bacteria_unclassified|o__Bacteria_unclassified|f__Bacteria_unclassified|g__Bacteria_unclassified|s__bacterium_1XD21_13	0	0	0	0	0	0	0	0.01291	0	0.02794	0.04173	0.00449	0.01432	0.01892	0	0.01016
k__Bacteria|p__Bacteria_unclassified|c__Bacteria_unclassified|o__Bacteria_unclassified|f__Bacteria_unclassified|g__Bacteria_unclassified|s__bacterium_1XD21_13|t__SGB82510	0	0	0	0	0	0	0	0.01291	0	0.02794	0.04173	0.00449	0.01432	0.01892	0	0.01016
k__Bacteria|p__Bacteria_unclassified|c__Bacteria_unclassified|o__Bacteria_unclassified|f__Bacteria_unclassified|g__Bacteria_unclassified|s__bacterium_1XD42_1	0	0	0.00421	0	0	0	0	0	0	0	0	0	0.05349	0	0.0148	0.01872
k__Bacteria|p__Bacteria_unclassified|c__Bacteria_unclassified|o__Bacteria_unclassified|f__Bacteria_unclassified|g__Bacteria_unclassified|s__bacterium_1XD42_1|t__SGB29420	0	0	0.00421	0	0	0	0	0	0	0	0	0	0.05349	0	0.0148	0.01872
k__Bacteria|p__Bacteria_unclassified|c__Bacteria_unclassified|o__Bacteria_unclassified|f__Bacteria_unclassified|g__Bacteria_unclassified|s__bacterium_1XD42_54	0	0	0	0.04353	0	0.00078	0	0	0	0	0	0	0	0.00201	0	0
k__Bacteria|p__Bacteria_unclassified|c__Bacteria_unclassified|o__Bacteria_unclassified|f__Bacteria_unclassified|g__Bacteria_unclassified|s__bacterium_1XD42_54|t__SGB29418	0	0	0	0.04353	0	0.00078	0	0	0	0	0	0	0	0.00201	0	0
k__Bacteria|p__Bacteria_unclassified|c__Bacteria_unclassified|o__Bacteria_unclassified|f__Bacteria_unclassified|g__Bacteria_unclassified|s__bacterium_1XD42_76	0	0	0	0	0.00154	0.00558	0	0.00174	0.00575	0.00963	0	0.00336	0.0296	0.03093	0.01678	0.00714
k__Bacteria|p__Bacteria_unclassified|c__Bacteria_unclassified|o__Bacteria_unclassified|f__Bacteria_unclassified|g__Bacteria_unclassified|s__bacterium_1XD42_76|t__SGB41647	0	0	0	0	0.00154	0.00558	0	0.00174	0.00575	0.00963	0	0.00336	0.0296	0.03093	0.01678	0.00714
k__Bacteria|p__Bacteria_unclassified|c__Bacteria_unclassified|o__Bacteria_unclassified|f__Bacteria_unclassified|g__Bacteria_unclassified|s__bacterium_1XD8_76	0	0	0	0	0	0	0	0	0.13955	0.19809	0.01685	0.00182	0.09962	0	0.09642	0
k__Bacteria|p__Bacteria_unclassified|c__Bacteria_unclassified|o__Bacteria_unclassified|f__Bacteria_unclassified|g__Bacteria_unclassified|s__bacterium_1XD8_76|t__SGB29429	0	0	0	0	0	0	0	0	0.13955	0.19809	0.01685	0.00182	0.09962	0	0.09642	0
k__Bacteria|p__Bacteria_unclassified|c__Bacteria_unclassified|o__Bacteria_unclassified|f__Bacteria_unclassified|g__Bacteria_unclassified|s__bacterium_1xD42_87	0	0	0	0	0	0	0	0.04841	0	0	0	0	0	0	0.01018	0
k__Bacteria|p__Bacteria_unclassified|c__Bacteria_unclassified|o__Bacteria_unclassified|f__Bacteria_unclassified|g__Bacteria_unclassified|s__bacterium_1xD42_87|t__SGB29426	0	0	0	0	0	0	0	0.04841	0	0	0	0	0	0	0.01018	0
k__Bacteria|p__Bacteria_unclassified|c__Bacteria_unclassified|o__Bacteria_unclassified|f__Bacteria_unclassified|g__Bacteria_unclassified|s__bacterium_1xD8_48	0	0	0	0	0.10576	0.01392	0.00542	0.07525	0.0179	0.04109	0.03631	0.02331	0.0809	0.10819	0.49917	0.06816
k__Bacteria|p__Bacteria_unclassified|c__Bacteria_unclassified|o__Bacteria_unclassified|f__Bacteria_unclassified|g__Bacteria_unclassified|s__bacterium_1xD8_48|t__SGB41627	0	0	0	0	0.10576	0.01392	0.00542	0.07525	0.0179	0.04109	0.03631	0.02331	0.0809	0.10819	0.49917	0.06816
k__Bacteria|p__Bacteria_unclassified|c__Bacteria_unclassified|o__Bacteria_unclassified|f__Bacteria_unclassified|g__Bacteria_unclassified|s__bacterium_D16_34	0.05092	0	0.00076	0.00159	0	0	0	0	0	0.00117	0.00452	0.00726	0.00634	0.00051	0.00501	0
k__Bacteria|p__Bacteria_unclassified|c__Bacteria_unclassified|o__Bacteria_unclassified|f__Bacteria_unclassified|g__Bacteria_unclassified|s__bacterium_D16_34|t__SGB33597	0.05092	0	0.00076	0.00159	0	0	0	0	0	0.00117	0.00452	0.00726	0.00634	0.00051	0.00501	0
k__Bacteria|p__Bacteria_unclassified|c__Bacteria_unclassified|o__Bacteria_unclassified|f__Bacteria_unclassified|g__Bacteria_unclassified|s__bacterium_D16_56	0.07702	0	0	0	0	0	0	0	0	0	0	0	0	0	0	0
k__Bacteria|p__Bacteria_unclassified|c__Bacteria_unclassified|o__Bacteria_unclassified|f__Bacteria_unclassified|g__Bacteria_unclassified|s__bacterium_D16_56|t__SGB29422	0.07702	0	0	0	0	0	0	0	0	0	0	0	0	0	0	0
k__Bacteria|p__Bacteria_unclassified|c__Bacteria_unclassified|o__Bacteria_unclassified|f__Bacteria_unclassified|g__Bacteria_unclassified|s__bacterium_c_19	0	0	0	0	0	0	0.01104	0	0	0	0	0	0	0	0	0
k__Bacteria|p__Bacteria_unclassified|c__Bacteria_unclassified|o__Bacteria_unclassified|f__Bacteria_unclassified|g__Bacteria_unclassified|s__bacterium_c_19|t__SGB77368	0	0	0	0	0	0	0.01104	0	0	0	0	0	0	0	0	0
k__Bacteria|p__Bacteria_unclassified|c__Bacteria_unclassified|o__Bacteria_unclassified|f__Bacteria_unclassified|g__GGB14001	2.46467	0.74762	1.5878	1.5363	5.2593	5.96578	2.01788	3.56758	1.5947	2.63892	3.21161	4.0416	2.89838	1.8469	1.64692	2.76011
k__Bacteria|p__Bacteria_unclassified|c__Bacteria_unclassified|o__Bacteria_unclassified|f__Bacteria_unclassified|g__GGB14001|s__GGB14001_SGB21428	2.46467	0.74762	1.5878	1.5363	5.2593	5.96578	2.01788	3.56758	1.5947	2.63892	3.21161	4.0416	2.89838	1.8469	1.64692	2.76011
k__Bacteria|p__Bacteria_unclassified|c__Bacteria_unclassified|o__Bacteria_unclassified|f__Bacteria_unclassified|g__GGB14001|s__GGB14001_SGB21428|t__SGB21428	2.46467	0.74762	1.5878	1.5363	5.2593	5.96578	2.01788	3.56758	1.5947	2.63892	3.21161	4.0416	2.89838	1.8469	1.64692	2.76011
k__Bacteria|p__Bacteria_unclassified|c__Bacteria_unclassified|o__Bacteria_unclassified|f__Bacteria_unclassified|g__GGB28806	0	0	0	0	0.01434	0	0	0.13132	0	0.00941	0	0	0	0.03026	0.24601	0.26152
k__Bacteria|p__Bacteria_unclassified|c__Bacteria_unclassified|o__Bacteria_unclassified|f__Bacteria_unclassified|g__GGB28806|s__GGB28806_SGB41460	0	0	0	0	0.01434	0	0	0.13132	0	0.00941	0	0	0	0.03026	0.24601	0.26152
k__Bacteria|p__Bacteria_unclassified|c__Bacteria_unclassified|o__Bacteria_unclassified|f__Bacteria_unclassified|g__GGB28806|s__GGB28806_SGB41460|t__SGB41460	0	0	0	0	0.01434	0	0	0.13132	0	0.00941	0	0	0	0.03026	0.24601	0.26152
k__Bacteria|p__Bacteria_unclassified|c__Bacteria_unclassified|o__Bacteria_unclassified|f__Bacteria_unclassified|g__GGB28807	0.00269	0	0	0	0	0	0	0	0	0	0	0	0	0	0	0.01421
k__Bacteria|p__Bacteria_unclassified|c__Bacteria_unclassified|o__Bacteria_unclassified|f__Bacteria_unclassified|g__GGB28807|s__GGB28807_SGB41461	0.00269	0	0	0	0	0	0	0	0	0	0	0	0	0	0	0.01421
k__Bacteria|p__Bacteria_unclassified|c__Bacteria_unclassified|o__Bacteria_unclassified|f__Bacteria_unclassified|g__GGB28807|s__GGB28807_SGB41461|t__SGB41461	0.00269	0	0	0	0	0	0	0	0	0	0	0	0	0	0	0.01421
k__Bacteria|p__Bacteria_unclassified|c__Bacteria_unclassified|o__Bacteria_unclassified|f__Bacteria_unclassified|g__GGB28951	0	0	0	0	0	0	0.03614	0.0405	0.0132	0.00815	0.01647	0.00443	0.14918	0.09144	0.04103	0.06902
k__Bacteria|p__Bacteria_unclassified|c__Bacteria_unclassified|o__Bacteria_unclassified|f__Bacteria_unclassified|g__GGB28951|s__GGB28951_SGB41658	0	0	0	0	0	0	0.03614	0.0405	0.0132	0.00815	0.01647	0.00443	0.14918	0.09144	0.04103	0.06902
k__Bacteria|p__Bacteria_unclassified|c__Bacteria_unclassified|o__Bacteria_unclassified|f__Bacteria_unclassified|g__GGB28951|s__GGB28951_SGB41658|t__SGB41658	0	0	0	0	0	0	0.03614	0.0405	0.0132	0.00815	0.01647	0.00443	0.14918	0.09144	0.04103	0.06902
k__Bacteria|p__Bacteria_unclassified|c__Bacteria_unclassified|o__Bacteria_unclassified|f__Bacteria_unclassified|g__GGB28959	0	0	0	0	0	0	0.00253	0	0	0	0.00895	0.00202	0.02274	0.02467	0.04407	0.02089
k__Bacteria|p__Bacteria_unclassified|c__Bacteria_unclassified|o__Bacteria_unclassified|f__Bacteria_unclassified|g__GGB28959|s__GGB28959_SGB41668	0	0	0	0	0	0	0.00253	0	0	0	0.00895	0.00202	0.02274	0.02467	0.04407	0.02089
k__Bacteria|p__Bacteria_unclassified|c__Bacteria_unclassified|o__Bacteria_unclassified|f__Bacteria_unclassified|g__GGB28959|s__GGB28959_SGB41668|t__SGB41668	0	0	0	0	0	0	0.00253	0	0	0	0.00895	0.00202	0.02274	0.02467	0.04407	0.02089
k__Bacteria|p__Bacteria_unclassified|c__Bacteria_unclassified|o__Bacteria_unclassified|f__Bacteria_unclassified|g__GGB28961	0	0	0	0	0	0	0.0255	0.03151	0.02862	0.0043	0.00032	0	0.01493	0.03265	0.02062	0
k__Bacteria|p__Bacteria_unclassified|c__Bacteria_unclassified|o__Bacteria_unclassified|f__Bacteria_unclassified|g__GGB28961|s__GGB28961_SGB41670	0	0	0	0	0	0	0.0255	0.03151	0.02862	0.0043	0.00032	0	0.01493	0.03265	0.02062	0
k__Bacteria|p__Bacteria_unclassified|c__Bacteria_unclassified|o__Bacteria_unclassified|f__Bacteria_unclassified|g__GGB28961|s__GGB28961_SGB41670|t__SGB41670	0	0	0	0	0	0	0.0255	0.03151	0.02862	0.0043	0.00032	0	0.01493	0.03265	0.02062	0
k__Bacteria|p__Bacteria_unclassified|c__Bacteria_unclassified|o__Bacteria_unclassified|f__Bacteria_unclassified|g__GGB28963	0	0	0	0	0.01593	0	0.05452	0.63405	0.04758	0.00315	0.00759	0.0311	0.08879	0.08227	0.00354	0.00769
k__Bacteria|p__Bacteria_unclassified|c__Bacteria_unclassified|o__Bacteria_unclassified|f__Bacteria_unclassified|g__GGB28963|s__GGB28963_SGB41672	0	0	0	0	0.01593	0	0.05452	0.63405	0.04758	0.00315	0.00759	0.0311	0.08879	0.08227	0.00354	0.00769
k__Bacteria|p__Bacteria_unclassified|c__Bacteria_unclassified|o__Bacteria_unclassified|f__Bacteria_unclassified|g__GGB28963|s__GGB28963_SGB41672|t__SGB41672	0	0	0	0	0.01593	0	0.05452	0.63405	0.04758	0.00315	0.00759	0.0311	0.08879	0.08227	0.00354	0.00769
k__Bacteria|p__Bacteria_unclassified|c__Bacteria_unclassified|o__Bacteria_unclassified|f__Bacteria_unclassified|g__GGB28964	0	0	0	0	0.00032	0	0.16612	0	0	0	0	0	0	0	0	0
k__Bacteria|p__Bacteria_unclassified|c__Bacteria_unclassified|o__Bacteria_unclassified|f__Bacteria_unclassified|g__GGB28964|s__GGB28964_SGB94886	0	0	0	0	0.00032	0	0.16612	0	0	0	0	0	0	0	0	0
k__Bacteria|p__Bacteria_unclassified|c__Bacteria_unclassified|o__Bacteria_unclassified|f__Bacteria_unclassified|g__GGB28964|s__GGB28964_SGB94886|t__SGB94886	0	0	0	0	0.00032	0	0.16612	0	0	0	0	0	0	0	0	0
k__Bacteria|p__Bacteria_unclassified|c__Bacteria_unclassified|o__Bacteria_unclassified|f__Bacteria_unclassified|g__GGB42601	0	0	0	0	0.00568	0.00142	0	0.00324	0.00713	0	0	0	0.0011	0.00319	0.00309	0
k__Bacteria|p__Bacteria_unclassified|c__Bacteria_unclassified|o__Bacteria_unclassified|f__Bacteria_unclassified|g__GGB42601|s__GGB42601_SGB59797	0	0	0	0	0.00568	0.00142	0	0.00324	0.00713	0	0	0	0.0011	0.00319	0.00309	0
k__Bacteria|p__Bacteria_unclassified|c__Bacteria_unclassified|o__Bacteria_unclassified|f__Bacteria_unclassified|g__GGB42601|s__GGB42601_SGB59797|t__SGB59797	0	0	0	0	0.00568	0.00142	0	0.00324	0.00713	0	0	0	0.0011	0.00319	0.00309	0
k__Bacteria|p__Bacteria_unclassified|c__Bacteria_unclassified|o__Bacteria_unclassified|f__Bacteria_unclassified|g__GGB79854	0	0	0	0	0.00607	0.02471	0	0.00149	0.0225	0.0525	0	0.01734	0	0.07072	0	0
k__Bacteria|p__Bacteria_unclassified|c__Bacteria_unclassified|o__Bacteria_unclassified|f__Bacteria_unclassified|g__GGB79854|s__GGB79854_SGB41662	0	0	0	0	0	0	0	0.00149	0.0225	0.00749	0	0.0051	0	0	0	0
k__Bacteria|p__Bacteria_unclassified|c__Bacteria_unclassified|o__Bacteria_unclassified|f__Bacteria_unclassified|g__GGB79854|s__GGB79854_SGB41662|t__SGB41662	0	0	0	0	0	0	0	0.00149	0.0225	0.00749	0	0.0051	0	0	0	0
k__Bacteria|p__Bacteria_unclassified|c__Bacteria_unclassified|o__Bacteria_unclassified|f__Bacteria_unclassified|g__GGB79854|s__GGB79854_SGB41664	0	0	0	0	0.00607	0.02471	0	0	0	0.04501	0	0.01224	0	0.07072	0	0
k__Bacteria|p__Bacteria_unclassified|c__Bacteria_unclassified|o__Bacteria_unclassified|f__Bacteria_unclassified|g__GGB79854|s__GGB79854_SGB41664|t__SGB41664	0	0	0	0	0.00607	0.02471	0	0	0	0.04501	0	0.01224	0	0.07072	0	0
k__Bacteria|p__Bacteria_unclassified|c__CFGB49426|o__OFGB49426|f__FGB49426|g__GGB28887	0	0	0	0	0	0	0	0.00239	0	0.02865	0	0.01096	0	0.01549	0.02895	0
k__Bacteria|p__Bacteria_unclassified|c__CFGB49426|o__OFGB49426|f__FGB49426|g__GGB28887|s__GGB28887_SGB41568	0	0	0	0	0	0	0	0.00239	0	0.02865	0	0.01096	0	0.01549	0.02895	0
k__Bacteria|p__Bacteria_unclassified|c__CFGB49426|o__OFGB49426|f__FGB49426|g__GGB28887|s__GGB28887_SGB41568|t__SGB41568	0	0	0	0	0	0	0	0.00239	0	0.02865	0	0.01096	0	0.01549	0.02895	0
k__Bacteria|p__Bacteria_unclassified|c__CFGB49426|o__OFGB49426|f__FGB49426|g__GGB28888	0.01992	0	0.0993	0	0.13271	0.00174	0	0.15469	0.00677	0	0.00707	0.03591	0.07085	0.10232	0.06698	0.26415
k__Bacteria|p__Bacteria_unclassified|c__CFGB49426|o__OFGB49426|f__FGB49426|g__GGB28888|s__GGB28888_SGB41569	0.01992	0	0.0993	0	0.13271	0.00174	0	0.15469	0.00677	0	0.00707	0.03591	0.07085	0.10232	0.06698	0.26415
k__Bacteria|p__Bacteria_unclassified|c__CFGB49426|o__OFGB49426|f__FGB49426|g__GGB28888|s__GGB28888_SGB41569|t__SGB41569	0.01992	0	0.0993	0	0.13271	0.00174	0	0.15469	0.00677	0	0.00707	0.03591	0.07085	0.10232	0.06698	0.26415
k__Bacteria|p__Bacteria_unclassified|c__CFGB76064	0	0	0	0	1.04868	0.03085	0.15486	0.06586	0.04003	0.14224	0.29558	0.14465	0.48565	0.21703	0.17299	0.17567
k__Bacteria|p__Bacteria_unclassified|c__CFGB76064|o__OFGB76064	0	0	0	0	1.04868	0.03085	0.15486	0.06586	0.04003	0.14224	0.29558	0.14465	0.48565	0.21703	0.17299	0.17567
k__Bacteria|p__Bacteria_unclassified|c__CFGB76064|o__OFGB76064|f__FGB76064	0	0	0	0	1.04868	0.03085	0.15486	0.06586	0.04003	0.14224	0.29558	0.14465	0.48565	0.21703	0.17299	0.17567
k__Bacteria|p__Bacteria_unclassified|c__CFGB76064|o__OFGB76064|f__FGB76064|g__GGB20145	0	0	0	0	0.00739	0	0	0	0	0	0	0	0	0	0	0
k__Bacteria|p__Bacteria_unclassified|c__CFGB76064|o__OFGB76064|f__FGB76064|g__GGB20145|s__GGB20145_SGB41586	0	0	0	0	0.00739	0	0	0	0	0	0	0	0	0	0	0
k__Bacteria|p__Bacteria_unclassified|c__CFGB76064|o__OFGB76064|f__FGB76064|g__GGB20145|s__GGB20145_SGB41586|t__SGB41586	0	0	0	0	0.00739	0	0	0	0	0	0	0	0	0	0	0
k__Bacteria|p__Bacteria_unclassified|c__CFGB76064|o__OFGB76064|f__FGB76064|g__GGB28893	0	0	0	0	0.06966	0	0.0169	0.02192	0	0	0	0.04161	0.00515	0.1917	0.03471	0.05562
k__Bacteria|p__Bacteria_unclassified|c__CFGB76064|o__OFGB76064|f__FGB76064|g__GGB28893|s__GGB28893_SGB41574	0	0	0	0	0.06966	0	0.0169	0.02192	0	0	0	0.04161	0.00515	0.1917	0.03471	0.05562
k__Bacteria|p__Bacteria_unclassified|c__CFGB76064|o__OFGB76064|f__FGB76064|g__GGB28893|s__GGB28893_SGB41574|t__SGB41574	0	0	0	0	0.06966	0	0.0169	0.02192	0	0	0	0.04161	0.00515	0.1917	0.03471	0.05562
k__Bacteria|p__Bacteria_unclassified|c__CFGB76064|o__OFGB76064|f__FGB76064|g__GGB28894	0	0	0	0	0	0	0	0	0	0	0.00359	0	0	0	0	0.00046
k__Bacteria|p__Bacteria_unclassified|c__CFGB76064|o__OFGB76064|f__FGB76064|g__GGB28894|s__GGB28894_SGB41575	0	0	0	0	0	0	0	0	0	0	0.00359	0	0	0	0	0.00046
k__Bacteria|p__Bacteria_unclassified|c__CFGB76064|o__OFGB76064|f__FGB76064|g__GGB28894|s__GGB28894_SGB41575|t__SGB41575	0	0	0	0	0	0	0	0	0	0	0.00359	0	0	0	0	0.00046
k__Bacteria|p__Bacteria_unclassified|c__CFGB76064|o__OFGB76064|f__FGB76064|g__GGB28897	0	0	0	0	0	0	0.0725	0	0	0.00101	0.18778	0.00722	0	0	0	0.01668
k__Bacteria|p__Bacteria_unclassified|c__CFGB76064|o__OFGB76064|f__FGB76064|g__GGB28897|s__GGB28897_SGB41579	0	0	0	0	0	0	0.0725	0	0	0.00101	0.18778	0.00722	0	0	0	0.01668
k__Bacteria|p__Bacteria_unclassified|c__CFGB76064|o__OFGB76064|f__FGB76064|g__GGB28897|s__GGB28897_SGB41579|t__SGB41579	0	0	0	0	0	0	0.0725	0	0	0.00101	0.18778	0.00722	0	0	0	0.01668
k__Bacteria|p__Bacteria_unclassified|c__CFGB76064|o__OFGB76064|f__FGB76064|g__GGB28904	0	0	0	0	0.04737	0.01309	0.06482	0.03819	0.04003	0.14124	0.1042	0.09581	0.01455	0.02532	0.03662	0.00102
k__Bacteria|p__Bacteria_unclassified|c__CFGB76064|o__OFGB76064|f__FGB76064|g__GGB28904|s__GGB28904_SGB41597	0	0	0	0	0.04737	0.01309	0.06482	0.03819	0.04003	0.14124	0.1042	0.09581	0.01455	0.02532	0.03662	0.00102
k__Bacteria|p__Bacteria_unclassified|c__CFGB76064|o__OFGB76064|f__FGB76064|g__GGB28904|s__GGB28904_SGB41597|t__SGB41597	0	0	0	0	0.04737	0.01309	0.06482	0.03819	0.04003	0.14124	0.1042	0.09581	0.01455	0.02532	0.03662	0.00102
k__Bacteria|p__Bacteria_unclassified|c__CFGB76064|o__OFGB76064|f__FGB76064|g__GGB28909	0	0	0	0	0.85986	0	0	0	0	0	0	0	0	0	0	0
k__Bacteria|p__Bacteria_unclassified|c__CFGB76064|o__OFGB76064|f__FGB76064|g__GGB28909|s__GGB28909_SGB41602	0	0	0	0	0.85986	0	0	0	0	0	0	0	0	0	0	0
k__Bacteria|p__Bacteria_unclassified|c__CFGB76064|o__OFGB76064|f__FGB76064|g__GGB28909|s__GGB28909_SGB41602|t__SGB41602	0	0	0	0	0.85986	0	0	0	0	0	0	0	0	0	0	0
k__Bacteria|p__Bacteria_unclassified|c__CFGB76064|o__OFGB76064|f__FGB76064|g__GGB42608	0	0	0	0	0	0	0.00064	0	0	0	0	0	0.46117	0	0.06759	0.09753
k__Bacteria|p__Bacteria_unclassified|c__CFGB76064|o__OFGB76064|f__FGB76064|g__GGB42608|s__GGB42608_SGB59804	0	0	0	0	0	0	0.00064	0	0	0	0	0	0.46117	0	0.06759	0.09753
k__Bacteria|p__Bacteria_unclassified|c__CFGB76064|o__OFGB76064|f__FGB76064|g__GGB42608|s__GGB42608_SGB59804|t__SGB59804	0	0	0	0	0	0	0.00064	0	0	0	0	0	0.46117	0	0.06759	0.09753
k__Bacteria|p__Bacteria_unclassified|c__CFGB76064|o__OFGB76064|f__FGB76064|g__GGB79848	0	0	0	0	0.06441	0.01776	0	0.00575	0	0	0	0	0.00478	0	0.03407	0.00436
k__Bacteria|p__Bacteria_unclassified|c__CFGB76064|o__OFGB76064|f__FGB76064|g__GGB79848|s__GGB79848_SGB41595	0	0	0	0	0.06441	0.01776	0	0.00575	0	0	0	0	0.00478	0	0.03407	0.00436
k__Bacteria|p__Bacteria_unclassified|c__CFGB76064|o__OFGB76064|f__FGB76064|g__GGB79848|s__GGB79848_SGB41595|t__SGB41595	0	0	0	0	0.06441	0.01776	0	0.00575	0	0	0	0	0.00478	0	0.03407	0.00436
k__Bacteria|p__Bacteria_unclassified|c__CFGB76138	0	0	0.00475	0	0.00107	0.00431	0.0018	0.00204	0.01459	0.00871	0	0	0.01253	0.00814	0.00476	0.00795
k__Bacteria|p__Bacteria_unclassified|c__CFGB76138|o__OFGB76138	0	0	0.00475	0	0.00107	0.00431	0.0018	0.00204	0.01459	0.00871	0	0	0.01253	0.00814	0.00476	0.00795
k__Bacteria|p__Bacteria_unclassified|c__CFGB76138|o__OFGB76138|f__FGB76138	0	0	0.00475	0	0.00107	0.00431	0.0018	0.00204	0.01459	0.00871	0	0	0.01253	0.00814	0.00476	0.00795
k__Bacteria|p__Bacteria_unclassified|c__CFGB76138|o__OFGB76138|f__FGB76138|g__GGB79948	0	0	0.00475	0	0.00107	0.00431	0.0018	0.00204	0.01459	0.00871	0	0	0.01253	0.00814	0.00476	0.00795
k__Bacteria|p__Bacteria_unclassified|c__CFGB76138|o__OFGB76138|f__FGB76138|g__GGB79948|s__GGB79948_SGB41679	0	0	0.00475	0	0.00107	0.00431	0.0018	0.00204	0.01459	0.00871	0	0	0.01253	0.00814	0.00476	0.00795
k__Bacteria|p__Bacteria_unclassified|c__CFGB76138|o__OFGB76138|f__FGB76138|g__GGB79948|s__GGB79948_SGB41679|t__SGB41679	0	0	0.00475	0	0.00107	0.00431	0.0018	0.00204	0.01459	0.00871	0	0	0.01253	0.00814	0.00476	0.00795
k__Bacteria|p__Bacteria_unclassified|c__CFGB76226|o__OFGB76226|f__FGB76226|g__GGB28960|s__GGB28960_SGB41669	0	0	0	0	0	0	0.00458	0.04276	0	0.03596	0	0	0.00886	0.2668	0.58295	0.14679
k__Bacteria|p__Bacteria_unclassified|c__CFGB76226|o__OFGB76226|f__FGB76226|g__GGB28960|s__GGB28960_SGB41669|t__SGB41669	0	0	0	0	0	0	0.00458	0.04276	0	0.03596	0	0	0.00886	0.2668	0.58295	0.14679
k__Bacteria|p__Bacteria_unclassified|c__CFGB76244	0.04034	0	0	0	0	0	0.00034	0.01504	0.0161	0	0	0.00402	0	0.00791	0.00517	0
k__Bacteria|p__Bacteria_unclassified|c__CFGB76244|o__OFGB76244	0.04034	0	0	0	0	0	0.00034	0.01504	0.0161	0	0	0.00402	0	0.00791	0.00517	0
k__Bacteria|p__Bacteria_unclassified|c__CFGB76244|o__OFGB76244|f__FGB76244	0.04034	0	0	0	0	0	0.00034	0.01504	0.0161	0	0	0.00402	0	0.00791	0.00517	0
k__Bacteria|p__Bacteria_unclassified|c__CFGB76244|o__OFGB76244|f__FGB76244|g__GGB28967	0.04034	0	0	0	0	0	0.00034	0.01504	0.0161	0	0	0.00402	0	0.00791	0.00517	0
k__Bacteria|p__Bacteria_unclassified|c__CFGB76244|o__OFGB76244|f__FGB76244|g__GGB28967|s__GGB28967_SGB41678	0.04034	0	0	0	0	0	0.00034	0.01504	0.0161	0	0	0.00402	0	0.00791	0.00517	0
k__Bacteria|p__Bacteria_unclassified|c__CFGB76244|o__OFGB76244|f__FGB76244|g__GGB28967|s__GGB28967_SGB41678|t__SGB41678	0.04034	0	0	0	0	0	0.00034	0.01504	0.0161	0	0	0.00402	0	0.00791	0.00517	0
k__Bacteria|p__Bacteria_unclassified|c__CFGB76311	0	0	0	0	0	0	0	0	0	0	0	0	0	0.01063	0.00497	0
k__Bacteria|p__Bacteria_unclassified|c__CFGB76311|o__OFGB76311	0	0	0	0	0	0	0	0	0	0	0	0	0	0.01063	0.00497	0
k__Bacteria|p__Bacteria_unclassified|c__CFGB76311|o__OFGB76311|f__FGB76311	0	0	0	0	0	0	0	0	0	0	0	0	0	0.01063	0.00497	0
k__Bacteria|p__Bacteria_unclassified|c__CFGB76311|o__OFGB76311|f__FGB76311|g__GGB28903	0	0	0	0	0	0	0	0	0	0	0	0	0	0.01063	0.00497	0
k__Bacteria|p__Bacteria_unclassified|c__CFGB76311|o__OFGB76311|f__FGB76311|g__GGB28903|s__GGB28903_SGB41594	0	0	0	0	0	0	0	0	0	0	0	0	0	0.01063	0.00497	0
k__Bacteria|p__Bacteria_unclassified|c__CFGB76311|o__OFGB76311|f__FGB76311|g__GGB28903|s__GGB28903_SGB41594|t__SGB41594	0	0	0	0	0	0	0	0	0	0	0	0	0	0.01063	0.00497	0
k__Bacteria|p__Bacteria_unclassified|c__CFGB76313	0	0	0	0	0	0	0.00172	0.00113	0.01074	0.01605	0.00529	0	0.00272	0	0.06135	0.02032
k__Bacteria|p__Bacteria_unclassified|c__CFGB76313|o__OFGB76313	0	0	0	0	0	0	0.00172	0.00113	0.01074	0.01605	0.00529	0	0.00272	0	0.06135	0.02032
k__Bacteria|p__Bacteria_unclassified|c__CFGB76313|o__OFGB76313|f__FGB76313	0	0	0	0	0	0	0.00172	0.00113	0.01074	0.01605	0.00529	0	0.00272	0	0.06135	0.02032
k__Bacteria|p__Bacteria_unclassified|c__CFGB76313|o__OFGB76313|f__FGB76313|g__GGB28927	0	0	0	0	0	0	0.00172	0.00113	0.01074	0.01605	0.00529	0	0.00272	0	0.06135	0.02032
k__Bacteria|p__Bacteria_unclassified|c__CFGB76313|o__OFGB76313|f__FGB76313|g__GGB28927|s__GGB28927_SGB41625	0	0	0	0	0	0	0.00172	0.00113	0.01074	0.01605	0.00529	0	0.00272	0	0.06135	0.02032
k__Bacteria|p__Bacteria_unclassified|c__CFGB76313|o__OFGB76313|f__FGB76313|g__GGB28927|s__GGB28927_SGB41625|t__SGB41625	0	0	0	0	0	0	0.00172	0.00113	0.01074	0.01605	0.00529	0	0.00272	0	0.06135	0.02032
k__Bacteria|p__Bacteria_unclassified|c__CFGB8157|o__OFGB8157|f__FGB8157|g__GGB28898	0	0	0	0	0.04542	0	0.2677	0	0.01323	0.00458	0	0	0.27543	0	0.27194	0.03527
k__Bacteria|p__Bacteria_unclassified|c__CFGB8157|o__OFGB8157|f__FGB8157|g__GGB28898|s__GGB28898_SGB41580	0	0	0	0	0.04542	0	0.2677	0	0.01323	0.00458	0	0	0.27543	0	0.27194	0.03527
k__Bacteria|p__Bacteria_unclassified|c__CFGB8157|o__OFGB8157|f__FGB8157|g__GGB28898|s__GGB28898_SGB41580|t__SGB41580	0	0	0	0	0.04542	0	0.2677	0	0.01323	0.00458	0	0	0.27543	0	0.27194	0.03527
k__Bacteria|p__Bacteria_unclassified|c__CFGB8157|o__OFGB8157|f__FGB8157|g__GGB79773|s__GGB79773_SGB41596	0	0	0	0	0	0	0.01358	0.12913	0	0.054	0	0.04078	0	0.00885	0	0
k__Bacteria|p__Bacteria_unclassified|c__CFGB8157|o__OFGB8157|f__FGB8157|g__GGB79773|s__GGB79773_SGB41596|t__SGB41596	0	0	0	0	0	0	0.01358	0.12913	0	0.054	0	0.04078	0	0.00885	0	0
k__Bacteria|p__Bacteria_unclassified|c__CFGB9644|o__OFGB9644|f__FGB9644|g__GGB28908|s__GGB28908_SGB41601	0	0	0	0	0.03967	0	0.07884	0.00398	0	0	0	0	0.00324	0.06642	0	0
k__Bacteria|p__Bacteria_unclassified|c__CFGB9644|o__OFGB9644|f__FGB9644|g__GGB28908|s__GGB28908_SGB41601|t__SGB41601	0	0	0	0	0.03967	0	0.07884	0.00398	0	0	0	0	0.00324	0.06642	0	0
k__Bacteria|p__Bacteria_unclassified|c__CFGB9644|o__OFGB9644|f__FGB9644|g__GGB28946	0	0	0	0	0	0	0.04763	0.01129	0	0	0	0	0	0	0	0
k__Bacteria|p__Bacteria_unclassified|c__CFGB9644|o__OFGB9644|f__FGB9644|g__GGB28946|s__GGB28946_SGB41652	0	0	0	0	0	0	0.04763	0.01129	0	0	0	0	0	0	0	0
k__Bacteria|p__Bacteria_unclassified|c__CFGB9644|o__OFGB9644|f__FGB9644|g__GGB28946|s__GGB28946_SGB41652|t__SGB41652	0	0	0	0	0	0	0.04763	0.01129	0	0	0	0	0	0	0	0
k__Bacteria|p__Bacteria_unclassified|c__CFGB9644|o__OFGB9644|f__FGB9644|g__GGB79804	0	0	0.0926	0	0.16364	0.26442	0.07244	0.26575	0.08631	0.01954	0.0231	0.07677	0.07724	0.02824	0.05766	0.02273
k__Bacteria|p__Bacteria_unclassified|c__CFGB9644|o__OFGB9644|f__FGB9644|g__GGB79804|s__GGB79804_SGB41650	0	0	0.0926	0	0.16364	0.26442	0.07244	0.26575	0.08631	0.01954	0.0231	0.07677	0.07724	0.02824	0.05766	0.02273
k__Bacteria|p__Bacteria_unclassified|c__CFGB9644|o__OFGB9644|f__FGB9644|g__GGB79804|s__GGB79804_SGB41650|t__SGB41650	0	0	0.0926	0	0.16364	0.26442	0.07244	0.26575	0.08631	0.01954	0.0231	0.07677	0.07724	0.02824	0.05766	0.02273
k__Bacteria|p__Bacteroidetes	18.8689	3.81412	12.112	12.6995	21.7717	24.8821	26.0362	28.8687	23.9132	23.7479	18.9422	23.4065	16.4026	28.5779	19.4913	28.7076
k__Bacteria|p__Bacteroidetes|c__Bacteroidia	6.49376	3.4911	5.67859	7.01555	2.87439	5.0692	11.4798	10.0524	17.7273	12.6268	6.36125	8.15562	6.4873	11.3908	11.5172	16.0482
k__Bacteria|p__Bacteroidetes|c__Bacteroidia|o__Bacteroidales	6.49376	3.4911	5.67859	7.01555	2.87439	5.0692	11.4798	10.0524	17.7273	12.6268	6.36125	8.15562	6.4873	11.3908	11.5172	16.0482
k__Bacteria|p__Bacteroidetes|c__Bacteroidia|o__Bacteroidales|f__Bacteroidaceae	2.2929	3.26938	1.1856	2.57583	0.45816	0.81592	2.18547	1.25486	4.0668	2.32841	1.24641	1.26303	2.06992	2.24178	2.09057	7.44762
k__Bacteria|p__Bacteroidetes|c__Bacteroidia|o__Bacteroidales|f__Bacteroidaceae|g__Bacteroides	2.2929	3.26938	1.1856	2.57583	0.45816	0.81592	2.18547	1.25486	4.0668	2.32841	1.24641	1.26303	2.06992	2.23893	1.99269	7.44319
k__Bacteria|p__Bacteroidetes|c__Bacteroidia|o__Bacteroidales|f__Bacteroidaceae|g__Bacteroides|s__Bacteroides_SGB40318	0.17201	0	0.06479	0.00497	0.18685	0.329	0	0.68797	2.30236	0.5873	0.21292	0.60541	0.15782	0.29922	0.10844	0.28061
k__Bacteria|p__Bacteroidetes|c__Bacteroidia|o__Bacteroidales|f__Bacteroidaceae|g__Bacteroides|s__Bacteroides_SGB40318|t__SGB40318	0.17201	0	0.06479	0.00497	0.18685	0.329	0	0.68797	2.30236	0.5873	0.21292	0.60541	0.15782	0.29922	0.10844	0.28061
k__Bacteria|p__Bacteroidetes|c__Bacteroidia|o__Bacteroidales|f__Bacteroidaceae|g__Bacteroides|s__Bacteroides_congonensis	0.26628	0.0916	0.11203	0.45873	0.02834	0.03858	1.29706	0.12481	0.19096	0.27679	0.0895	0.089	0.14636	0.09311	0.0775	0.13344
k__Bacteria|p__Bacteroidetes|c__Bacteroidia|o__Bacteroidales|f__Bacteroidaceae|g__Bacteroides|s__Bacteroides_congonensis|t__SGB1878	0.26628	0.0916	0.11203	0.45873	0.02834	0.03858	1.29706	0.12481	0.19096	0.27679	0.0895	0.089	0.14636	0.09311	0.0775	0.13344
k__Bacteria|p__Bacteroidetes|c__Bacteroidia|o__Bacteroidales|f__Bacteroidaceae|g__Bacteroides|s__Bacteroides_uniformis	0.20066	2.99054	0.50482	1.65887	0.05986	0.0446	0.84315	0.07701	1.25613	0.568	0.44516	0.2505	0.09549	0.30263	0.24741	0.13784
k__Bacteria|p__Bacteroidetes|c__Bacteroidia|o__Bacteroidales|f__Bacteroidaceae|g__Bacteroides|s__Bacteroides_uniformis|t__SGB1836	0.20066	2.99054	0.50482	1.65887	0.05986	0.0446	0.84315	0.07701	1.25613	0.568	0.44516	0.2505	0.09549	0.30263	0.24741	0.13784
k__Bacteria|p__Bacteroidetes|c__Bacteroidia|o__Bacteroidales|f__Bacteroidaceae|g__Bacteroides|s__Bacteroides_xylanisolvens	1.65395	0.18724	0.50397	0.45326	0.18312	0.40374	0.04526	0.36507	0.31735	0.89631	0.49883	0.31812	1.67024	1.54396	1.55935	6.8913
k__Bacteria|p__Bacteroidetes|c__Bacteroidia|o__Bacteroidales|f__Bacteroidaceae|g__Bacteroides|s__Bacteroides_xylanisolvens|t__SGB1867	1.65395	0.18724	0.50397	0.45326	0.18312	0.40374	0.04526	0.36507	0.31735	0.89631	0.49883	0.31812	1.67024	1.54396	1.55935	6.8913
k__Bacteria|p__Bacteroidetes|c__Bacteroidia|o__Bacteroidales|f__Bacteroidaceae|g__GGB28892	0	0	0	0	0	0	0	0	0	0	0	0	0	0.00286	0.09788	0.00443
k__Bacteria|p__Bacteroidetes|c__Bacteroidia|o__Bacteroidales|f__Bacteroidaceae|g__GGB28892|s__GGB28892_SGB41573	0	0	0	0	0	0	0	0	0	0	0	0	0	0.00286	0.09788	0.00443
k__Bacteria|p__Bacteroidetes|c__Bacteroidia|o__Bacteroidales|f__Bacteroidaceae|g__GGB28892|s__GGB28892_SGB41573|t__SGB41573	0	0	0	0	0	0	0	0	0	0	0	0	0	0.00286	0.09788	0.00443
k__Bacteria|p__Bacteroidetes|c__Bacteroidia|o__Bacteroidales|f__Muribaculaceae	0.00932	0.13926	0.15055	1.36888	0.68104	2.03448	1.14867	2.62939	0.53324	1.26773	0.76319	1.62224	0.57941	1.96412	0.39334	4.81222
k__Bacteria|p__Bacteroidetes|c__Bacteroidia|o__Bacteroidales|f__Muribaculaceae|g__GGB27903	0	0.01448	0.00396	0.03666	0.35763	0.40551	0.98138	1.79509	0.11947	0.56159	0.63241	1.01833	0.55371	1.95444	0.39334	4.73119
k__Bacteria|p__Bacteroidetes|c__Bacteroidia|o__Bacteroidales|f__Muribaculaceae|g__GGB27903|s__GGB27903_SGB40338	0	0.01448	0.00396	0.03666	0.35763	0.40551	0.98138	1.79509	0.11947	0.56159	0.63241	1.01833	0.55371	1.95444	0.39334	4.73119
k__Bacteria|p__Bacteroidetes|c__Bacteroidia|o__Bacteroidales|f__Muribaculaceae|g__GGB27903|s__GGB27903_SGB40338|t__SGB40338	0	0.01448	0.00396	0.03666	0.35763	0.40551	0.98138	1.79509	0.11947	0.56159	0.63241	1.01833	0.55371	1.95444	0.39334	4.73119
k__Bacteria|p__Bacteroidetes|c__Bacteroidia|o__Bacteroidales|f__Muribaculaceae|g__GGB28916	0	0	0	0	0	0.0067	0	0	0	0	0	0	0	0	0	0
k__Bacteria|p__Bacteroidetes|c__Bacteroidia|o__Bacteroidales|f__Muribaculaceae|g__GGB28916|s__GGB28916_SGB41612	0	0	0	0	0	0.0067	0	0	0	0	0	0	0	0	0	0
k__Bacteria|p__Bacteroidetes|c__Bacteroidia|o__Bacteroidales|f__Muribaculaceae|g__GGB28916|s__GGB28916_SGB41612|t__SGB41612	0	0	0	0	0	0.0067	0	0	0	0	0	0	0	0	0	0
k__Bacteria|p__Bacteroidetes|c__Bacteroidia|o__Bacteroidales|f__Muribaculaceae|g__GGB28931	0	0	0	0	0.00628	0	0	0	0	0	0	0	0	0	0	0
k__Bacteria|p__Bacteroidetes|c__Bacteroidia|o__Bacteroidales|f__Muribaculaceae|g__GGB28931|s__GGB28931_SGB41632	0	0	0	0	0.00628	0	0	0	0	0	0	0	0	0	0	0
k__Bacteria|p__Bacteroidetes|c__Bacteroidia|o__Bacteroidales|f__Muribaculaceae|g__GGB28931|s__GGB28931_SGB41632|t__SGB41632	0	0	0	0	0.00628	0	0	0	0	0	0	0	0	0	0	0
k__Bacteria|p__Bacteroidetes|c__Bacteroidia|o__Bacteroidales|f__Muribaculaceae|g__Muribaculum	0.00932	0.12477	0.14659	1.33222	0.31712	1.62227	0.16729	0.8343	0.41377	0.70615	0.13078	0.6039	0.0257	0.00968	0	0.08102
k__Bacteria|p__Bacteroidetes|c__Bacteroidia|o__Bacteroidales|f__Muribaculaceae|g__Muribaculum|s__Muribaculum_gordoncarteri	0.00932	0.12477	0.14659	1.33222	0.31712	1.62227	0.16729	0.8343	0.41377	0.70615	0.13078	0.6039	0.0257	0.00968	0	0.08102
k__Bacteria|p__Bacteroidetes|c__Bacteroidia|o__Bacteroidales|f__Muribaculaceae|g__Muribaculum|s__Muribaculum_gordoncarteri|t__SGB2087	0.00932	0.12477	0.14659	1.33222	0.31712	1.62227	0.16729	0.8343	0.41377	0.70615	0.13078	0.6039	0.0257	0.00968	0	0.08102
k__Bacteria|p__Bacteroidetes|c__Bacteroidia|o__Bacteroidales|f__Odoribacteraceae	0.53959	0	0.64607	0.63616	0.47116	0.78064	1.28786	1.35056	1.1916	1.35562	1.14266	0.95798	0.80938	0.97798	1.28037	0.8371
k__Bacteria|p__Bacteroidetes|c__Bacteroidia|o__Bacteroidales|f__Odoribacteraceae|g__Butyricimonas	0.53959	0	0.64607	0.63616	0.47116	0.78064	1.28786	1.35056	1.1916	1.35562	1.14266	0.95798	0.80938	0.97798	1.28037	0.8371
k__Bacteria|p__Bacteroidetes|c__Bacteroidia|o__Bacteroidales|f__Odoribacteraceae|g__Butyricimonas|s__Butyricimonas_virosa	0.53959	0	0.64607	0.63616	0.47116	0.78064	1.28786	1.35056	1.1916	1.35562	1.14266	0.95798	0.80938	0.97798	1.28037	0.8371
k__Bacteria|p__Bacteroidetes|c__Bacteroidia|o__Bacteroidales|f__Odoribacteraceae|g__Butyricimonas|s__Butyricimonas_virosa|t__SGB1784	0.53959	0	0.64607	0.63616	0.47116	0.78064	1.28786	1.35056	1.1916	1.35562	1.14266	0.95798	0.80938	0.97798	1.28037	0.8371
k__Bacteria|p__Bacteroidetes|c__Bacteroidia|o__Bacteroidales|f__Prevotellaceae	0.06915	0	0.07537	0.05159	0.01274	0.02124	0.11047	0.43794	2.08015	0.36486	0.58971	0.35365	0.36922	1.40679	2.66726	0.55095
k__Bacteria|p__Bacteroidetes|c__Bacteroidia|o__Bacteroidales|f__Prevotellaceae|g__Prevotella	0.06915	0	0.07537	0.05159	0.01274	0.02124	0.11047	0.43794	2.08015	0.36486	0.58971	0.35365	0.36922	1.40679	2.66726	0.55095
k__Bacteria|p__Bacteroidetes|c__Bacteroidia|o__Bacteroidales|f__Prevotellaceae|g__Prevotella|s__Prevotella_sp_MGM1	0.06915	0	0.07537	0.05159	0.01274	0.02124	0.11047	0.43794	2.08015	0.36486	0.58971	0.35365	0.36922	1.40679	2.66726	0.55095
k__Bacteria|p__Bacteroidetes|c__Bacteroidia|o__Bacteroidales|f__Prevotellaceae|g__Prevotella|s__Prevotella_sp_MGM1|t__SGB21581	0.06915	0	0.07537	0.05159	0.01274	0.02124	0.11047	0.43794	2.08015	0.36486	0.58971	0.35365	0.36922	1.40679	2.66726	0.55095
k__Bacteria|p__Bacteroidetes|c__Bacteroidia|o__Bacteroidales|f__Rikenellaceae	3.30546	0.00902	3.45136	2.0055	1.13828	0.77041	6.36997	4.08104	9.76372	6.99396	2.42296	3.7103	2.45905	4.62157	4.84198	2.20509
k__Bacteria|p__Bacteroidetes|c__Bacteroidia|o__Bacteroidales|f__Rikenellaceae|g__Alistipes	2.82852	0.00902	2.92922	1.89602	1.00872	0.63847	5.86039	3.83451	6.20427	4.42682	2.06024	2.72642	2.09252	4.13836	4.47299	2.07312
k__Bacteria|p__Bacteroidetes|c__Bacteroidia|o__Bacteroidales|f__Rikenellaceae|g__Alistipes|s__Alistipes_finegoldii	0.23568	0.00902	1.57977	1.87985	0.07259	0.16244	1.38906	0.46018	0.98198	0.46042	0.26325	0.20645	0.20259	0.21063	0.38259	0.1556
k__Bacteria|p__Bacteroidetes|c__Bacteroidia|o__Bacteroidales|f__Rikenellaceae|g__Alistipes|s__Alistipes_finegoldii|t__SGB2301	0.23568	0.00902	1.57977	1.87985	0.07259	0.16244	1.38906	0.46018	0.98198	0.46042	0.26325	0.20645	0.20259	0.21063	0.38259	0.1556
k__Bacteria|p__Bacteroidetes|c__Bacteroidia|o__Bacteroidales|f__Rikenellaceae|g__Alistipes|s__Alistipes_sp	2.59285	0	1.34945	0.01618	0.93613	0.47603	4.47133	3.37433	5.22229	3.9664	1.79699	2.51998	1.88993	3.92773	4.0904	1.91752
k__Bacteria|p__Bacteroidetes|c__Bacteroidia|o__Bacteroidales|f__Rikenellaceae|g__Alistipes|s__Alistipes_sp|t__SGB35892	2.59285	0	1.34945	0.01618	0.93613	0.47603	4.47133	3.37433	5.22229	3.9664	1.79699	2.51998	1.88993	3.92773	4.0904	1.91752
k__Bacteria|p__Bacteroidetes|c__Bacteroidia|o__Bacteroidales|f__Rikenellaceae|g__GGB28990	0	0	0	0	0	0	0	0	0	0	0	0.00117	0	0	0	0
k__Bacteria|p__Bacteroidetes|c__Bacteroidia|o__Bacteroidales|f__Rikenellaceae|g__GGB28990|s__GGB28990_SGB41704	0	0	0	0	0	0	0	0	0	0	0	0.00117	0	0	0	0
k__Bacteria|p__Bacteroidetes|c__Bacteroidia|o__Bacteroidales|f__Rikenellaceae|g__GGB28990|s__GGB28990_SGB41704|t__SGB41704	0	0	0	0	0	0	0	0	0	0	0	0.00117	0	0	0	0
k__Bacteria|p__Bacteroidetes|c__Bacteroidia|o__Bacteroidales|f__Rikenellaceae|g__GGB3271	0	0	0	0	0	0	0	0	3.14185	1.9881	0	0.58742	0.02852	0	0	0
k__Bacteria|p__Bacteroidetes|c__Bacteroidia|o__Bacteroidales|f__Rikenellaceae|g__GGB3271|s__GGB3271_SGB4321	0	0	0	0	0	0	0	0	3.14185	1.9881	0	0.58742	0.02852	0	0	0
k__Bacteria|p__Bacteroidetes|c__Bacteroidia|o__Bacteroidales|f__Rikenellaceae|g__GGB3271|s__GGB3271_SGB4321|t__SGB4321	0	0	0	0	0	0	0	0	3.14185	1.9881	0	0.58742	0.02852	0	0	0
k__Bacteria|p__Bacteroidetes|c__Bacteroidia|o__Bacteroidales|f__Rikenellaceae|g__GGB75876	0.47693	0	0.52214	0.10947	0.12956	0.13194	0.50958	0.24653	0.4176	0.57904	0.36272	0.39529	0.33801	0.48321	0.36899	0.13197
k__Bacteria|p__Bacteroidetes|c__Bacteroidia|o__Bacteroidales|f__Rikenellaceae|g__GGB75876|s__GGB75876_SGB103678	0.47693	0	0.52214	0.10947	0.12956	0.13194	0.50958	0.24653	0.4176	0.57904	0.36272	0.39529	0.33801	0.48321	0.36899	0.13197
k__Bacteria|p__Bacteroidetes|c__Bacteroidia|o__Bacteroidales|f__Rikenellaceae|g__GGB75876|s__GGB75876_SGB103678|t__SGB103678	0.47693	0	0.52214	0.10947	0.12956	0.13194	0.50958	0.24653	0.4176	0.57904	0.36272	0.39529	0.33801	0.48321	0.36899	0.13197
k__Bacteria|p__Bacteroidetes|c__Bacteroidia|o__Bacteroidales|f__Tannerellaceae	0.27735	0.07344	0.16964	0.3776	0.113	0.64649	0.3774	0.29862	0.09179	0.31617	0.19632	0.24843	0.20032	0.17859	0.24369	0.19519
k__Bacteria|p__Bacteroidetes|c__Bacteroidia|o__Bacteroidales|f__Tannerellaceae|g__Parabacteroides	0.27735	0.07344	0.16964	0.3776	0.113	0.64649	0.3774	0.29862	0.09179	0.31617	0.19632	0.24843	0.20032	0.17859	0.24369	0.19519
k__Bacteria|p__Bacteroidetes|c__Bacteroidia|o__Bacteroidales|f__Tannerellaceae|g__Parabacteroides|s__Parabacteroides_SGB44770	0	0	0	0	0	0	0	0	0	0	0	0	0	0	0	0.00829
k__Bacteria|p__Bacteroidetes|c__Bacteroidia|o__Bacteroidales|f__Tannerellaceae|g__Parabacteroides|s__Parabacteroides_SGB44770|t__SGB44770	0	0	0	0	0	0	0	0	0	0	0	0	0	0	0	0.00829
k__Bacteria|p__Bacteroidetes|c__Bacteroidia|o__Bacteroidales|f__Tannerellaceae|g__Parabacteroides|s__Parabacteroides_goldsteinii	0.27735	0.07344	0.16964	0.3776	0.113	0.64649	0.3774	0.29862	0.09179	0.31617	0.19632	0.24843	0.20032	0.17859	0.24369	0.1869
k__Bacteria|p__Bacteroidetes|c__Bacteroidia|o__Bacteroidales|f__Tannerellaceae|g__Parabacteroides|s__Parabacteroides_goldsteinii|t__SGB1941	0.27735	0.07344	0.16964	0.3776	0.113	0.64649	0.3774	0.29862	0.09179	0.31617	0.19632	0.24843	0.20032	0.17859	0.24369	0.1869
k__Bacteria|p__Bacteroidetes|c__CFGB30328	0.39562	0.18545	1.22821	0.65037	0.01952	0.12908	0.03348	0.06586	0.13785	0.13809	0.19567	0.16996	0.01044	0.00266	0	0.00179
k__Bacteria|p__Bacteroidetes|c__CFGB30328|o__OFGB30328	0.39562	0.18545	1.22821	0.65037	0.01952	0.12908	0.03348	0.06586	0.13785	0.13809	0.19567	0.16996	0.01044	0.00266	0	0.00179
k__Bacteria|p__Bacteroidetes|c__CFGB30328|o__OFGB30328|f__FGB30328	0.39562	0.18545	1.22821	0.65037	0.01952	0.12908	0.03348	0.06586	0.13785	0.13809	0.19567	0.16996	0.01044	0.00266	0	0.00179
k__Bacteria|p__Bacteroidetes|c__CFGB30328|o__OFGB30328|f__FGB30328|g__GGB1559|s__GGB1559_SGB2146	0.39562	0.18545	1.22821	0.65037	0.01952	0.12908	0.03348	0.06586	0.13785	0.13809	0.19567	0.16996	0.01044	0.00266	0	0.00179
k__Bacteria|p__Bacteroidetes|c__CFGB30328|o__OFGB30328|f__FGB30328|g__GGB1559|s__GGB1559_SGB2146|t__SGB2146	0.39562	0.18545	1.22821	0.65037	0.01952	0.12908	0.03348	0.06586	0.13785	0.13809	0.19567	0.16996	0.01044	0.00266	0	0.00179
k__Bacteria|p__Bacteroidetes|c__CFGB4425	10.2087	0	3.99022	3.60286	17.048	17.5086	12.9176	14.9614	3.36649	8.53821	10.3014	13.2456	7.94775	13.9918	5.49904	9.77656
k__Bacteria|p__Bacteroidetes|c__CFGB4425|o__OFGB4425	10.2087	0	3.99022	3.60286	17.048	17.5086	12.9176	14.9614	3.36649	8.53821	10.3014	13.2456	7.94775	13.9918	5.49904	9.77656
k__Bacteria|p__Bacteroidetes|c__CFGB4425|o__OFGB4425|f__FGB4425	10.2087	0	3.99022	3.60286	17.048	17.5086	12.9176	14.9614	3.36649	8.53821	10.3014	13.2456	7.94775	13.9918	5.49904	9.77656
k__Bacteria|p__Bacteroidetes|c__CFGB4425|o__OFGB4425|f__FGB4425|g__GGB1512	7.02139	0	1.82144	1.57684	4.39107	5.92998	12.4773	6.82492	1.25838	2.2519	2.57964	5.87015	1.0064	3.71189	2.17901	1.02633
k__Bacteria|p__Bacteroidetes|c__CFGB4425|o__OFGB4425|f__FGB4425|g__GGB1512|s__GGB1512_SGB2092	7.02139	0	1.82144	1.57684	4.39107	5.92998	12.4773	6.82492	1.25838	2.2519	2.57964	5.87015	1.0064	3.71189	2.17901	1.02633
k__Bacteria|p__Bacteroidetes|c__CFGB4425|o__OFGB4425|f__FGB4425|g__GGB1512|s__GGB1512_SGB2092|t__SGB2092	7.02139	0	1.82144	1.57684	4.39107	5.92998	12.4773	6.82492	1.25838	2.2519	2.57964	5.87015	1.0064	3.71189	2.17901	1.02633
k__Bacteria|p__Bacteroidetes|c__CFGB4425|o__OFGB4425|f__FGB4425|g__GGB27924	3.1873	0	2.16878	2.02602	12.657	11.5787	0.44027	8.13646	2.10811	6.28631	7.72179	7.37543	6.94135	10.2799	3.32003	8.75023
k__Bacteria|p__Bacteroidetes|c__CFGB4425|o__OFGB4425|f__FGB4425|g__GGB27924|s__GGB27924_SGB40362	3.1873	0	2.16878	2.02602	12.657	11.5787	0.44027	8.13646	2.10811	6.28631	7.72179	7.37543	6.94135	10.2799	3.32003	8.75023
k__Bacteria|p__Bacteroidetes|c__CFGB4425|o__OFGB4425|f__FGB4425|g__GGB27924|s__GGB27924_SGB40362|t__SGB40362	3.1873	0	2.16878	2.02602	12.657	11.5787	0.44027	8.13646	2.10811	6.28631	7.72179	7.37543	6.94135	10.2799	3.32003	8.75023
k__Bacteria|p__Bacteroidetes|c__CFGB4875|o__OFGB4875|f__FGB4875|g__GGB24146	0.76483	0.13757	0.94608	1.37793	0.01601	0.03426	1.39192	2.0647	2.25487	1.89724	1.88241	1.45396	1.53458	2.83082	1.64767	2.15839
k__Bacteria|p__Bacteroidetes|c__CFGB4875|o__OFGB4875|f__FGB4875|g__GGB24146|s__GGB24146_SGB35950	0.76483	0.13757	0.94608	1.37793	0.01601	0.03426	1.39192	2.0647	2.25487	1.89724	1.88241	1.45396	1.53458	2.83082	1.64767	2.15839
k__Bacteria|p__Bacteroidetes|c__CFGB4875|o__OFGB4875|f__FGB4875|g__GGB24146|s__GGB24146_SGB35950|t__SGB35950	0.76483	0.13757	0.94608	1.37793	0.01601	0.03426	1.39192	2.0647	2.25487	1.89724	1.88241	1.45396	1.53458	2.83082	1.64767	2.15839
k__Bacteria|p__Bacteroidetes|c__CFGB76030	0	0	0	0	0.00402	0.0056	0	0.0632	0.19837	0.30517	0.03693	0.01352	0.33023	0.13433	0.72033	0.28038
k__Bacteria|p__Bacteroidetes|c__CFGB76030|o__OFGB76030	0	0	0	0	0.00402	0.0056	0	0.0632	0.19837	0.30517	0.03693	0.01352	0.33023	0.13433	0.72033	0.28038
k__Bacteria|p__Bacteroidetes|c__CFGB76030|o__OFGB76030|f__FGB76030	0	0	0	0	0.00402	0.0056	0	0.0632	0.19837	0.30517	0.03693	0.01352	0.33023	0.13433	0.72033	0.28038
k__Bacteria|p__Bacteroidetes|c__CFGB76030|o__OFGB76030|f__FGB76030|g__GGB27848	0	0	0	0	0.00402	0.0056	0	0.0632	0.19837	0.30517	0.03693	0.01352	0.33023	0.13433	0.72033	0.28038
k__Bacteria|p__Bacteroidetes|c__CFGB76030|o__OFGB76030|f__FGB76030|g__GGB27848|s__GGB27848_SGB40282	0	0	0	0	0.00402	0.0056	0	0.0632	0.19837	0.30517	0.03693	0.01352	0.33023	0.13433	0.72033	0.28038
k__Bacteria|p__Bacteroidetes|c__CFGB76030|o__OFGB76030|f__FGB76030|g__GGB27848|s__GGB27848_SGB40282|t__SGB40282	0	0	0	0	0.00402	0.0056	0	0.0632	0.19837	0.30517	0.03693	0.01352	0.33023	0.13433	0.72033	0.28038
k__Bacteria|p__Bacteroidetes|c__CFGB9382|o__OFGB9382|f__FGB9382|g__GGB27878	0.4073	0	0.24572	0.0206	1.8097	2.13531	0.20208	1.61091	0.20258	0.22557	0.1602	0.34757	0.06684	0.12661	0.06065	0.37532
k__Bacteria|p__Bacteroidetes|c__CFGB9382|o__OFGB9382|f__FGB9382|g__GGB27878|s__GGB27878_SGB40312	0.4073	0	0.24572	0.0206	1.8097	2.13531	0.20208	1.61091	0.20258	0.22557	0.1602	0.34757	0.06684	0.12661	0.06065	0.37532
k__Bacteria|p__Bacteroidetes|c__CFGB9382|o__OFGB9382|f__FGB9382|g__GGB27878|s__GGB27878_SGB40312|t__SGB40312	0.4073	0	0.24572	0.0206	1.8097	2.13531	0.20208	1.61091	0.20258	0.22557	0.1602	0.34757	0.06684	0.12661	0.06065	0.37532
k__Bacteria|p__Bacteroidetes|c__CFGB9382|o__OFGB9382|f__FGB9382|g__GGB75877	0.59872	0	0.02315	0.03218	0	0	0.01126	0.05023	0.02572	0.01688	0.0043	0.02027	0.02548	0.10084	0.04641	0.06694
k__Bacteria|p__Bacteroidetes|c__CFGB9382|o__OFGB9382|f__FGB9382|g__GGB75877|s__GGB75877_SGB103681	0.59872	0	0.02315	0.03218	0	0	0.01126	0.05023	0.02572	0.01688	0.0043	0.02027	0.02548	0.10084	0.04641	0.06694
k__Bacteria|p__Bacteroidetes|c__CFGB9382|o__OFGB9382|f__FGB9382|g__GGB75877|s__GGB75877_SGB103681|t__SGB103681	0.59872	0	0.02315	0.03218	0	0	0.01126	0.05023	0.02572	0.01688	0.0043	0.02027	0.02548	0.10084	0.04641	0.06694
k__Bacteria|p__Candidatus_Melainabacteria	0.26464	0	0	0	0	0	0.62766	0.14002	0.31333	0.04224	0.07405	0.01487	0.05548	0.11765	0.55857	0.02618
k__Bacteria|p__Candidatus_Melainabacteria|c__CFGB10197	0.26464	0	0	0	0	0	0.62766	0.14002	0.31333	0.04224	0.07405	0.01487	0.05548	0.11765	0.55857	0.02618
k__Bacteria|p__Candidatus_Melainabacteria|c__CFGB10197|o__OFGB10197	0.26464	0	0	0	0	0	0.62766	0.14002	0.31333	0.04224	0.07405	0.01487	0.05548	0.11765	0.55857	0.02618
k__Bacteria|p__Candidatus_Melainabacteria|c__CFGB10197|o__OFGB10197|f__FGB10197	0.26464	0	0	0	0	0	0.62766	0.14002	0.31333	0.04224	0.07405	0.01487	0.05548	0.11765	0.55857	0.02618
k__Bacteria|p__Candidatus_Melainabacteria|c__CFGB10197|o__OFGB10197|f__FGB10197|g__GGB75898	0.26464	0	0	0	0	0	0.62766	0.14002	0.31333	0.04224	0.07405	0.01487	0.05548	0.11765	0.55857	0.02618
k__Bacteria|p__Candidatus_Melainabacteria|c__CFGB10197|o__OFGB10197|f__FGB10197|g__GGB75898|s__GGB75898_SGB102361	0.26464	0	0	0	0	0	0.62766	0.14002	0.31333	0.04224	0.07405	0.01487	0.05548	0.11765	0.55857	0.02618
k__Bacteria|p__Candidatus_Melainabacteria|c__CFGB10197|o__OFGB10197|f__FGB10197|g__GGB75898|s__GGB75898_SGB102361|t__SGB102361	0.26464	0	0	0	0	0	0.62766	0.14002	0.31333	0.04224	0.07405	0.01487	0.05548	0.11765	0.55857	0.02618
k__Bacteria|p__Candidatus_Saccharibacteria|c__CFGB8157	0	0	0	0	0.04542	0	0.28128	0.12913	0.01323	0.05858	0	0.04078	0.27543	0.00885	0.27194	0.03527
k__Bacteria|p__Candidatus_Saccharibacteria|c__CFGB8157|o__OFGB8157	0	0	0	0	0.04542	0	0.28128	0.12913	0.01323	0.05858	0	0.04078	0.27543	0.00885	0.27194	0.03527
k__Bacteria|p__Candidatus_Saccharibacteria|c__CFGB8157|o__OFGB8157|f__FGB8157	0	0	0	0	0.04542	0	0.28128	0.12913	0.01323	0.05858	0	0.04078	0.27543	0.00885	0.27194	0.03527
k__Bacteria|p__Deferribacteres	0.12469	0	0.2085	0.09737	0.31806	0.21705	0.58157	0.3635	0.0482	0.13364	0.16147	0.09752	0.35833	0.34243	0.31856	0.46018
k__Bacteria|p__Deferribacteres|c__Deferribacteres	0.12469	0	0.2085	0.09737	0.31806	0.21705	0.58157	0.3635	0.0482	0.13364	0.16147	0.09752	0.35833	0.34243	0.31856	0.46018
k__Bacteria|p__Deferribacteres|c__Deferribacteres|o__Deferribacterales	0.12469	0	0.2085	0.09737	0.31806	0.21705	0.58157	0.3635	0.0482	0.13364	0.16147	0.09752	0.35833	0.34243	0.31856	0.46018
k__Bacteria|p__Deferribacteres|c__Deferribacteres|o__Deferribacterales|f__Deferribacteraceae	0.12469	0	0.2085	0.09737	0.31806	0.21705	0.58157	0.3635	0.0482	0.13364	0.16147	0.09752	0.35833	0.34243	0.31856	0.46018
k__Bacteria|p__Deferribacteres|c__Deferribacteres|o__Deferribacterales|f__Deferribacteraceae|g__Mucispirillum	0.12469	0	0.2085	0.09737	0.31806	0.21705	0.58157	0.3635	0.0482	0.13364	0.16147	0.09752	0.35833	0.34243	0.31856	0.46018
k__Bacteria|p__Deferribacteres|c__Deferribacteres|o__Deferribacterales|f__Deferribacteraceae|g__Mucispirillum|s__Mucispirillum_schaedleri	0.12469	0	0.2085	0.09737	0.31806	0.21705	0.58157	0.3635	0.0482	0.13364	0.16147	0.09752	0.35833	0.34243	0.31856	0.46018
k__Bacteria|p__Deferribacteres|c__Deferribacteres|o__Deferribacterales|f__Deferribacteraceae|g__Mucispirillum|s__Mucispirillum_schaedleri|t__SGB19472	0.12469	0	0.2085	0.09737	0.31806	0.21705	0.58157	0.3635	0.0482	0.13364	0.16147	0.09752	0.35833	0.34243	0.31856	0.46018
k__Bacteria|p__Firmicutes	46.1006	53.9141	76.0525	66.2137	59.3767	45.803	58.9404	47.5618	60.2084	52.354	62.2538	59.1525	67.0077	62.7981	67.6092	50.5629
k__Bacteria|p__Firmicutes|c__Bacilli	13.436	8.26528	7.26285	12.459	7.24224	7.32079	6.32321	3.68383	3.22493	2.86699	6.76023	3.79063	4.70346	6.89773	5.53308	3.81382
k__Bacteria|p__Firmicutes|c__Bacilli|o__Bacillales	0	0	0	0	0.00651	0.01419	0.02125	0.11996	0.04962	0.01005	0.21059	0.03956	0	0.04454	0.25874	0
k__Bacteria|p__Firmicutes|c__Bacilli|o__Bacillales|f__Bacillaceae	0	0	0	0	0.00651	0	0.00539	0	0	0	0	0	0	0	0	0
k__Bacteria|p__Firmicutes|c__Bacilli|o__Bacillales|f__Bacillaceae|g__Lysinibacillus	0	0	0	0	0	0	0.00539	0	0	0	0	0	0	0	0	0
k__Bacteria|p__Firmicutes|c__Bacilli|o__Bacillales|f__Bacillaceae|g__Lysinibacillus|s__Lysinibacillus_fusiformis	0	0	0	0	0	0	0.00539	0	0	0	0	0	0	0	0	0
k__Bacteria|p__Firmicutes|c__Bacilli|o__Bacillales|f__Bacillaceae|g__Lysinibacillus|s__Lysinibacillus_fusiformis|t__SGB7493	0	0	0	0	0	0	0.00539	0	0	0	0	0	0	0	0	0
k__Bacteria|p__Firmicutes|c__Bacilli|o__Bacillales|f__Bacillaceae|g__Peribacillus	0	0	0	0	0.00651	0	0	0	0	0	0	0	0	0	0	0
k__Bacteria|p__Firmicutes|c__Bacilli|o__Bacillales|f__Bacillaceae|g__Peribacillus|s__Peribacillus_simplex	0	0	0	0	0.00651	0	0	0	0	0	0	0	0	0	0	0
k__Bacteria|p__Firmicutes|c__Bacilli|o__Bacillales|f__Bacillaceae|g__Peribacillus|s__Peribacillus_simplex|t__SGB7541	0	0	0	0	0.00651	0	0	0	0	0	0	0	0	0	0	0
k__Bacteria|p__Firmicutes|c__Bacilli|o__Bacillales|f__Staphylococcaceae	0	0	0	0	0	0.01419	0.01586	0.11996	0.04962	0.01005	0.21059	0.03956	0	0.04454	0.25874	0
k__Bacteria|p__Firmicutes|c__Bacilli|o__Bacillales|f__Staphylococcaceae|g__GGB27929	0	0	0	0	0	0	0.00694	0.08244	0	0	0	0	0	0.04454	0.03548	0
k__Bacteria|p__Firmicutes|c__Bacilli|o__Bacillales|f__Staphylococcaceae|g__GGB27929|s__GGB27929_SGB41624	0	0	0	0	0	0	0.00694	0.08244	0	0	0	0	0	0.04454	0.03548	0
k__Bacteria|p__Firmicutes|c__Bacilli|o__Bacillales|f__Staphylococcaceae|g__GGB27929|s__GGB27929_SGB41624|t__SGB41624	0	0	0	0	0	0	0.00694	0.08244	0	0	0	0	0	0.04454	0.03548	0
k__Bacteria|p__Firmicutes|c__Bacilli|o__Bacillales|f__Staphylococcaceae|g__Mammaliicoccus	0	0	0	0	0	0.01419	0	0	0.04962	0.01005	0.19221	0.03956	0	0	0	0
k__Bacteria|p__Firmicutes|c__Bacilli|o__Bacillales|f__Staphylococcaceae|g__Mammaliicoccus|s__Mammaliicoccus_sciuri	0	0	0	0	0	0.01419	0	0	0.04962	0.01005	0.19221	0.03956	0	0	0	0
k__Bacteria|p__Firmicutes|c__Bacilli|o__Bacillales|f__Staphylococcaceae|g__Mammaliicoccus|s__Mammaliicoccus_sciuri|t__SGB7818	0	0	0	0	0	0.01419	0	0	0.04962	0.01005	0.19221	0.03956	0	0	0	0
k__Bacteria|p__Firmicutes|c__Bacilli|o__Bacillales|f__Staphylococcaceae|g__Staphylococcus	0	0	0	0	0	0	0.00892	0.03753	0	0	0.01838	0	0	0	0.22326	0
k__Bacteria|p__Firmicutes|c__Bacilli|o__Bacillales|f__Staphylococcaceae|g__Staphylococcus|s__Staphylococcus_SGB41628	0	0	0	0	0	0	0.00892	0.03753	0	0	0.01838	0	0	0	0.22326	0
k__Bacteria|p__Firmicutes|c__Bacilli|o__Bacillales|f__Staphylococcaceae|g__Staphylococcus|s__Staphylococcus_SGB41628|t__SGB41628	0	0	0	0	0	0	0.00892	0.03753	0	0	0.01838	0	0	0	0.22326	0
k__Bacteria|p__Firmicutes|c__Bacilli|o__Lactobacillales	13.436	8.26528	7.26285	12.459	7.23572	7.3066	6.30197	3.56386	3.17531	2.85694	6.54964	3.75107	4.70346	6.85319	5.27434	3.81382
k__Bacteria|p__Firmicutes|c__Bacilli|o__Lactobacillales|f__Aerococcaceae	0	0	0	0	0	0	0	0	0	0	0	0	0	0	0.00493	0
k__Bacteria|p__Firmicutes|c__Bacilli|o__Lactobacillales|f__Aerococcaceae|g__Aerococcus	0	0	0	0	0	0	0	0	0	0	0	0	0	0	0.00493	0
k__Bacteria|p__Firmicutes|c__Bacilli|o__Lactobacillales|f__Aerococcaceae|g__Aerococcus|s__Aerococcus_urinaeequi	0	0	0	0	0	0	0	0	0	0	0	0	0	0	0.00493	0
k__Bacteria|p__Firmicutes|c__Bacilli|o__Lactobacillales|f__Aerococcaceae|g__Aerococcus|s__Aerococcus_urinaeequi|t__SGB7897	0	0	0	0	0	0	0	0	0	0	0	0	0	0	0.00493	0
k__Bacteria|p__Firmicutes|c__Bacilli|o__Lactobacillales|f__Enterococcaceae	0.98433	1.05354	0.23793	0.74402	4.35888	4.45553	0	0	2.19959	0.59045	2.86449	1.45242	0.01963	0.28483	0.0133	0.12347
k__Bacteria|p__Firmicutes|c__Bacilli|o__Lactobacillales|f__Enterococcaceae|g__Enterococcus	0.98433	1.05354	0.23793	0.74402	4.35888	4.45553	0	0	2.19959	0.59045	2.86449	1.45242	0.01963	0.28483	0	0.03938
k__Bacteria|p__Firmicutes|c__Bacilli|o__Lactobacillales|f__Enterococcaceae|g__Enterococcus|s__Enterococcus_faecalis	0.98433	0	0.23793	0.56812	0	0	0	0	2.19959	0.59045	2.86449	1.45242	0.01963	0.28483	0	0.03938
k__Bacteria|p__Firmicutes|c__Bacilli|o__Lactobacillales|f__Enterococcaceae|g__Enterococcus|s__Enterococcus_faecalis|t__SGB7962	0.98433	0	0.23793	0.56812	0	0	0	0	2.19959	0.59045	2.86449	1.45242	0.01963	0.28483	0	0.03938
k__Bacteria|p__Firmicutes|c__Bacilli|o__Lactobacillales|f__Enterococcaceae|g__Enterococcus|s__Enterococcus_faecium	0	0	0	0	4.34567	3.40333	0	0	0	0	0	0	0	0	0	0
k__Bacteria|p__Firmicutes|c__Bacilli|o__Lactobacillales|f__Enterococcaceae|g__Enterococcus|s__Enterococcus_faecium|t__SGB7968	0	0	0	0	4.34567	3.40333	0	0	0	0	0	0	0	0	0	0
k__Bacteria|p__Firmicutes|c__Bacilli|o__Lactobacillales|f__Enterococcaceae|g__Enterococcus|s__Enterococcus_gallinarum	0	1.05354	0	0.1759	0.01321	1.0522	0	0	0	0	0	0	0	0	0	0
k__Bacteria|p__Firmicutes|c__Bacilli|o__Lactobacillales|f__Enterococcaceae|g__Enterococcus|s__Enterococcus_gallinarum|t__SGB7951	0	1.05354	0	0.1759	0.01321	1.0522	0	0	0	0	0	0	0	0	0	0
k__Bacteria|p__Firmicutes|c__Bacilli|o__Lactobacillales|f__Enterococcaceae|g__Vagococcus	0	0	0	0	0	0	0	0	0	0	0	0	0	0	0.0133	0.08409
k__Bacteria|p__Firmicutes|c__Bacilli|o__Lactobacillales|f__Enterococcaceae|g__Vagococcus|s__Vagococcus_fluvialis	0	0	0	0	0	0	0	0	0	0	0	0	0	0	0.0133	0.08409
k__Bacteria|p__Firmicutes|c__Bacilli|o__Lactobacillales|f__Enterococcaceae|g__Vagococcus|s__Vagococcus_fluvialis|t__SGB7918	0	0	0	0	0	0	0	0	0	0	0	0	0	0	0.0133	0.08409
k__Bacteria|p__Firmicutes|c__Bacilli|o__Lactobacillales|f__Lactobacillaceae	11.6134	7.21173	5.98286	11.715	0.2942	0.26559	0.45006	0.18952	0.2431	0.12998	0.21108	0.17562	0.43969	0.31697	0.83884	0.27839
k__Bacteria|p__Firmicutes|c__Bacilli|o__Lactobacillales|f__Lactobacillaceae|g__GGB30087	0	0	0	0	0.05958	0.14837	0	0	0.0094	0.02611	0.01859	0.07348	0.01205	0	0	0.00232
k__Bacteria|p__Firmicutes|c__Bacilli|o__Lactobacillales|f__Lactobacillaceae|g__GGB30087|s__GGB30087_SGB42999	0	0	0	0	0.05958	0.14837	0	0	0.0094	0.02611	0.01859	0.07348	0.01205	0	0	0.00232
k__Bacteria|p__Firmicutes|c__Bacilli|o__Lactobacillales|f__Lactobacillaceae|g__GGB30087|s__GGB30087_SGB42999|t__SGB42999	0	0	0	0	0.05958	0.14837	0	0	0.0094	0.02611	0.01859	0.07348	0.01205	0	0	0.00232
k__Bacteria|p__Firmicutes|c__Bacilli|o__Lactobacillales|f__Lactobacillaceae|g__GGB30141	0	0	0	0	0	0	0.01379	0.03807	0.00357	0	0	0	0.05727	0.00181	0.18694	0.04617
k__Bacteria|p__Firmicutes|c__Bacilli|o__Lactobacillales|f__Lactobacillaceae|g__GGB30141|s__GGB30141_SGB43066	0	0	0	0	0	0	0.01379	0.03807	0.00357	0	0	0	0.05727	0.00181	0.18694	0.04617
k__Bacteria|p__Firmicutes|c__Bacilli|o__Lactobacillales|f__Lactobacillaceae|g__GGB30141|s__GGB30141_SGB43066|t__SGB43066	0	0	0	0	0	0	0.01379	0.03807	0.00357	0	0	0	0.05727	0.00181	0.18694	0.04617
k__Bacteria|p__Firmicutes|c__Bacilli|o__Lactobacillales|f__Lactobacillaceae|g__GGB31440	0	0	0	0	0	0	0	0.00522	0	0	0	0	0	0	0	0
k__Bacteria|p__Firmicutes|c__Bacilli|o__Lactobacillales|f__Lactobacillaceae|g__GGB31440|s__GGB31440_SGB94819	0	0	0	0	0	0	0	0.00522	0	0	0	0	0	0	0	0
k__Bacteria|p__Firmicutes|c__Bacilli|o__Lactobacillales|f__Lactobacillaceae|g__GGB31440|s__GGB31440_SGB94819|t__SGB94819	0	0	0	0	0	0	0	0.00522	0	0	0	0	0	0	0	0
k__Bacteria|p__Firmicutes|c__Bacilli|o__Lactobacillales|f__Lactobacillaceae|g__GGB31763	0	0	0	0	0	0	0	0.01071	0.01335	0	0	0	0	0	0	0
k__Bacteria|p__Firmicutes|c__Bacilli|o__Lactobacillales|f__Lactobacillaceae|g__GGB31763|s__GGB31763_SGB102430	0	0	0	0	0	0	0	0.01071	0.01335	0	0	0	0	0	0	0
k__Bacteria|p__Firmicutes|c__Bacilli|o__Lactobacillales|f__Lactobacillaceae|g__GGB31763|s__GGB31763_SGB102430|t__SGB102430	0	0	0	0	0	0	0	0.01071	0.01335	0	0	0	0	0	0	0
k__Bacteria|p__Firmicutes|c__Bacilli|o__Lactobacillales|f__Lactobacillaceae|g__GGB75944	0	0	0	0	0	0	0	0	0	0	0	0	0	0	0.0195	0
k__Bacteria|p__Firmicutes|c__Bacilli|o__Lactobacillales|f__Lactobacillaceae|g__GGB75944|s__GGB75944_SGB102418	0	0	0	0	0	0	0	0	0	0	0	0	0	0	0.0195	0
k__Bacteria|p__Firmicutes|c__Bacilli|o__Lactobacillales|f__Lactobacillaceae|g__GGB75944|s__GGB75944_SGB102418|t__SGB102418	0	0	0	0	0	0	0	0	0	0	0	0	0	0	0.0195	0
k__Bacteria|p__Firmicutes|c__Bacilli|o__Lactobacillales|f__Lactobacillaceae|g__Lactiplantibacillus	1.11826	0	0	0	0	0	0.20944	0.02371	0	0.00481	0.00208	0.0139	0.10975	0.1731	0.52805	0.0314
k__Bacteria|p__Firmicutes|c__Bacilli|o__Lactobacillales|f__Lactobacillaceae|g__Lactiplantibacillus|s__Lactiplantibacillus_SGB41406	1.11826	0	0	0	0	0	0.20944	0.02371	0	0.00481	0.00208	0.0139	0.10975	0.1731	0.52805	0.0314
k__Bacteria|p__Firmicutes|c__Bacilli|o__Lactobacillales|f__Lactobacillaceae|g__Lactiplantibacillus|s__Lactiplantibacillus_SGB41406|t__SGB41406	1.11826	0	0	0	0	0	0.20944	0.02371	0	0.00481	0.00208	0.0139	0.10975	0.1731	0.52805	0.0314
k__Bacteria|p__Firmicutes|c__Bacilli|o__Lactobacillales|f__Lactobacillaceae|g__Lactobacillus	10.28	6.01058	5.66283	11.5255	0.21973	0.04465	0.01085	0.08938	0.0303	0.0788	0	0.00529	0.24435	0	0.04688	0.09656
k__Bacteria|p__Firmicutes|c__Bacilli|o__Lactobacillales|f__Lactobacillaceae|g__Lactobacillus|s__Lactobacillus_SGB5158	0	0	0	0	0	0	0.01085	0.00614	0	0	0	0	0.20107	0	0.04688	0.09656
k__Bacteria|p__Firmicutes|c__Bacilli|o__Lactobacillales|f__Lactobacillaceae|g__Lactobacillus|s__Lactobacillus_SGB5158|t__SGB5158	0	0	0	0	0	0	0.01085	0.00614	0	0	0	0	0.20107	0	0.04688	0.09656
k__Bacteria|p__Firmicutes|c__Bacilli|o__Lactobacillales|f__Lactobacillaceae|g__Lactobacillus|s__Lactobacillus_intestinalis	0	0.06952	0.01032	0	0	0	0	0	0	0.01515	0	0	0	0	0	0
k__Bacteria|p__Firmicutes|c__Bacilli|o__Lactobacillales|f__Lactobacillaceae|g__Lactobacillus|s__Lactobacillus_intestinalis|t__SGB7055	0	0.06952	0.01032	0	0	0	0	0	0	0.01515	0	0	0	0	0	0
k__Bacteria|p__Firmicutes|c__Bacilli|o__Lactobacillales|f__Lactobacillaceae|g__Lactobacillus|s__Lactobacillus_johnsonii	10.28	5.94106	5.6525	11.5255	0.21973	0.04465	0	0.08324	0.0303	0.06365	0	0.00529	0.04328	0	0	0
k__Bacteria|p__Firmicutes|c__Bacilli|o__Lactobacillales|f__Lactobacillaceae|g__Lactobacillus|s__Lactobacillus_johnsonii|t__SGB7041	10.28	5.94106	5.6525	11.5255	0.21973	0.04465	0	0.08324	0.0303	0.06365	0	0.00529	0.04328	0	0	0
k__Bacteria|p__Firmicutes|c__Bacilli|o__Lactobacillales|f__Lactobacillaceae|g__Leuconostoc	0	0	0.00274	0	0.00776	0.06601	0	0	0	0	0	0	0	0	0	0
k__Bacteria|p__Firmicutes|c__Bacilli|o__Lactobacillales|f__Lactobacillaceae|g__Leuconostoc|s__Leuconostoc_SGB43006	0	0	0.00274	0	0.00776	0.06601	0	0	0	0	0	0	0	0	0	0
k__Bacteria|p__Firmicutes|c__Bacilli|o__Lactobacillales|f__Lactobacillaceae|g__Leuconostoc|s__Leuconostoc_SGB43006|t__SGB43006	0	0	0.00274	0	0.00776	0.06601	0	0	0	0	0	0	0	0	0	0
k__Bacteria|p__Firmicutes|c__Bacilli|o__Lactobacillales|f__Lactobacillaceae|g__Ligilactobacillus	0.02811	0.87353	0.03127	0.05686	0.0031	0	0.14938	0	0.15985	0.0084	0.12065	0.04267	0	0	0	0
k__Bacteria|p__Firmicutes|c__Bacilli|o__Lactobacillales|f__Lactobacillaceae|g__Ligilactobacillus|s__Ligilactobacillus_murinus	0.02811	0.87353	0.03127	0.05686	0.0031	0	0.14938	0	0.15985	0.0084	0.12065	0.04267	0	0	0	0
k__Bacteria|p__Firmicutes|c__Bacilli|o__Lactobacillales|f__Lactobacillaceae|g__Ligilactobacillus|s__Ligilactobacillus_murinus|t__SGB7077	0.02811	0.87353	0.03127	0.05686	0.0031	0	0.14938	0	0.15985	0.0084	0.12065	0.04267	0	0	0	0
k__Bacteria|p__Firmicutes|c__Bacilli|o__Lactobacillales|f__Lactobacillaceae|g__Limosilactobacillus	0.18694	0.32763	0.28601	0.1326	0	0	0.0666	0.02245	0.02661	0.01187	0.04955	0.01814	0.01627	0	0.05299	0
k__Bacteria|p__Firmicutes|c__Bacilli|o__Lactobacillales|f__Lactobacillaceae|g__Limosilactobacillus|s__Limosilactobacillus_SGB43493	0	0	0	0	0	0	0.0666	0	0	0	0	0	0.01627	0	0.05299	0
k__Bacteria|p__Firmicutes|c__Bacilli|o__Lactobacillales|f__Lactobacillaceae|g__Limosilactobacillus|s__Limosilactobacillus_SGB43493|t__SGB43493	0	0	0	0	0	0	0.0666	0	0	0	0	0	0.01627	0	0.05299	0
k__Bacteria|p__Firmicutes|c__Bacilli|o__Lactobacillales|f__Lactobacillaceae|g__Limosilactobacillus|s__Limosilactobacillus_reuteri	0.18694	0.32763	0.28601	0.1326	0	0	0	0.02245	0.02661	0.01187	0.04955	0.01814	0	0	0	0
k__Bacteria|p__Firmicutes|c__Bacilli|o__Lactobacillales|f__Lactobacillaceae|g__Limosilactobacillus|s__Limosilactobacillus_reuteri|t__SGB7095	0.18694	0.32763	0.28601	0.1326	0	0	0	0.02245	0.02661	0.01187	0.04955	0.01814	0	0	0	0
k__Bacteria|p__Firmicutes|c__Bacilli|o__Lactobacillales|f__Lactobacillaceae|g__Weissella	0	0	0	0	0.00402	0.00657	0	0	0	0	0.02021	0.02214	0	0.14206	0.00447	0.10194
k__Bacteria|p__Firmicutes|c__Bacilli|o__Lactobacillales|f__Lactobacillaceae|g__Weissella|s__Weissella_hellenica	0	0	0	0	0.00402	0.00657	0	0	0	0	0.02021	0.02214	0	0.14206	0.00447	0.10194
k__Bacteria|p__Firmicutes|c__Bacilli|o__Lactobacillales|f__Lactobacillaceae|g__Weissella|s__Weissella_hellenica|t__SGB29577	0	0	0	0	0.00402	0.00657	0	0	0	0	0.02021	0.02214	0	0.14206	0.00447	0.10194
k__Bacteria|p__Firmicutes|c__Bacilli|o__Lactobacillales|f__Streptococcaceae	0.83831	0	1.04206	0	2.58265	2.58548	5.8519	3.37434	0.73262	2.13651	3.47407	2.12304	4.24414	6.25139	4.41727	3.41196
k__Bacteria|p__Firmicutes|c__Bacilli|o__Lactobacillales|f__Streptococcaceae|g__Lactococcus	0.65194	0	0.60914	0	2.58265	2.58511	5.8519	3.37434	0.73262	2.13651	3.47407	2.12304	4.24414	6.25139	4.41727	3.41196
k__Bacteria|p__Firmicutes|c__Bacilli|o__Lactobacillales|f__Streptococcaceae|g__Lactococcus|s__Lactococcus_SGB40208	0.65194	0	0.60914	0	2.58265	2.58511	5.8519	3.37434	0.73262	2.13651	3.47407	2.12304	4.24414	6.25139	4.41727	3.41196
k__Bacteria|p__Firmicutes|c__Bacilli|o__Lactobacillales|f__Streptococcaceae|g__Lactococcus|s__Lactococcus_SGB40208|t__SGB40208	0.65194	0	0.60914	0	2.58265	2.58511	5.8519	3.37434	0.73262	2.13651	3.47407	2.12304	4.24414	6.25139	4.41727	3.41196
k__Bacteria|p__Firmicutes|c__Bacilli|o__Lactobacillales|f__Streptococcaceae|g__Streptococcus	0.18637	0	0.43292	0	0	0.00037	0	0	0	0	0	0	0	0	0	0
k__Bacteria|p__Firmicutes|c__Bacilli|o__Lactobacillales|f__Streptococcaceae|g__Streptococcus|s__Streptococcus_SGB45231	0.18637	0	0.43292	0	0	0	0	0	0	0	0	0	0	0	0	0
k__Bacteria|p__Firmicutes|c__Bacilli|o__Lactobacillales|f__Streptococcaceae|g__Streptococcus|s__Streptococcus_SGB45231|t__SGB45231	0.18637	0	0.43292	0	0	0	0	0	0	0	0	0	0	0	0	0
k__Bacteria|p__Firmicutes|c__Bacilli|o__Lactobacillales|f__Streptococcaceae|g__Streptococcus|s__Streptococcus_sp_LYSM12	0	0	0	0	0	0.00037	0	0	0	0	0	0	0	0	0	0
k__Bacteria|p__Firmicutes|c__Bacilli|o__Lactobacillales|f__Streptococcaceae|g__Streptococcus|s__Streptococcus_sp_LYSM12|t__SGB29815	0	0	0	0	0	0.00037	0	0	0	0	0	0	0	0	0	0
k__Bacteria|p__Firmicutes|c__CFGB10213	0	0	0	0	0	0.09807	0	0	0	0	0	0	0	0	0	0
k__Bacteria|p__Firmicutes|c__CFGB10213|o__OFGB10213	0	0	0	0	0	0.09807	0	0	0	0	0	0	0	0	0	0
k__Bacteria|p__Firmicutes|c__CFGB10213|o__OFGB10213|f__FGB10213	0	0	0	0	0	0.09807	0	0	0	0	0	0	0	0	0	0
k__Bacteria|p__Firmicutes|c__CFGB10213|o__OFGB10213|f__FGB10213|g__GGB31179	0	0	0	0	0	0.09807	0	0	0	0	0	0	0	0	0	0
k__Bacteria|p__Firmicutes|c__CFGB10213|o__OFGB10213|f__FGB10213|g__GGB31179|s__GGB31179_SGB44472	0	0	0	0	0	0.09807	0	0	0	0	0	0	0	0	0	0
k__Bacteria|p__Firmicutes|c__CFGB10213|o__OFGB10213|f__FGB10213|g__GGB31179|s__GGB31179_SGB44472|t__SGB44472	0	0	0	0	0	0.09807	0	0	0	0	0	0	0	0	0	0
k__Bacteria|p__Firmicutes|c__CFGB10253	0	0	0	0	0	0	0	0	0.0009	0	0	0	0.01275	0	0.00876	0
k__Bacteria|p__Firmicutes|c__CFGB10253|o__OFGB10253	0	0	0	0	0	0	0	0	0.0009	0	0	0	0.01275	0	0.00876	0
k__Bacteria|p__Firmicutes|c__CFGB10253|o__OFGB10253|f__FGB10253	0	0	0	0	0	0	0	0	0.0009	0	0	0	0.01275	0	0.00876	0
k__Bacteria|p__Firmicutes|c__CFGB10253|o__OFGB10253|f__FGB10253|g__GGB75916	0	0	0	0	0	0	0	0	0.0009	0	0	0	0.01275	0	0.00876	0
k__Bacteria|p__Firmicutes|c__CFGB10253|o__OFGB10253|f__FGB10253|g__GGB75916|s__GGB75916_SGB102381	0	0	0	0	0	0	0	0	0.0009	0	0	0	0.01275	0	0.00876	0
k__Bacteria|p__Firmicutes|c__CFGB10253|o__OFGB10253|f__FGB10253|g__GGB75916|s__GGB75916_SGB102381|t__SGB102381	0	0	0	0	0	0	0	0	0.0009	0	0	0	0.01275	0	0.00876	0
k__Bacteria|p__Firmicutes|c__CFGB10287	0	0	0	0	0	0	0	0.00637	0	0	0	0	0	0	0	0
k__Bacteria|p__Firmicutes|c__CFGB10287|o__OFGB10287	0	0	0	0	0	0	0	0.00637	0	0	0	0	0	0	0	0
k__Bacteria|p__Firmicutes|c__CFGB10287|o__OFGB10287|f__FGB10287	0	0	0	0	0	0	0	0.00637	0	0	0	0	0	0	0	0
k__Bacteria|p__Firmicutes|c__CFGB10287|o__OFGB10287|f__FGB10287|g__GGB31383	0	0	0	0	0	0	0	0.00637	0	0	0	0	0	0	0	0
k__Bacteria|p__Firmicutes|c__CFGB10287|o__OFGB10287|f__FGB10287|g__GGB31383|s__GGB31383_SGB44711	0	0	0	0	0	0	0	0.00637	0	0	0	0	0	0	0	0
k__Bacteria|p__Firmicutes|c__CFGB10287|o__OFGB10287|f__FGB10287|g__GGB31383|s__GGB31383_SGB44711|t__SGB44711	0	0	0	0	0	0	0	0.00637	0	0	0	0	0	0	0	0
k__Bacteria|p__Firmicutes|c__CFGB10289	0	0	0	0	0	0	0	0.01964	0	0	0	0	0	0	0	0
k__Bacteria|p__Firmicutes|c__CFGB10289|o__OFGB10289	0	0	0	0	0	0	0	0.01964	0	0	0	0	0	0	0	0
k__Bacteria|p__Firmicutes|c__CFGB10289|o__OFGB10289|f__FGB10289	0	0	0	0	0	0	0	0.01964	0	0	0	0	0	0	0	0
k__Bacteria|p__Firmicutes|c__CFGB10289|o__OFGB10289|f__FGB10289|g__GGB31762	0	0	0	0	0	0	0	0.01964	0	0	0	0	0	0	0	0
k__Bacteria|p__Firmicutes|c__CFGB10289|o__OFGB10289|f__FGB10289|g__GGB31762|s__GGB31762_SGB45125	0	0	0	0	0	0	0	0.01964	0	0	0	0	0	0	0	0
k__Bacteria|p__Firmicutes|c__CFGB10289|o__OFGB10289|f__FGB10289|g__GGB31762|s__GGB31762_SGB45125|t__SGB45125	0	0	0	0	0	0	0	0.01964	0	0	0	0	0	0	0	0
k__Bacteria|p__Firmicutes|c__CFGB10299|o__OFGB10299|f__FGB10299|g__GGB47127	0	0	0	0	0	0	0.0154	0.00162	0	0	0	0	0	0	0	0
k__Bacteria|p__Firmicutes|c__CFGB10299|o__OFGB10299|f__FGB10299|g__GGB47127|s__GGB47127_SGB65053	0	0	0	0	0	0	0.0154	0.00162	0	0	0	0	0	0	0	0
k__Bacteria|p__Firmicutes|c__CFGB10299|o__OFGB10299|f__FGB10299|g__GGB47127|s__GGB47127_SGB65053|t__SGB65053	0	0	0	0	0	0	0.0154	0.00162	0	0	0	0	0	0	0	0
k__Bacteria|p__Firmicutes|c__CFGB10312	0	0	0	0	0.01397	0	0.69656	0.15811	0	0	0	0	0	0	0	0
k__Bacteria|p__Firmicutes|c__CFGB10312|o__OFGB10312	0	0	0	0	0.01397	0	0.69656	0.15811	0	0	0	0	0	0	0	0
k__Bacteria|p__Firmicutes|c__CFGB10312|o__OFGB10312|f__FGB10312	0	0	0	0	0.01397	0	0.69656	0.15811	0	0	0	0	0	0	0	0
k__Bacteria|p__Firmicutes|c__CFGB10312|o__OFGB10312|f__FGB10312|g__GGB70381	0	0	0	0	0.01397	0	0.69656	0.15811	0	0	0	0	0	0	0	0
k__Bacteria|p__Firmicutes|c__CFGB10312|o__OFGB10312|f__FGB10312|g__GGB70381|s__GGB70381_SGB94803	0	0	0	0	0.01397	0	0.69656	0.15811	0	0	0	0	0	0	0	0
k__Bacteria|p__Firmicutes|c__CFGB10312|o__OFGB10312|f__FGB10312|g__GGB70381|s__GGB70381_SGB94803|t__SGB94803	0	0	0	0	0.01397	0	0.69656	0.15811	0	0	0	0	0	0	0	0
k__Bacteria|p__Firmicutes|c__CFGB10344	5.24879	0	0	0	0	0	0.26944	0	0.01955	0.11157	0	0	0.14263	0	0	0
k__Bacteria|p__Firmicutes|c__CFGB10344|o__OFGB10344	5.24879	0	0	0	0	0	0.26944	0	0.01955	0.11157	0	0	0.14263	0	0	0
k__Bacteria|p__Firmicutes|c__CFGB10344|o__OFGB10344|f__FGB10344	5.24879	0	0	0	0	0	0.26944	0	0.01955	0.11157	0	0	0.14263	0	0	0
k__Bacteria|p__Firmicutes|c__CFGB10344|o__OFGB10344|f__FGB10344|g__GGB31759	0	0	0	0	0	0	0.00227	0	0	0	0	0	0	0	0	0
k__Bacteria|p__Firmicutes|c__CFGB10344|o__OFGB10344|f__FGB10344|g__GGB31759|s__GGB31759_SGB65042	0	0	0	0	0	0	0.00227	0	0	0	0	0	0	0	0	0
k__Bacteria|p__Firmicutes|c__CFGB10344|o__OFGB10344|f__FGB10344|g__GGB31759|s__GGB31759_SGB65042|t__SGB65042	0	0	0	0	0	0	0.00227	0	0	0	0	0	0	0	0	0
k__Bacteria|p__Firmicutes|c__CFGB10344|o__OFGB10344|f__FGB10344|g__GGB31767	4.90667	0	0	0	0	0	0	0	0	0.04659	0	0	0.12982	0	0	0
k__Bacteria|p__Firmicutes|c__CFGB10344|o__OFGB10344|f__FGB10344|g__GGB31767|s__GGB31767_SGB65092	4.90667	0	0	0	0	0	0	0	0	0.04659	0	0	0.12982	0	0	0
k__Bacteria|p__Firmicutes|c__CFGB10344|o__OFGB10344|f__FGB10344|g__GGB31767|s__GGB31767_SGB65092|t__SGB65092	4.90667	0	0	0	0	0	0	0	0	0.04659	0	0	0.12982	0	0	0
k__Bacteria|p__Firmicutes|c__CFGB10344|o__OFGB10344|f__FGB10344|g__GGB31793	0	0	0	0	0	0	0.00227	0	0	0	0	0	0	0	0	0
k__Bacteria|p__Firmicutes|c__CFGB10344|o__OFGB10344|f__FGB10344|g__GGB31793|s__GGB31793_SGB45163	0	0	0	0	0	0	0.00227	0	0	0	0	0	0	0	0	0
k__Bacteria|p__Firmicutes|c__CFGB10344|o__OFGB10344|f__FGB10344|g__GGB31793|s__GGB31793_SGB45163|t__SGB45163	0	0	0	0	0	0	0.00227	0	0	0	0	0	0	0	0	0
k__Bacteria|p__Firmicutes|c__CFGB10344|o__OFGB10344|f__FGB10344|g__GGB31823	0.34164	0	0	0	0	0	0.26374	0	0.01955	0.06498	0	0	0.01281	0	0	0
k__Bacteria|p__Firmicutes|c__CFGB10344|o__OFGB10344|f__FGB10344|g__GGB31823|s__GGB31823_SGB45199	0.34164	0	0	0	0	0	0.26374	0	0.01955	0.06498	0	0	0.01281	0	0	0
k__Bacteria|p__Firmicutes|c__CFGB10344|o__OFGB10344|f__FGB10344|g__GGB31823|s__GGB31823_SGB45199|t__SGB45199	0.34164	0	0	0	0	0	0.26374	0	0.01955	0.06498	0	0	0.01281	0	0	0
k__Bacteria|p__Firmicutes|c__CFGB10344|o__OFGB10344|f__FGB10344|g__GGB31836	0.00048	0	0	0	0	0	0.00116	0	0	0	0	0	0	0	0	0
k__Bacteria|p__Firmicutes|c__CFGB10344|o__OFGB10344|f__FGB10344|g__GGB31836|s__GGB31836_SGB45212	0.00048	0	0	0	0	0	0.00116	0	0	0	0	0	0	0	0	0
k__Bacteria|p__Firmicutes|c__CFGB10344|o__OFGB10344|f__FGB10344|g__GGB31836|s__GGB31836_SGB45212|t__SGB45212	0.00048	0	0	0	0	0	0.00116	0	0	0	0	0	0	0	0	0
k__Bacteria|p__Firmicutes|c__CFGB10482	0	0	0	0	0	0	0.02862	0	0	0.01104	0	0	0	0	0.24147	0
k__Bacteria|p__Firmicutes|c__CFGB10482|o__OFGB10482	0	0	0	0	0	0	0.02862	0	0	0.01104	0	0	0	0	0.24147	0
k__Bacteria|p__Firmicutes|c__CFGB10482|o__OFGB10482|f__FGB10482	0	0	0	0	0	0	0.02862	0	0	0.01104	0	0	0	0	0.24147	0
k__Bacteria|p__Firmicutes|c__CFGB10482|o__OFGB10482|f__FGB10482|g__GGB70752	0	0	0	0	0	0	0.02862	0	0	0.01104	0	0	0	0	0.24147	0
k__Bacteria|p__Firmicutes|c__CFGB10482|o__OFGB10482|f__FGB10482|g__GGB70752|s__GGB70752_SGB95197	0	0	0	0	0	0	0.02862	0	0	0.01104	0	0	0	0	0.24147	0
k__Bacteria|p__Firmicutes|c__CFGB10482|o__OFGB10482|f__FGB10482|g__GGB70752|s__GGB70752_SGB95197|t__SGB95197	0	0	0	0	0	0	0.02862	0	0	0.01104	0	0	0	0	0.24147	0
k__Bacteria|p__Firmicutes|c__CFGB10667	0	0	0	0	0	0	0.10322	0.00241	0	0	0	0	0.01263	0.09181	0.06486	0
k__Bacteria|p__Firmicutes|c__CFGB10667|o__OFGB10667	0	0	0	0	0	0	0.10322	0.00241	0	0	0	0	0.01263	0.09181	0.06486	0
k__Bacteria|p__Firmicutes|c__CFGB10667|o__OFGB10667|f__FGB10667	0	0	0	0	0	0	0.10322	0.00241	0	0	0	0	0.01263	0.09181	0.06486	0
k__Bacteria|p__Firmicutes|c__CFGB10667|o__OFGB10667|f__FGB10667|g__GGB28981	0	0	0	0	0	0	0.10322	0.00241	0	0	0	0	0.01263	0.09181	0.06486	0
k__Bacteria|p__Firmicutes|c__CFGB10667|o__OFGB10667|f__FGB10667|g__GGB28981|s__GGB28981_SGB41693	0	0	0	0	0	0	0.10322	0.00241	0	0	0	0	0.01263	0.06579	0.06486	0
k__Bacteria|p__Firmicutes|c__CFGB10667|o__OFGB10667|f__FGB10667|g__GGB28981|s__GGB28981_SGB41693|t__SGB41693	0	0	0	0	0	0	0.10322	0.00241	0	0	0	0	0.01263	0.06579	0.06486	0
k__Bacteria|p__Firmicutes|c__CFGB10667|o__OFGB10667|f__FGB10667|g__GGB28981|s__GGB28981_SGB41694	0	0	0	0	0	0	0	0	0	0	0	0	0	0.02602	0	0
k__Bacteria|p__Firmicutes|c__CFGB10667|o__OFGB10667|f__FGB10667|g__GGB28981|s__GGB28981_SGB41694|t__SGB41694	0	0	0	0	0	0	0	0	0	0	0	0	0	0.02602	0	0
k__Bacteria|p__Firmicutes|c__CFGB114|o__OFGB114|f__FGB114|g__GGB261|s__GGB261_SGB59900	0.10649	0	0	0	0	0	0.56578	0.09358	0.33827	0.23847	0.03583	0.21318	0.13706	0	0.0753	0.10293
k__Bacteria|p__Firmicutes|c__CFGB114|o__OFGB114|f__FGB114|g__GGB261|s__GGB261_SGB59900|t__SGB59900	0.10649	0	0	0	0	0	0.56578	0.09358	0.33827	0.23847	0.03583	0.21318	0.13706	0	0.0753	0.10293
k__Bacteria|p__Firmicutes|c__CFGB1227	0	0	0	0	0	0	0.00745	0	0	0	0	0	0	0	0	0
k__Bacteria|p__Firmicutes|c__CFGB1227|o__OFGB1227	0	0	0	0	0	0	0.00745	0	0	0	0	0	0	0	0	0
k__Bacteria|p__Firmicutes|c__CFGB1227|o__OFGB1227|f__FGB1227	0	0	0	0	0	0	0.00745	0	0	0	0	0	0	0	0	0
k__Bacteria|p__Firmicutes|c__CFGB1227|o__OFGB1227|f__FGB1227|g__GGB75036	0	0	0	0	0	0	0.00745	0	0	0	0	0	0	0	0	0
k__Bacteria|p__Firmicutes|c__CFGB1227|o__OFGB1227|f__FGB1227|g__GGB75036|s__GGB75036_SGB102224	0	0	0	0	0	0	0.00745	0	0	0	0	0	0	0	0	0
k__Bacteria|p__Firmicutes|c__CFGB1227|o__OFGB1227|f__FGB1227|g__GGB75036|s__GGB75036_SGB102224|t__SGB102224	0	0	0	0	0	0	0.00745	0	0	0	0	0	0	0	0	0
k__Bacteria|p__Firmicutes|c__CFGB1260	0	0	0	0.11709	0	0	0.76183	0	0	0.53023	0.39177	0	0	0.31167	0.62654	0.27398
k__Bacteria|p__Firmicutes|c__CFGB1260|o__OFGB1260	0	0	0	0.11709	0	0	0.76183	0	0	0.53023	0.39177	0	0	0.31167	0.62654	0.27398
k__Bacteria|p__Firmicutes|c__CFGB1260|o__OFGB1260|f__FGB1260	0	0	0	0.11709	0	0	0.76183	0	0	0.53023	0.39177	0	0	0.31167	0.62654	0.27398
k__Bacteria|p__Firmicutes|c__CFGB1260|o__OFGB1260|f__FGB1260|g__GGB29535	0	0	0	0.11709	0	0	0.76183	0	0	0.53023	0.39177	0	0	0.31167	0.62654	0.27398
k__Bacteria|p__Firmicutes|c__CFGB1260|o__OFGB1260|f__FGB1260|g__GGB29535|s__GGB29535_SGB36365	0	0	0	0.11709	0	0	0.76183	0	0	0.53023	0.39177	0	0	0.31167	0.62654	0.27398
k__Bacteria|p__Firmicutes|c__CFGB1260|o__OFGB1260|f__FGB1260|g__GGB29535|s__GGB29535_SGB36365|t__SGB36365	0	0	0	0.11709	0	0	0.76183	0	0	0.53023	0.39177	0	0	0.31167	0.62654	0.27398
k__Bacteria|p__Firmicutes|c__CFGB1479	0	0	0	0	0	0	0.17256	0.16196	0.19688	0.3771	0.18411	0.14532	0.58566	0.38749	0.94232	0.52263
k__Bacteria|p__Firmicutes|c__CFGB1479|o__OFGB1479	0	0	0	0	0	0	0.17256	0.16196	0.19688	0.3771	0.18411	0.14532	0.58566	0.38749	0.94232	0.52263
k__Bacteria|p__Firmicutes|c__CFGB1479|o__OFGB1479|f__FGB1479	0	0	0	0	0	0	0.17256	0.16196	0.19688	0.3771	0.18411	0.14532	0.58566	0.38749	0.94232	0.52263
k__Bacteria|p__Firmicutes|c__CFGB1479|o__OFGB1479|f__FGB1479|g__GGB42546	0	0	0	0	0	0	0.17256	0.16196	0.19688	0.3771	0.18411	0.14532	0.58566	0.38749	0.94232	0.52263
k__Bacteria|p__Firmicutes|c__CFGB1479|o__OFGB1479|f__FGB1479|g__GGB42546|s__GGB42546_SGB59741	0	0	0	0	0	0	0.17256	0.16196	0.19688	0.3771	0.18411	0.14532	0.58566	0.38749	0.94232	0.52263
k__Bacteria|p__Firmicutes|c__CFGB1479|o__OFGB1479|f__FGB1479|g__GGB42546|s__GGB42546_SGB59741|t__SGB59741	0	0	0	0	0	0	0.17256	0.16196	0.19688	0.3771	0.18411	0.14532	0.58566	0.38749	0.94232	0.52263
k__Bacteria|p__Firmicutes|c__CFGB1494	0	0	0	0	0.05328	0	0	0.21549	0.00061	0	0.01426	0	0.03533	0	0	0.11165
k__Bacteria|p__Firmicutes|c__CFGB1494|o__OFGB1494	0	0	0	0	0.05328	0	0	0.21549	0.00061	0	0.01426	0	0.03533	0	0	0.11165
k__Bacteria|p__Firmicutes|c__CFGB1494|o__OFGB1494|f__FGB1494	0	0	0	0	0.05328	0	0	0.21549	0.00061	0	0.01426	0	0.03533	0	0	0.11165
k__Bacteria|p__Firmicutes|c__CFGB1494|o__OFGB1494|f__FGB1494|g__GGB28784	0	0	0	0	0.05328	0	0	0.05593	0.00061	0	0.01426	0	0.03367	0	0	0.09571
k__Bacteria|p__Firmicutes|c__CFGB1494|o__OFGB1494|f__FGB1494|g__GGB28784|s__GGB28784_SGB41437	0	0	0	0	0.05328	0	0	0.05593	0.00061	0	0.01426	0	0.03367	0	0	0.09571
k__Bacteria|p__Firmicutes|c__CFGB1494|o__OFGB1494|f__FGB1494|g__GGB28784|s__GGB28784_SGB41437|t__SGB41437	0	0	0	0	0.05328	0	0	0.05593	0.00061	0	0.01426	0	0.03367	0	0	0.09571
k__Bacteria|p__Firmicutes|c__CFGB1494|o__OFGB1494|f__FGB1494|g__GGB28785	0	0	0	0	0	0	0	0.15956	0	0	0	0	0	0	0	0.01594
k__Bacteria|p__Firmicutes|c__CFGB1494|o__OFGB1494|f__FGB1494|g__GGB28785|s__GGB28785_SGB41438	0	0	0	0	0	0	0	0.15956	0	0	0	0	0	0	0	0.01594
k__Bacteria|p__Firmicutes|c__CFGB1494|o__OFGB1494|f__FGB1494|g__GGB28785|s__GGB28785_SGB41438|t__SGB41438	0	0	0	0	0	0	0	0.15956	0	0	0	0	0	0	0	0.01594
k__Bacteria|p__Firmicutes|c__CFGB1494|o__OFGB1494|f__FGB1494|g__GGB28790	0	0	0	0	0	0	0	0	0	0	0	0	0.00166	0	0	0
k__Bacteria|p__Firmicutes|c__CFGB1494|o__OFGB1494|f__FGB1494|g__GGB28790|s__GGB28790_SGB41443	0	0	0	0	0	0	0	0	0	0	0	0	0.00166	0	0	0
k__Bacteria|p__Firmicutes|c__CFGB1494|o__OFGB1494|f__FGB1494|g__GGB28790|s__GGB28790_SGB41443|t__SGB41443	0	0	0	0	0	0	0	0	0	0	0	0	0.00166	0	0	0
k__Bacteria|p__Firmicutes|c__CFGB1814	0	0	0	0	0.01384	0.01763	0.04435	0.07807	0	0.07448	0.02196	0.01685	0.06174	0.01751	0.09368	0.02748
k__Bacteria|p__Firmicutes|c__CFGB1814|o__OFGB1814	0	0	0	0	0.01384	0.01763	0.04435	0.07807	0	0.07448	0.02196	0.01685	0.06174	0.01751	0.09368	0.02748
k__Bacteria|p__Firmicutes|c__CFGB1814|o__OFGB1814|f__FGB1814	0	0	0	0	0.01384	0.01763	0.04435	0.07807	0	0.07448	0.02196	0.01685	0.06174	0.01751	0.09368	0.02748
k__Bacteria|p__Firmicutes|c__CFGB1814|o__OFGB1814|f__FGB1814|g__GGB75900	0	0	0	0	0.01384	0.01763	0.04435	0.07807	0	0.07448	0.02196	0.01685	0.06174	0.01751	0.09368	0.02748
k__Bacteria|p__Firmicutes|c__CFGB1814|o__OFGB1814|f__FGB1814|g__GGB75900|s__GGB75900_SGB102322	0	0	0	0	0.01384	0.01763	0.04435	0.07807	0	0.07448	0.02196	0.01685	0.06174	0.01751	0.09368	0.02748
k__Bacteria|p__Firmicutes|c__CFGB1814|o__OFGB1814|f__FGB1814|g__GGB75900|s__GGB75900_SGB102322|t__SGB102322	0	0	0	0	0.01384	0.01763	0.04435	0.07807	0	0.07448	0.02196	0.01685	0.06174	0.01751	0.09368	0.02748
k__Bacteria|p__Firmicutes|c__CFGB2126|o__OFGB2126|f__FGB2126|g__GGB2126	0	0	0	0	0	0	0	0	0	0	0	0	0	0	0.00747	0
k__Bacteria|p__Firmicutes|c__CFGB2126|o__OFGB2126|f__FGB2126|g__GGB2126|s__GGB2126_SGB41605	0	0	0	0	0	0	0	0	0	0	0	0	0	0	0.00747	0
k__Bacteria|p__Firmicutes|c__CFGB2126|o__OFGB2126|f__FGB2126|g__GGB2126|s__GGB2126_SGB41605|t__SGB41605	0	0	0	0	0	0	0	0	0	0	0	0	0	0	0.00747	0
k__Bacteria|p__Firmicutes|c__CFGB24425|o__OFGB24425|f__FGB24425|g__GGB28390	0	0	0	0	0	0	0	0.04318	0.00459	0.04538	0	0	0.01618	0.02087	0.10402	0.00318
k__Bacteria|p__Firmicutes|c__CFGB24425|o__OFGB24425|f__FGB24425|g__GGB28390|s__GGB28390_SGB40970	0	0	0	0	0	0	0	0.04318	0.00459	0.04538	0	0	0.01618	0.02087	0.10402	0.00318
k__Bacteria|p__Firmicutes|c__CFGB24425|o__OFGB24425|f__FGB24425|g__GGB28390|s__GGB28390_SGB40970|t__SGB40970	0	0	0	0	0	0	0	0.04318	0.00459	0.04538	0	0	0.01618	0.02087	0.10402	0.00318
k__Bacteria|p__Firmicutes|c__CFGB2833	0	0	0	0	0	0	0.04255	0.09692	0.01024	0	0	0	0.03642	0.1107	0	0
k__Bacteria|p__Firmicutes|c__CFGB2833|o__OFGB2833	0	0	0	0	0	0	0.04255	0.09692	0.01024	0	0	0	0.03642	0.1107	0	0
k__Bacteria|p__Firmicutes|c__CFGB2833|o__OFGB2833|f__FGB2833	0	0	0	0	0	0	0.04255	0.09692	0.01024	0	0	0	0.03642	0.1107	0	0
k__Bacteria|p__Firmicutes|c__CFGB2833|o__OFGB2833|f__FGB2833|g__GGB28456	0	0	0	0	0	0	0.04255	0.09692	0.01024	0	0	0	0.03642	0.1107	0	0
k__Bacteria|p__Firmicutes|c__CFGB2833|o__OFGB2833|f__FGB2833|g__GGB28456|s__GGB28456_SGB41039	0	0	0	0	0	0	0.04255	0.09692	0.01024	0	0	0	0.03642	0.1107	0	0
k__Bacteria|p__Firmicutes|c__CFGB2833|o__OFGB2833|f__FGB2833|g__GGB28456|s__GGB28456_SGB41039|t__SGB41039	0	0	0	0	0	0	0.04255	0.09692	0.01024	0	0	0	0.03642	0.1107	0	0
k__Bacteria|p__Firmicutes|c__CFGB2838|o__OFGB2838|f__FGB2838|g__GGB28408	0	0	0	0	0	0	0	0.22657	0.01645	0.00177	0	0	0.01086	0.1109	0.16891	0.01436
k__Bacteria|p__Firmicutes|c__CFGB2838|o__OFGB2838|f__FGB2838|g__GGB28408|s__GGB28408_SGB40990	0	0	0	0	0	0	0	0.22657	0.01645	0.00177	0	0	0.01086	0.1109	0.16891	0.01436
k__Bacteria|p__Firmicutes|c__CFGB2838|o__OFGB2838|f__FGB2838|g__GGB28408|s__GGB28408_SGB40990|t__SGB40990	0	0	0	0	0	0	0	0.22657	0.01645	0.00177	0	0	0.01086	0.1109	0.16891	0.01436
k__Bacteria|p__Firmicutes|c__CFGB2838|o__OFGB2838|f__FGB2838|g__GGB28815	0.03042	0	0	0	1.00786	1.54394	0	0.02456	0	0.25356	0.16126	0.00789	0.01795	0.61735	0.70602	0.50341
k__Bacteria|p__Firmicutes|c__CFGB2838|o__OFGB2838|f__FGB2838|g__GGB28815|s__GGB28815_SGB41470	0.03042	0	0	0	1.00786	1.54394	0	0.02456	0	0.25356	0.16126	0.00789	0.01795	0.61735	0.70602	0.50341
k__Bacteria|p__Firmicutes|c__CFGB2838|o__OFGB2838|f__FGB2838|g__GGB28815|s__GGB28815_SGB41470|t__SGB41470	0.03042	0	0	0	1.00786	1.54394	0	0.02456	0	0.25356	0.16126	0.00789	0.01795	0.61735	0.70602	0.50341
k__Bacteria|p__Firmicutes|c__CFGB2838|o__OFGB2838|f__FGB2838|g__GGB80167	0	0	0.00393	0	0.11732	0.00222	0.01591	0.05492	0	0.01479	0	0	0	0.26196	0.02048	0
k__Bacteria|p__Firmicutes|c__CFGB2838|o__OFGB2838|f__FGB2838|g__GGB80167|s__GGB80167_SGB63230	0	0	0.00393	0	0.11732	0.00222	0.01591	0.05492	0	0.01479	0	0	0	0.26196	0.02048	0
k__Bacteria|p__Firmicutes|c__CFGB2838|o__OFGB2838|f__FGB2838|g__GGB80167|s__GGB80167_SGB63230|t__SGB63230	0	0	0.00393	0	0.11732	0.00222	0.01591	0.05492	0	0.01479	0	0	0	0.26196	0.02048	0
k__Bacteria|p__Firmicutes|c__CFGB28439	0	0	0	0	0	0	0	0.02342	0	0	0	0	0.02484	0.01143	0.00394	0.00126
k__Bacteria|p__Firmicutes|c__CFGB28439|o__OFGB28439	0	0	0	0	0	0	0	0.02342	0	0	0	0	0.02484	0.01143	0.00394	0.00126
k__Bacteria|p__Firmicutes|c__CFGB28439|o__OFGB28439|f__FGB28439	0	0	0	0	0	0	0	0.02342	0	0	0	0	0.02484	0.01143	0.00394	0.00126
k__Bacteria|p__Firmicutes|c__CFGB28439|o__OFGB28439|f__FGB28439|g__GGB28439	0	0	0	0	0	0	0	0.02342	0	0	0	0	0.02484	0.01143	0.00394	0.00126
k__Bacteria|p__Firmicutes|c__CFGB28439|o__OFGB28439|f__FGB28439|g__GGB28439|s__GGB28439_SGB41022	0	0	0	0	0	0	0	0.02342	0	0	0	0	0.02484	0.01143	0.00394	0.00126
k__Bacteria|p__Firmicutes|c__CFGB28439|o__OFGB28439|f__FGB28439|g__GGB28439|s__GGB28439_SGB41022|t__SGB41022	0	0	0	0	0	0	0	0.02342	0	0	0	0	0.02484	0.01143	0.00394	0.00126
k__Bacteria|p__Firmicutes|c__CFGB28682	0	0	0	0	0	0	0.12711	0.1381	0	0.19766	0	0	0.02482	0.27276	1.17508	0.12335
k__Bacteria|p__Firmicutes|c__CFGB28682|o__OFGB28682	0	0	0	0	0	0	0.12711	0.1381	0	0.19766	0	0	0.02482	0.27276	1.17508	0.12335
k__Bacteria|p__Firmicutes|c__CFGB28682|o__OFGB28682|f__FGB28682	0	0	0	0	0	0	0.12711	0.1381	0	0.19766	0	0	0.02482	0.27276	1.17508	0.12335
k__Bacteria|p__Firmicutes|c__CFGB28682|o__OFGB28682|f__FGB28682|g__GGB28682	0	0	0	0	0	0	0.12711	0.1381	0	0.19766	0	0	0.02482	0.27276	1.17508	0.12335
k__Bacteria|p__Firmicutes|c__CFGB28682|o__OFGB28682|f__FGB28682|g__GGB28682|s__GGB28682_SGB41310	0	0	0	0	0	0	0.12711	0.1381	0	0.19766	0	0	0.02482	0.27276	1.17508	0.12335
k__Bacteria|p__Firmicutes|c__CFGB28682|o__OFGB28682|f__FGB28682|g__GGB28682|s__GGB28682_SGB41310|t__SGB41310	0	0	0	0	0	0	0.12711	0.1381	0	0.19766	0	0	0.02482	0.27276	1.17508	0.12335
k__Bacteria|p__Firmicutes|c__CFGB28820	0	0	0	0	0	0	0.28365	0.24378	0	0	0.04367	0	0.17095	0.18286	0.50743	0.47624
k__Bacteria|p__Firmicutes|c__CFGB28820|o__OFGB28820	0	0	0	0	0	0	0.28365	0.24378	0	0	0.04367	0	0.17095	0.18286	0.50743	0.47624
k__Bacteria|p__Firmicutes|c__CFGB28820|o__OFGB28820|f__FGB28820	0	0	0	0	0	0	0.28365	0.24378	0	0	0.04367	0	0.17095	0.18286	0.50743	0.47624
k__Bacteria|p__Firmicutes|c__CFGB28820|o__OFGB28820|f__FGB28820|g__GGB28817	0	0	0	0	0	0	0	0.18491	0	0	0.00284	0	0	0.13048	0.33844	0
k__Bacteria|p__Firmicutes|c__CFGB28820|o__OFGB28820|f__FGB28820|g__GGB28817|s__GGB28817_SGB41472	0	0	0	0	0	0	0	0.18491	0	0	0.00284	0	0	0.13048	0.33844	0
k__Bacteria|p__Firmicutes|c__CFGB28820|o__OFGB28820|f__FGB28820|g__GGB28817|s__GGB28817_SGB41472|t__SGB41472	0	0	0	0	0	0	0	0.18491	0	0	0.00284	0	0	0.13048	0.33844	0
k__Bacteria|p__Firmicutes|c__CFGB28820|o__OFGB28820|f__FGB28820|g__GGB28821	0	0	0	0	0	0	0.22213	0.05887	0	0	0.04083	0	0.15662	0.05237	0.14856	0.13914
k__Bacteria|p__Firmicutes|c__CFGB28820|o__OFGB28820|f__FGB28820|g__GGB28821|s__GGB28821_SGB41477	0	0	0	0	0	0	0.22213	0.05887	0	0	0.04083	0	0.15662	0.05237	0.14856	0.13914
k__Bacteria|p__Firmicutes|c__CFGB28820|o__OFGB28820|f__FGB28820|g__GGB28821|s__GGB28821_SGB41477|t__SGB41477	0	0	0	0	0	0	0.22213	0.05887	0	0	0.04083	0	0.15662	0.05237	0.14856	0.13914
k__Bacteria|p__Firmicutes|c__CFGB28820|o__OFGB28820|f__FGB28820|g__GGB75087	0	0	0	0	0	0	0.06152	0	0	0	0	0	0.01433	0	0.02042	0.3371
k__Bacteria|p__Firmicutes|c__CFGB28820|o__OFGB28820|f__FGB28820|g__GGB75087|s__GGB75087_SGB102254	0	0	0	0	0	0	0.06152	0	0	0	0	0	0.01433	0	0.02042	0.3371
k__Bacteria|p__Firmicutes|c__CFGB28820|o__OFGB28820|f__FGB28820|g__GGB75087|s__GGB75087_SGB102254|t__SGB102254	0	0	0	0	0	0	0.06152	0	0	0	0	0	0.01433	0	0.02042	0.3371
k__Bacteria|p__Firmicutes|c__CFGB28877	0.0565	0	0	0	0.0052	0	0	0.02177	0.00941	0.00255	0	0.03072	0.10421	0.02742	0.11928	0.05827
k__Bacteria|p__Firmicutes|c__CFGB28877|o__OFGB28877	0.0565	0	0	0	0.0052	0	0	0.02177	0.00941	0.00255	0	0.03072	0.10421	0.02742	0.11928	0.05827
k__Bacteria|p__Firmicutes|c__CFGB28877|o__OFGB28877|f__FGB28877	0.0565	0	0	0	0.0052	0	0	0.02177	0.00941	0.00255	0	0.03072	0.10421	0.02742	0.11928	0.05827
k__Bacteria|p__Firmicutes|c__CFGB28877|o__OFGB28877|f__FGB28877|g__GGB25107	0.0565	0	0	0	0	0	0	0.00677	0.00941	0.00255	0	0	0.00502	0	0.05172	0.00672
k__Bacteria|p__Firmicutes|c__CFGB28877|o__OFGB28877|f__FGB28877|g__GGB25107|s__GGB25107_SGB41514	0.0565	0	0	0	0	0	0	0.00677	0.00941	0.00255	0	0	0.00502	0	0.05172	0.00672
k__Bacteria|p__Firmicutes|c__CFGB28877|o__OFGB28877|f__FGB28877|g__GGB25107|s__GGB25107_SGB41514|t__SGB41514	0.0565	0	0	0	0	0	0	0.00677	0.00941	0.00255	0	0	0.00502	0	0.05172	0.00672
k__Bacteria|p__Firmicutes|c__CFGB28877|o__OFGB28877|f__FGB28877|g__GGB28868	0	0	0	0	0.0052	0	0	0.015	0	0	0	0.03072	0.09235	0.02742	0.06756	0.03876
k__Bacteria|p__Firmicutes|c__CFGB28877|o__OFGB28877|f__FGB28877|g__GGB28868|s__GGB28868_SGB41542	0	0	0	0	0.0052	0	0	0.015	0	0	0	0.03072	0.09235	0.02742	0.06756	0.03876
k__Bacteria|p__Firmicutes|c__CFGB28877|o__OFGB28877|f__FGB28877|g__GGB28868|s__GGB28868_SGB41542|t__SGB41542	0	0	0	0	0.0052	0	0	0.015	0	0	0	0.03072	0.09235	0.02742	0.06756	0.03876
k__Bacteria|p__Firmicutes|c__CFGB28877|o__OFGB28877|f__FGB28877|g__GGB29001	0	0	0	0	0	0	0	0	0	0	0	0	0.00684	0	0	0.01279
k__Bacteria|p__Firmicutes|c__CFGB28877|o__OFGB28877|f__FGB28877|g__GGB29001|s__GGB29001_SGB41717	0	0	0	0	0	0	0	0	0	0	0	0	0.00684	0	0	0.01279
k__Bacteria|p__Firmicutes|c__CFGB28877|o__OFGB28877|f__FGB28877|g__GGB29001|s__GGB29001_SGB41717|t__SGB41717	0	0	0	0	0	0	0	0	0	0	0	0	0.00684	0	0	0.01279
k__Bacteria|p__Firmicutes|c__CFGB28980	0.02597	0	0.00457	0	0	0	0.14442	0.00977	0.02556	0	0	0	0.03284	0	0.12818	0
k__Bacteria|p__Firmicutes|c__CFGB28980|o__OFGB28980	0.02597	0	0.00457	0	0	0	0.14442	0.00977	0.02556	0	0	0	0.03284	0	0.12818	0
k__Bacteria|p__Firmicutes|c__CFGB28980|o__OFGB28980|f__FGB28980	0.02597	0	0.00457	0	0	0	0.14442	0.00977	0.02556	0	0	0	0.03284	0	0.12818	0
k__Bacteria|p__Firmicutes|c__CFGB28980|o__OFGB28980|f__FGB28980|g__GGB28778	0.02597	0	0.00457	0	0	0	0.00839	0.00737	0	0	0	0	0	0	0	0
k__Bacteria|p__Firmicutes|c__CFGB28980|o__OFGB28980|f__FGB28980|g__GGB28778|s__GGB28778_SGB41431	0.02597	0	0.00457	0	0	0	0.00839	0.00737	0	0	0	0	0	0	0	0
k__Bacteria|p__Firmicutes|c__CFGB28980|o__OFGB28980|f__FGB28980|g__GGB28778|s__GGB28778_SGB41431|t__SGB41431	0.02597	0	0.00457	0	0	0	0.00839	0.00737	0	0	0	0	0	0	0	0
k__Bacteria|p__Firmicutes|c__CFGB28980|o__OFGB28980|f__FGB28980|g__GGB28980	0	0	0	0	0	0	0.13603	0.0024	0.02556	0	0	0	0.03284	0	0.12818	0
k__Bacteria|p__Firmicutes|c__CFGB28980|o__OFGB28980|f__FGB28980|g__GGB28980|s__GGB28980_SGB41692	0	0	0	0	0	0	0.13603	0.0024	0.02556	0	0	0	0.03284	0	0.12818	0
k__Bacteria|p__Firmicutes|c__CFGB28980|o__OFGB28980|f__FGB28980|g__GGB28980|s__GGB28980_SGB41692|t__SGB41692	0	0	0	0	0	0	0.13603	0.0024	0.02556	0	0	0	0.03284	0	0.12818	0
k__Bacteria|p__Firmicutes|c__CFGB29420	0	0	0	0	0	0	0	0	0.09993	0.21099	0	0	0	1.11419	0.33616	0.59863
k__Bacteria|p__Firmicutes|c__CFGB29420|o__OFGB29420	0	0	0	0	0	0	0	0	0.09993	0.21099	0	0	0	1.11419	0.33616	0.59863
k__Bacteria|p__Firmicutes|c__CFGB29420|o__OFGB29420|f__FGB29420	0	0	0	0	0	0	0	0	0.09993	0.21099	0	0	0	1.11419	0.33616	0.59863
k__Bacteria|p__Firmicutes|c__CFGB29420|o__OFGB29420|f__FGB29420|g__GGB29420	0	0	0	0	0	0	0	0	0.09993	0.21099	0	0	0	1.11419	0.33616	0.59863
k__Bacteria|p__Firmicutes|c__CFGB29420|o__OFGB29420|f__FGB29420|g__GGB29420|s__GGB29420_SGB42195	0	0	0	0	0	0	0	0	0.09993	0.21099	0	0	0	1.11419	0.33616	0.59863
k__Bacteria|p__Firmicutes|c__CFGB29420|o__OFGB29420|f__FGB29420|g__GGB29420|s__GGB29420_SGB42195|t__SGB42195	0	0	0	0	0	0	0	0	0.09993	0.21099	0	0	0	1.11419	0.33616	0.59863
k__Bacteria|p__Firmicutes|c__CFGB29622	0	0	0	0	0	0	0.26733	0.05695	0.05373	0.4265	0.03232	0.11314	0.20767	0.05285	0.35959	0.05492
k__Bacteria|p__Firmicutes|c__CFGB29622|o__OFGB29622	0	0	0	0	0	0	0.26733	0.05695	0.05373	0.4265	0.03232	0.11314	0.20767	0.05285	0.35959	0.05492
k__Bacteria|p__Firmicutes|c__CFGB29622|o__OFGB29622|f__FGB29622	0	0	0	0	0	0	0.26733	0.05695	0.05373	0.4265	0.03232	0.11314	0.20767	0.05285	0.35959	0.05492
k__Bacteria|p__Firmicutes|c__CFGB29622|o__OFGB29622|f__FGB29622|g__GGB80189	0	0	0	0	0	0	0.26733	0.05695	0.05373	0.4265	0.03232	0.11314	0.20767	0.05285	0.35959	0.05492
k__Bacteria|p__Firmicutes|c__CFGB29622|o__OFGB29622|f__FGB29622|g__GGB80189|s__GGB80189_SGB62927	0	0	0	0	0	0	0.26733	0.05695	0.05373	0.4265	0.03232	0.11314	0.20767	0.05285	0.35959	0.05492
k__Bacteria|p__Firmicutes|c__CFGB29622|o__OFGB29622|f__FGB29622|g__GGB80189|s__GGB80189_SGB62927|t__SGB62927	0	0	0	0	0	0	0.26733	0.05695	0.05373	0.4265	0.03232	0.11314	0.20767	0.05285	0.35959	0.05492
k__Bacteria|p__Firmicutes|c__CFGB30328|o__OFGB30328|f__FGB30328|g__GGB1559	0.39562	0.18545	1.22821	0.65037	0.01952	0.12908	0.03348	0.06586	0.13785	0.13809	0.19567	0.16996	0.01044	0.00266	0	0.00179
k__Bacteria|p__Firmicutes|c__CFGB30328|o__OFGB30328|f__FGB30328|g__GGB1559|s__GGB1559_SGB43521	0	0	0	0	0.04184	0	0.05433	1.43655	0.2845	0.05454	0.21505	0	0.74468	0.07981	0.0777	0.03078
k__Bacteria|p__Firmicutes|c__CFGB30328|o__OFGB30328|f__FGB30328|g__GGB1559|s__GGB1559_SGB43521|t__SGB43521	0	0	0	0	0.04184	0	0.05433	1.43655	0.2845	0.05454	0.21505	0	0.74468	0.07981	0.0777	0.03078
k__Bacteria|p__Firmicutes|c__CFGB3297	0.04905	0	0.01345	0	0.67507	1.34431	0.10612	1.84377	0	0.00274	0.02775	0.01767	0	0	0	0
k__Bacteria|p__Firmicutes|c__CFGB3297|o__OFGB3297	0.04905	0	0.01345	0	0.67507	1.34431	0.10612	1.84377	0	0.00274	0.02775	0.01767	0	0	0	0
k__Bacteria|p__Firmicutes|c__CFGB3297|o__OFGB3297|f__FGB3297	0.04905	0	0.01345	0	0.67507	1.34431	0.10612	1.84377	0	0.00274	0.02775	0.01767	0	0	0	0
k__Bacteria|p__Firmicutes|c__CFGB3297|o__OFGB3297|f__FGB3297|g__GGB29668	0.04905	0	0.01345	0	0.67507	1.34431	0.10612	1.84377	0	0.00274	0.02775	0.01767	0	0	0	0
k__Bacteria|p__Firmicutes|c__CFGB3297|o__OFGB3297|f__FGB3297|g__GGB29668|s__GGB29668_SGB42476	0.04905	0	0.01345	0	0.67507	1.34431	0.10612	1.84377	0	0.00274	0.02775	0.01767	0	0	0	0
k__Bacteria|p__Firmicutes|c__CFGB3297|o__OFGB3297|f__FGB3297|g__GGB29668|s__GGB29668_SGB42476|t__SGB42476	0.04905	0	0.01345	0	0.67507	1.34431	0.10612	1.84377	0	0.00274	0.02775	0.01767	0	0	0	0
k__Bacteria|p__Firmicutes|c__CFGB37314	0	0	0	0	0	0	0	0	0.00083	0	0	0	0	0.07055	0.04567	0.02811
k__Bacteria|p__Firmicutes|c__CFGB37314|o__OFGB37314	0	0	0	0	0	0	0	0	0.00083	0	0	0	0	0.07055	0.04567	0.02811
k__Bacteria|p__Firmicutes|c__CFGB37314|o__OFGB37314|f__FGB37314	0	0	0	0	0	0	0	0	0.00083	0	0	0	0	0.07055	0.04567	0.02811
k__Bacteria|p__Firmicutes|c__CFGB37314|o__OFGB37314|f__FGB37314|g__GGB45293	0	0	0	0	0	0	0	0	0.00083	0	0	0	0	0.07055	0.04567	0.02811
k__Bacteria|p__Firmicutes|c__CFGB37314|o__OFGB37314|f__FGB37314|g__GGB45293|s__GGB45293_SGB41002	0	0	0	0	0	0	0	0	0.00083	0	0	0	0	0.07055	0.04567	0.02811
k__Bacteria|p__Firmicutes|c__CFGB37314|o__OFGB37314|f__FGB37314|g__GGB45293|s__GGB45293_SGB41002|t__SGB41002	0	0	0	0	0	0	0	0	0.00083	0	0	0	0	0.07055	0.04567	0.02811
k__Bacteria|p__Firmicutes|c__CFGB39487	0	0	0.04244	0.17887	0	0	0	0	0	0	0	0	0	0	0	0
k__Bacteria|p__Firmicutes|c__CFGB39487|o__OFGB39487	0	0	0.04244	0.17887	0	0	0	0	0	0	0	0	0	0	0	0
k__Bacteria|p__Firmicutes|c__CFGB39487|o__OFGB39487|f__FGB39487	0	0	0.04244	0.17887	0	0	0	0	0	0	0	0	0	0	0	0
k__Bacteria|p__Firmicutes|c__CFGB39487|o__OFGB39487|f__FGB39487|g__GGB31235	0	0	0.04244	0.17887	0	0	0	0	0	0	0	0	0	0	0	0
k__Bacteria|p__Firmicutes|c__CFGB39487|o__OFGB39487|f__FGB39487|g__GGB31235|s__GGB31235_SGB44536	0	0	0.04244	0.17887	0	0	0	0	0	0	0	0	0	0	0	0
k__Bacteria|p__Firmicutes|c__CFGB39487|o__OFGB39487|f__FGB39487|g__GGB31235|s__GGB31235_SGB44536|t__SGB44536	0	0	0.04244	0.17887	0	0	0	0	0	0	0	0	0	0	0	0
k__Bacteria|p__Firmicutes|c__CFGB43312	0	0	0	0	0	0	0	0	0	0.00112	0	0	0	0	0	0
k__Bacteria|p__Firmicutes|c__CFGB43312|o__OFGB43312	0	0	0	0	0	0	0	0	0	0.00112	0	0	0	0	0	0
k__Bacteria|p__Firmicutes|c__CFGB43312|o__OFGB43312|f__FGB43312	0	0	0	0	0	0	0	0	0	0.00112	0	0	0	0	0	0
k__Bacteria|p__Firmicutes|c__CFGB43312|o__OFGB43312|f__FGB43312|g__GGB75975	0	0	0	0	0	0	0	0	0	0.00112	0	0	0	0	0	0
k__Bacteria|p__Firmicutes|c__CFGB43312|o__OFGB43312|f__FGB43312|g__GGB75975|s__GGB75975_SGB102453	0	0	0	0	0	0	0	0	0	0.00112	0	0	0	0	0	0
k__Bacteria|p__Firmicutes|c__CFGB43312|o__OFGB43312|f__FGB43312|g__GGB75975|s__GGB75975_SGB102453|t__SGB102453	0	0	0	0	0	0	0	0	0	0.00112	0	0	0	0	0	0
k__Bacteria|p__Firmicutes|c__CFGB49426	0.01992	0	0.0993	0	0.13271	0.00174	0	0.15708	0.00677	0.02865	0.00707	0.04687	0.07085	0.11782	0.09593	0.26415
k__Bacteria|p__Firmicutes|c__CFGB49426|o__OFGB49426	0.01992	0	0.0993	0	0.13271	0.00174	0	0.15708	0.00677	0.02865	0.00707	0.04687	0.07085	0.11782	0.09593	0.26415
k__Bacteria|p__Firmicutes|c__CFGB49426|o__OFGB49426|f__FGB49426	0.01992	0	0.0993	0	0.13271	0.00174	0	0.15708	0.00677	0.02865	0.00707	0.04687	0.07085	0.11782	0.09593	0.26415
k__Bacteria|p__Firmicutes|c__CFGB49426|o__OFGB49426|f__FGB49426|g__GGB30296	0	0	0	0	0	0	0.02896	0.00202	0.00204	0.03571	0	0	0.02532	0	0.11187	0.00058
k__Bacteria|p__Firmicutes|c__CFGB49426|o__OFGB49426|f__FGB49426|g__GGB30296|s__GGB30296_SGB43260	0	0	0	0	0	0	0.02896	0.00202	0.00204	0.03571	0	0	0.02532	0	0.11187	0.00058
k__Bacteria|p__Firmicutes|c__CFGB49426|o__OFGB49426|f__FGB49426|g__GGB30296|s__GGB30296_SGB43260|t__SGB43260	0	0	0	0	0	0	0.02896	0.00202	0.00204	0.03571	0	0	0.02532	0	0.11187	0.00058
k__Bacteria|p__Firmicutes|c__CFGB6645	0	0	0	0	0	0	0.00697	0	0	0	0	0	0	0	0	0
k__Bacteria|p__Firmicutes|c__CFGB6645|o__OFGB6645	0	0	0	0	0	0	0.00697	0	0	0	0	0	0	0	0	0
k__Bacteria|p__Firmicutes|c__CFGB6645|o__OFGB6645|f__FGB6645	0	0	0	0	0	0	0.00697	0	0	0	0	0	0	0	0	0
k__Bacteria|p__Firmicutes|c__CFGB6645|o__OFGB6645|f__FGB6645|g__GGB28991	0	0	0	0	0	0	0.00697	0	0	0	0	0	0	0	0	0
k__Bacteria|p__Firmicutes|c__CFGB6645|o__OFGB6645|f__FGB6645|g__GGB28991|s__GGB28991_SGB94889	0	0	0	0	0	0	0.00697	0	0	0	0	0	0	0	0	0
k__Bacteria|p__Firmicutes|c__CFGB6645|o__OFGB6645|f__FGB6645|g__GGB28991|s__GGB28991_SGB94889|t__SGB94889	0	0	0	0	0	0	0.00697	0	0	0	0	0	0	0	0	0
k__Bacteria|p__Firmicutes|c__CFGB72709	0	0	0	0	0.00834	0.01152	0.00172	0.04142	0	0.0062	0	0.0077	0.05362	0.00198	0	0.00427
k__Bacteria|p__Firmicutes|c__CFGB72709|o__OFGB72709	0	0	0	0	0.00834	0.01152	0.00172	0.04142	0	0.0062	0	0.0077	0.05362	0.00198	0	0.00427
k__Bacteria|p__Firmicutes|c__CFGB72709|o__OFGB72709|f__FGB72709	0	0	0	0	0.00834	0.01152	0.00172	0.04142	0	0.0062	0	0.0077	0.05362	0.00198	0	0.00427
k__Bacteria|p__Firmicutes|c__CFGB72709|o__OFGB72709|f__FGB72709|g__GGB30300	0	0	0	0	0.00834	0.01152	0.00172	0.04142	0	0.0062	0	0.0077	0.05362	0.00198	0	0.00427
k__Bacteria|p__Firmicutes|c__CFGB72709|o__OFGB72709|f__FGB72709|g__GGB30300|s__GGB30300_SGB43264	0	0	0	0	0.00834	0.01152	0.00172	0.04142	0	0.0062	0	0.0077	0.05362	0.00198	0	0.00427
k__Bacteria|p__Firmicutes|c__CFGB72709|o__OFGB72709|f__FGB72709|g__GGB30300|s__GGB30300_SGB43264|t__SGB43264	0	0	0	0	0.00834	0.01152	0.00172	0.04142	0	0.0062	0	0.0077	0.05362	0.00198	0	0.00427
k__Bacteria|p__Firmicutes|c__CFGB72926	0	0	0	0	0.05124	0	0	0	0	0	0	0	0	0	0	0
k__Bacteria|p__Firmicutes|c__CFGB72926|o__OFGB72926	0	0	0	0	0.05124	0	0	0	0	0	0	0	0	0	0	0
k__Bacteria|p__Firmicutes|c__CFGB72926|o__OFGB72926|f__FGB72926	0	0	0	0	0.05124	0	0	0	0	0	0	0	0	0	0	0
k__Bacteria|p__Firmicutes|c__CFGB72926|o__OFGB72926|f__FGB72926|g__GGB3661	0	0	0	0	0.05124	0	0	0	0	0	0	0	0	0	0	0
k__Bacteria|p__Firmicutes|c__CFGB72926|o__OFGB72926|f__FGB72926|g__GGB3661|s__GGB3661_SGB41629	0	0	0	0	0.05124	0	0	0	0	0	0	0	0	0	0	0
k__Bacteria|p__Firmicutes|c__CFGB72926|o__OFGB72926|f__FGB72926|g__GGB3661|s__GGB3661_SGB41629|t__SGB41629	0	0	0	0	0.05124	0	0	0	0	0	0	0	0	0	0	0
k__Bacteria|p__Firmicutes|c__CFGB73217|o__OFGB73217|f__FGB73217|g__GGB28956	0.0018	0	0	0	0.00336	0.00715	0.09187	0.02267	0.01512	0.00272	0.00068	0.00703	0.03118	0.02493	0.08869	0
k__Bacteria|p__Firmicutes|c__CFGB73217|o__OFGB73217|f__FGB73217|g__GGB28956|s__GGB28956_SGB41665	0.0018	0	0	0	0.00336	0.00715	0.09187	0.02267	0.01512	0.00272	0.00068	0.00703	0.03118	0.02493	0.08869	0
k__Bacteria|p__Firmicutes|c__CFGB73217|o__OFGB73217|f__FGB73217|g__GGB28956|s__GGB28956_SGB41665|t__SGB41665	0.0018	0	0	0	0.00336	0.00715	0.09187	0.02267	0.01512	0.00272	0.00068	0.00703	0.03118	0.02493	0.08869	0
k__Bacteria|p__Firmicutes|c__CFGB73904	0	0	0	0	0	0	0.00469	0	0.04057	0	0	0	0	0	0.00368	0
k__Bacteria|p__Firmicutes|c__CFGB73904|o__OFGB73904	0	0	0	0	0	0	0.00469	0	0.04057	0	0	0	0	0	0.00368	0
k__Bacteria|p__Firmicutes|c__CFGB73904|o__OFGB73904|f__FGB73904	0	0	0	0	0	0	0.00469	0	0.04057	0	0	0	0	0	0.00368	0
k__Bacteria|p__Firmicutes|c__CFGB73904|o__OFGB73904|f__FGB73904|g__GGB70394	0	0	0	0	0	0	0.00469	0	0.04057	0	0	0	0	0	0.00368	0
k__Bacteria|p__Firmicutes|c__CFGB73904|o__OFGB73904|f__FGB73904|g__GGB70394|s__GGB70394_SGB94816	0	0	0	0	0	0	0.00469	0	0.04057	0	0	0	0	0	0.00368	0
k__Bacteria|p__Firmicutes|c__CFGB73904|o__OFGB73904|f__FGB73904|g__GGB70394|s__GGB70394_SGB94816|t__SGB94816	0	0	0	0	0	0	0.00469	0	0.04057	0	0	0	0	0	0.00368	0
k__Bacteria|p__Firmicutes|c__CFGB75900|o__OFGB75900|f__FGB75900|g__GGB28426	0	0	0	0	0	0	0	0.11027	0	0	0.0098	0	0	0	0.08631	0.00857
k__Bacteria|p__Firmicutes|c__CFGB75900|o__OFGB75900|f__FGB75900|g__GGB28426|s__GGB28426_SGB41009	0	0	0	0	0	0	0	0.11027	0	0	0.0098	0	0	0	0.08631	0.00857
k__Bacteria|p__Firmicutes|c__CFGB75900|o__OFGB75900|f__FGB75900|g__GGB28426|s__GGB28426_SGB41009|t__SGB41009	0	0	0	0	0	0	0	0.11027	0	0	0.0098	0	0	0	0.08631	0.00857
k__Bacteria|p__Firmicutes|c__CFGB75900|o__OFGB75900|f__FGB75900|g__GGB45977	0	0	0	0	0	0	0	0.06233	0	0	0	0	0.00325	0.0009	0.00469	0.00125
k__Bacteria|p__Firmicutes|c__CFGB75900|o__OFGB75900|f__FGB75900|g__GGB45977|s__GGB45977_SGB41021	0	0	0	0	0	0	0	0.06233	0	0	0	0	0.00325	0.0009	0.00469	0.00125
k__Bacteria|p__Firmicutes|c__CFGB75900|o__OFGB75900|f__FGB75900|g__GGB45977|s__GGB45977_SGB41021|t__SGB41021	0	0	0	0	0	0	0	0.06233	0	0	0	0	0.00325	0.0009	0.00469	0.00125
k__Bacteria|p__Firmicutes|c__CFGB75900|o__OFGB75900|f__FGB75900|g__GGB79729	0	0	0	0	0	0	0.13052	0	0.16313	0	0	0	0.00562	0	0	0
k__Bacteria|p__Firmicutes|c__CFGB75900|o__OFGB75900|f__FGB75900|g__GGB79729|s__GGB79729_SGB45197	0	0	0	0	0	0	0.13052	0	0.16313	0	0	0	0.00562	0	0	0
k__Bacteria|p__Firmicutes|c__CFGB75900|o__OFGB75900|f__FGB75900|g__GGB79729|s__GGB79729_SGB45197|t__SGB45197	0	0	0	0	0	0	0.13052	0	0.16313	0	0	0	0.00562	0	0	0
k__Bacteria|p__Firmicutes|c__CFGB75942	0.10704	0	0	0	0	0	0	0.03392	0	0.0334	0	0	0.01233	0	0.03477	0
k__Bacteria|p__Firmicutes|c__CFGB75942|o__OFGB75942	0.10704	0	0	0	0	0	0	0.03392	0	0.0334	0	0	0.01233	0	0.03477	0
k__Bacteria|p__Firmicutes|c__CFGB75942|o__OFGB75942|f__FGB75942	0.10704	0	0	0	0	0	0	0.03392	0	0.0334	0	0	0.01233	0	0.03477	0
k__Bacteria|p__Firmicutes|c__CFGB75942|o__OFGB75942|f__FGB75942|g__GGB47140	0.10704	0	0	0	0	0	0	0.03392	0	0.0334	0	0	0.01233	0	0.03477	0
k__Bacteria|p__Firmicutes|c__CFGB75942|o__OFGB75942|f__FGB75942|g__GGB47140|s__GGB47140_SGB65068	0.10704	0	0	0	0	0	0	0.03392	0	0.0334	0	0	0.01233	0	0.03477	0
k__Bacteria|p__Firmicutes|c__CFGB75942|o__OFGB75942|f__FGB75942|g__GGB47140|s__GGB47140_SGB65068|t__SGB65068	0.10704	0	0	0	0	0	0	0.03392	0	0.0334	0	0	0.01233	0	0.03477	0
k__Bacteria|p__Firmicutes|c__CFGB75970|o__OFGB75970|f__FGB75970|g__GGB30408	0	0	0	0	0	0	0.03902	0	0	0	0	0	0	0	0	0
k__Bacteria|p__Firmicutes|c__CFGB75970|o__OFGB75970|f__FGB75970|g__GGB30408|s__GGB30408_SGB43438	0	0	0	0	0	0	0.03902	0	0	0	0	0	0	0	0	0
k__Bacteria|p__Firmicutes|c__CFGB75970|o__OFGB75970|f__FGB75970|g__GGB30408|s__GGB30408_SGB43438|t__SGB43438	0	0	0	0	0	0	0.03902	0	0	0	0	0	0	0	0	0
k__Bacteria|p__Firmicutes|c__CFGB75980|o__OFGB75980|f__FGB75980|g__GGB27476|s__GGB27476_SGB43516	0	0	0	0	0	0	0	0	0.0979	0.13112	0.21301	0	0.01346	0	0.14589	0
k__Bacteria|p__Firmicutes|c__CFGB75980|o__OFGB75980|f__FGB75980|g__GGB27476|s__GGB27476_SGB43516|t__SGB43516	0	0	0	0	0	0	0	0	0.0979	0.13112	0.21301	0	0.01346	0	0.14589	0
k__Bacteria|p__Firmicutes|c__CFGB75984	0.01534	0	0.0696	0	0	0	0	0.02056	0	0.01879	0	0	0	0	0.01779	0
k__Bacteria|p__Firmicutes|c__CFGB75984|o__OFGB75984	0.01534	0	0.0696	0	0	0	0	0.02056	0	0.01879	0	0	0	0	0.01779	0
k__Bacteria|p__Firmicutes|c__CFGB75984|o__OFGB75984|f__FGB75984	0.01534	0	0.0696	0	0	0	0	0.02056	0	0.01879	0	0	0	0	0.01779	0
k__Bacteria|p__Firmicutes|c__CFGB75984|o__OFGB75984|f__FGB75984|g__GGB45564	0.01534	0	0.0696	0	0	0	0	0.02056	0	0.01879	0	0	0	0	0.01779	0
k__Bacteria|p__Firmicutes|c__CFGB75984|o__OFGB75984|f__FGB75984|g__GGB45564|s__GGB45564_SGB63259	0.01534	0	0.0696	0	0	0	0	0.02056	0	0.01879	0	0	0	0	0.01779	0
k__Bacteria|p__Firmicutes|c__CFGB75984|o__OFGB75984|f__FGB75984|g__GGB45564|s__GGB45564_SGB63259|t__SGB63259	0.01534	0	0.0696	0	0	0	0	0.02056	0	0.01879	0	0	0	0	0.01779	0
k__Bacteria|p__Firmicutes|c__CFGB75988|o__OFGB75988|f__FGB75988|g__GGB79760	0	0	0	0	0.04799	0.02823	0.04578	0.0008	0	0.01029	0	0	0.04854	0	0.02993	0
k__Bacteria|p__Firmicutes|c__CFGB75988|o__OFGB75988|f__FGB75988|g__GGB79760|s__GGB79760_SGB63182	0	0	0	0	0.04799	0.02823	0.04578	0.0008	0	0.01029	0	0	0.04854	0	0.02993	0
k__Bacteria|p__Firmicutes|c__CFGB75988|o__OFGB75988|f__FGB75988|g__GGB79760|s__GGB79760_SGB63182|t__SGB63182	0	0	0	0	0.04799	0.02823	0.04578	0.0008	0	0.01029	0	0	0.04854	0	0.02993	0
k__Bacteria|p__Firmicutes|c__CFGB76068	0.00601	0	0	0	0	0	0	0.08502	0.00553	0.01027	0.01061	0	0.00505	0.02158	0.04002	0.02476
k__Bacteria|p__Firmicutes|c__CFGB76068|o__OFGB76068	0.00601	0	0	0	0	0	0	0.08502	0.00553	0.01027	0.01061	0	0.00505	0.02158	0.04002	0.02476
k__Bacteria|p__Firmicutes|c__CFGB76068|o__OFGB76068|f__FGB76068	0.00601	0	0	0	0	0	0	0.08502	0.00553	0.01027	0.01061	0	0.00505	0.02158	0.04002	0.02476
k__Bacteria|p__Firmicutes|c__CFGB76068|o__OFGB76068|f__FGB76068|g__GGB42342	0.00601	0	0	0	0	0	0	0.08502	0.00553	0.01027	0.01061	0	0.00505	0.02158	0.04002	0.02476
k__Bacteria|p__Firmicutes|c__CFGB76068|o__OFGB76068|f__FGB76068|g__GGB42342|s__GGB42342_SGB59510	0.00601	0	0	0	0	0	0	0.08502	0.00553	0.01027	0.01061	0	0.00505	0.02158	0.04002	0.02476
k__Bacteria|p__Firmicutes|c__CFGB76068|o__OFGB76068|f__FGB76068|g__GGB42342|s__GGB42342_SGB59510|t__SGB59510	0.00601	0	0	0	0	0	0	0.08502	0.00553	0.01027	0.01061	0	0.00505	0.02158	0.04002	0.02476
k__Bacteria|p__Firmicutes|c__CFGB76071	0	0	0	0	0	0	0.05282	0.00677	0	0	0	0	0.08177	0	0.20559	0
k__Bacteria|p__Firmicutes|c__CFGB76071|o__OFGB76071	0	0	0	0	0	0	0.05282	0.00677	0	0	0	0	0.08177	0	0.20559	0
k__Bacteria|p__Firmicutes|c__CFGB76071|o__OFGB76071|f__FGB76071	0	0	0	0	0	0	0.05282	0.00677	0	0	0	0	0.08177	0	0.20559	0
k__Bacteria|p__Firmicutes|c__CFGB76071|o__OFGB76071|f__FGB76071|g__GGB28926	0	0	0	0	0	0	0.05282	0.00677	0	0	0	0	0.08177	0	0.20559	0
k__Bacteria|p__Firmicutes|c__CFGB76071|o__OFGB76071|f__FGB76071|g__GGB28926|s__GGB28926_SGB41623	0	0	0	0	0	0	0.05282	0.00677	0	0	0	0	0.08177	0	0.20559	0
k__Bacteria|p__Firmicutes|c__CFGB76071|o__OFGB76071|f__FGB76071|g__GGB28926|s__GGB28926_SGB41623|t__SGB41623	0	0	0	0	0	0	0.05282	0.00677	0	0	0	0	0.08177	0	0.20559	0
k__Bacteria|p__Firmicutes|c__CFGB76072	0	0	0.03484	0.01359	0.1297	0.0286	0	0	0	0.04535	0	0	0	0.02786	0	0
k__Bacteria|p__Firmicutes|c__CFGB76072|o__OFGB76072	0	0	0.03484	0.01359	0.1297	0.0286	0	0	0	0.04535	0	0	0	0.02786	0	0
k__Bacteria|p__Firmicutes|c__CFGB76072|o__OFGB76072|f__FGB76072	0	0	0.03484	0.01359	0.1297	0.0286	0	0	0	0.04535	0	0	0	0.02786	0	0
k__Bacteria|p__Firmicutes|c__CFGB76072|o__OFGB76072|f__FGB76072|g__GGB28944	0	0	0.03484	0.01359	0.1297	0.0286	0	0	0	0.04535	0	0	0	0.02786	0	0
k__Bacteria|p__Firmicutes|c__CFGB76072|o__OFGB76072|f__FGB76072|g__GGB28944|s__GGB28944_SGB41648	0	0	0.03484	0.01359	0.1297	0.0286	0	0	0	0.04535	0	0	0	0.02786	0	0
k__Bacteria|p__Firmicutes|c__CFGB76072|o__OFGB76072|f__FGB76072|g__GGB28944|s__GGB28944_SGB41648|t__SGB41648	0	0	0.03484	0.01359	0.1297	0.0286	0	0	0	0.04535	0	0	0	0.02786	0	0
k__Bacteria|p__Firmicutes|c__CFGB76074	0.06619	0	0	0	0	0	0	0.10289	0.4096	0	0.00427	0.02633	0.00525	0	0.01299	0
k__Bacteria|p__Firmicutes|c__CFGB76074|o__OFGB76074	0.06619	0	0	0	0	0	0	0.10289	0.4096	0	0.00427	0.02633	0.00525	0	0.01299	0
k__Bacteria|p__Firmicutes|c__CFGB76074|o__OFGB76074|f__FGB76074	0.06619	0	0	0	0	0	0	0.10289	0.4096	0	0.00427	0.02633	0.00525	0	0.01299	0
k__Bacteria|p__Firmicutes|c__CFGB76074|o__OFGB76074|f__FGB76074|g__GGB28948	0	0	0	0	0	0	0	0.07287	0	0	0	0	0.00525	0	0.01299	0
k__Bacteria|p__Firmicutes|c__CFGB76074|o__OFGB76074|f__FGB76074|g__GGB28948|s__GGB28948_SGB41654	0	0	0	0	0	0	0	0.07287	0	0	0	0	0.00525	0	0.01299	0
k__Bacteria|p__Firmicutes|c__CFGB76074|o__OFGB76074|f__FGB76074|g__GGB28948|s__GGB28948_SGB41654|t__SGB41654	0	0	0	0	0	0	0	0.07287	0	0	0	0	0.00525	0	0.01299	0
k__Bacteria|p__Firmicutes|c__CFGB76074|o__OFGB76074|f__FGB76074|g__GGB28949	0.06619	0	0	0	0	0	0	0.03002	0.4096	0	0.00427	0.02633	0	0	0	0
k__Bacteria|p__Firmicutes|c__CFGB76074|o__OFGB76074|f__FGB76074|g__GGB28949|s__GGB28949_SGB41655	0.06619	0	0	0	0	0	0	0.03002	0.4096	0	0.00427	0.02633	0	0	0	0
k__Bacteria|p__Firmicutes|c__CFGB76074|o__OFGB76074|f__FGB76074|g__GGB28949|s__GGB28949_SGB41655|t__SGB41655	0.06619	0	0	0	0	0	0	0.03002	0.4096	0	0.00427	0.02633	0	0	0	0
k__Bacteria|p__Firmicutes|c__CFGB76077	0.23829	0	0	0	0.02461	0	0.51205	0.48104	0.13706	0.04356	0.05457	0.0981	0.10251	0.01317	0.0704	0.00621
k__Bacteria|p__Firmicutes|c__CFGB76077|o__OFGB76077	0.23829	0	0	0	0.02461	0	0.51205	0.48104	0.13706	0.04356	0.05457	0.0981	0.10251	0.01317	0.0704	0.00621
k__Bacteria|p__Firmicutes|c__CFGB76077|o__OFGB76077|f__FGB76077	0.23829	0	0	0	0.02461	0	0.51205	0.48104	0.13706	0.04356	0.05457	0.0981	0.10251	0.01317	0.0704	0.00621
k__Bacteria|p__Firmicutes|c__CFGB76077|o__OFGB76077|f__FGB76077|g__GGB28841	0	0	0	0	0.00313	0	0.37278	0.32582	0.00318	0.00652	0.0314	0.08957	0	0	0.01006	0
k__Bacteria|p__Firmicutes|c__CFGB76077|o__OFGB76077|f__FGB76077|g__GGB28841|s__GGB28841_SGB41505	0	0	0	0	0.00313	0	0.37278	0.32582	0.00318	0.00652	0.0314	0.08957	0	0	0.01006	0
k__Bacteria|p__Firmicutes|c__CFGB76077|o__OFGB76077|f__FGB76077|g__GGB28841|s__GGB28841_SGB41505|t__SGB41505	0	0	0	0	0.00313	0	0.37278	0.32582	0.00318	0.00652	0.0314	0.08957	0	0	0.01006	0
k__Bacteria|p__Firmicutes|c__CFGB76077|o__OFGB76077|f__FGB76077|g__GGB28842	0.16543	0	0	0	0.02147	0	0.13167	0.08568	0.05111	0.03096	0.02134	0.00853	0.03365	0.01317	0.06035	0.00621
k__Bacteria|p__Firmicutes|c__CFGB76077|o__OFGB76077|f__FGB76077|g__GGB28842|s__GGB28842_SGB41507	0.16543	0	0	0	0.02147	0	0.13167	0.08568	0.05111	0.03096	0.02134	0.00853	0.03365	0.01317	0.06035	0.00621
k__Bacteria|p__Firmicutes|c__CFGB76077|o__OFGB76077|f__FGB76077|g__GGB28842|s__GGB28842_SGB41507|t__SGB41507	0.16543	0	0	0	0.02147	0	0.13167	0.08568	0.05111	0.03096	0.02134	0.00853	0.03365	0.01317	0.06035	0.00621
k__Bacteria|p__Firmicutes|c__CFGB76077|o__OFGB76077|f__FGB76077|g__GGB28848	0	0	0	0	0	0	0	0	0	0	0	0	0.06886	0	0	0
k__Bacteria|p__Firmicutes|c__CFGB76077|o__OFGB76077|f__FGB76077|g__GGB28848|s__GGB28848_SGB41515	0	0	0	0	0	0	0	0	0	0	0	0	0.06886	0	0	0
k__Bacteria|p__Firmicutes|c__CFGB76077|o__OFGB76077|f__FGB76077|g__GGB28848|s__GGB28848_SGB41515|t__SGB41515	0	0	0	0	0	0	0	0	0	0	0	0	0.06886	0	0	0
k__Bacteria|p__Firmicutes|c__CFGB76077|o__OFGB76077|f__FGB76077|g__GGB28851	0	0	0	0	0	0	0.00272	0	0.01227	0	0	0	0	0	0	0
k__Bacteria|p__Firmicutes|c__CFGB76077|o__OFGB76077|f__FGB76077|g__GGB28851|s__GGB28851_SGB41518	0	0	0	0	0	0	0.00272	0	0.01227	0	0	0	0	0	0	0
k__Bacteria|p__Firmicutes|c__CFGB76077|o__OFGB76077|f__FGB76077|g__GGB28851|s__GGB28851_SGB41518|t__SGB41518	0	0	0	0	0	0	0.00272	0	0.01227	0	0	0	0	0	0	0
k__Bacteria|p__Firmicutes|c__CFGB76077|o__OFGB76077|f__FGB76077|g__GGB28853	0	0	0	0	0	0	0	0.02965	0.03638	0.00038	0.00183	0	0	0	0	0
k__Bacteria|p__Firmicutes|c__CFGB76077|o__OFGB76077|f__FGB76077|g__GGB28853|s__GGB28853_SGB41519	0	0	0	0	0	0	0	0.0124	0	0	0	0	0	0	0	0
k__Bacteria|p__Firmicutes|c__CFGB76077|o__OFGB76077|f__FGB76077|g__GGB28853|s__GGB28853_SGB41519|t__SGB41519	0	0	0	0	0	0	0	0.0124	0	0	0	0	0	0	0	0
k__Bacteria|p__Firmicutes|c__CFGB76077|o__OFGB76077|f__FGB76077|g__GGB28853|s__GGB28853_SGB41521	0	0	0	0	0	0	0	0.01725	0.03638	0.00038	0.00183	0	0	0	0	0
k__Bacteria|p__Firmicutes|c__CFGB76077|o__OFGB76077|f__FGB76077|g__GGB28853|s__GGB28853_SGB41521|t__SGB41521	0	0	0	0	0	0	0	0.01725	0.03638	0.00038	0.00183	0	0	0	0	0
k__Bacteria|p__Firmicutes|c__CFGB76077|o__OFGB76077|f__FGB76077|g__GGB28854	0.07286	0	0	0	0	0	0.00487	0.03989	0.03412	0.00568	0	0	0	0	0	0
k__Bacteria|p__Firmicutes|c__CFGB76077|o__OFGB76077|f__FGB76077|g__GGB28854|s__GGB28854_SGB41523	0.07286	0	0	0	0	0	0.00487	0.03989	0.03412	0.00568	0	0	0	0	0	0
k__Bacteria|p__Firmicutes|c__CFGB76077|o__OFGB76077|f__FGB76077|g__GGB28854|s__GGB28854_SGB41523|t__SGB41523	0.07286	0	0	0	0	0	0.00487	0.03989	0.03412	0.00568	0	0	0	0	0	0
k__Bacteria|p__Firmicutes|c__CFGB76080	0	0	0	0	0	0	0	0	0	0	0	0	0.03045	0	0.01526	0
k__Bacteria|p__Firmicutes|c__CFGB76080|o__OFGB76080	0	0	0	0	0	0	0	0	0	0	0	0	0.03045	0	0.01526	0
k__Bacteria|p__Firmicutes|c__CFGB76080|o__OFGB76080|f__FGB76080	0	0	0	0	0	0	0	0	0	0	0	0	0.03045	0	0.01526	0
k__Bacteria|p__Firmicutes|c__CFGB76080|o__OFGB76080|f__FGB76080|g__GGB31850	0	0	0	0	0	0	0	0	0	0	0	0	0.03045	0	0.01526	0
k__Bacteria|p__Firmicutes|c__CFGB76080|o__OFGB76080|f__FGB76080|g__GGB31850|s__GGB31850_SGB45228	0	0	0	0	0	0	0	0	0	0	0	0	0.03045	0	0.01526	0
k__Bacteria|p__Firmicutes|c__CFGB76080|o__OFGB76080|f__FGB76080|g__GGB31850|s__GGB31850_SGB45228|t__SGB45228	0	0	0	0	0	0	0	0	0	0	0	0	0.03045	0	0.01526	0
k__Bacteria|p__Firmicutes|c__CFGB76081	0.01267	0	0.02316	0.15064	0	0	0.01228	0	0	0	0	0	0	0	0	0
k__Bacteria|p__Firmicutes|c__CFGB76081|o__OFGB76081	0.01267	0	0.02316	0.15064	0	0	0.01228	0	0	0	0	0	0	0	0	0
k__Bacteria|p__Firmicutes|c__CFGB76081|o__OFGB76081|f__FGB76081	0.01267	0	0.02316	0.15064	0	0	0.01228	0	0	0	0	0	0	0	0	0
k__Bacteria|p__Firmicutes|c__CFGB76081|o__OFGB76081|f__FGB76081|g__GGB31851	0.01267	0	0.02316	0.15064	0	0	0.01228	0	0	0	0	0	0	0	0	0
k__Bacteria|p__Firmicutes|c__CFGB76081|o__OFGB76081|f__FGB76081|g__GGB31851|s__GGB31851_SGB45230	0.01267	0	0.02316	0.15064	0	0	0.01228	0	0	0	0	0	0	0	0	0
k__Bacteria|p__Firmicutes|c__CFGB76081|o__OFGB76081|f__FGB76081|g__GGB31851|s__GGB31851_SGB45230|t__SGB45230	0.01267	0	0.02316	0.15064	0	0	0.01228	0	0	0	0	0	0	0	0	0
k__Bacteria|p__Firmicutes|c__CFGB76084|o__OFGB76084|f__FGB76084|g__GGB28645	0	0	0	0	0	0	0	0	0.00631	0	0	0	0	0	0	0
k__Bacteria|p__Firmicutes|c__CFGB76084|o__OFGB76084|f__FGB76084|g__GGB28645|s__GGB28645_SGB41268	0	0	0	0	0	0	0	0	0.00631	0	0	0	0	0	0	0
k__Bacteria|p__Firmicutes|c__CFGB76084|o__OFGB76084|f__FGB76084|g__GGB28645|s__GGB28645_SGB41268|t__SGB41268	0	0	0	0	0	0	0	0	0.00631	0	0	0	0	0	0	0
k__Bacteria|p__Firmicutes|c__CFGB76124	0.00838	0	0	0	0	0	0	0	0.02252	0	0	0.06214	0.36082	0.18891	3.81589	0.37801
k__Bacteria|p__Firmicutes|c__CFGB76124|o__OFGB76124	0.00838	0	0	0	0	0	0	0	0.02252	0	0	0.06214	0.36082	0.18891	3.81589	0.37801
k__Bacteria|p__Firmicutes|c__CFGB76124|o__OFGB76124|f__FGB76124	0.00838	0	0	0	0	0	0	0	0.02252	0	0	0.06214	0.36082	0.18891	3.81589	0.37801
k__Bacteria|p__Firmicutes|c__CFGB76124|o__OFGB76124|f__FGB76124|g__GGB28405	0.00838	0	0	0	0	0	0	0	0.02252	0	0	0.06214	0.36082	0.18891	3.81589	0.37801
k__Bacteria|p__Firmicutes|c__CFGB76124|o__OFGB76124|f__FGB76124|g__GGB28405|s__GGB28405_SGB40987	0.00838	0	0	0	0	0	0	0	0.02252	0	0	0.06214	0.36082	0.18891	3.81589	0.37801
k__Bacteria|p__Firmicutes|c__CFGB76124|o__OFGB76124|f__FGB76124|g__GGB28405|s__GGB28405_SGB40987|t__SGB40987	0.00838	0	0	0	0	0	0	0	0.02252	0	0	0.06214	0.36082	0.18891	3.81589	0.37801
k__Bacteria|p__Firmicutes|c__CFGB76144	0	0	0	0	0	0	0.05672	0	0	0	0	0	0	0	0.05763	0
k__Bacteria|p__Firmicutes|c__CFGB76144|o__OFGB76144	0	0	0	0	0	0	0.05672	0	0	0	0	0	0	0	0.05763	0
k__Bacteria|p__Firmicutes|c__CFGB76144|o__OFGB76144|f__FGB76144	0	0	0	0	0	0	0.05672	0	0	0	0	0	0	0	0.05763	0
k__Bacteria|p__Firmicutes|c__CFGB76144|o__OFGB76144|f__FGB76144|g__GGB79989	0	0	0	0	0	0	0.05672	0	0	0	0	0	0	0	0.05763	0
k__Bacteria|p__Firmicutes|c__CFGB76144|o__OFGB76144|f__FGB76144|g__GGB79989|s__GGB79989_SGB41645	0	0	0	0	0	0	0.05672	0	0	0	0	0	0	0	0.05763	0
k__Bacteria|p__Firmicutes|c__CFGB76144|o__OFGB76144|f__FGB76144|g__GGB79989|s__GGB79989_SGB41645|t__SGB41645	0	0	0	0	0	0	0.05672	0	0	0	0	0	0	0	0.05763	0
k__Bacteria|p__Firmicutes|c__CFGB76166	0.15725	0	0	0	0	0	0	0.52085	0	0.08413	0.28386	1.09574	0.40606	0.11296	0.12499	0.43354
k__Bacteria|p__Firmicutes|c__CFGB76166|o__OFGB76166	0.15725	0	0	0	0	0	0	0.52085	0	0.08413	0.28386	1.09574	0.40606	0.11296	0.12499	0.43354
k__Bacteria|p__Firmicutes|c__CFGB76166|o__OFGB76166|f__FGB76166	0.15725	0	0	0	0	0	0	0.52085	0	0.08413	0.28386	1.09574	0.40606	0.11296	0.12499	0.43354
k__Bacteria|p__Firmicutes|c__CFGB76166|o__OFGB76166|f__FGB76166|g__GGB80042	0.15725	0	0	0	0	0	0	0.52085	0	0.08413	0.28386	1.09574	0.40606	0.11296	0.12499	0.43354
k__Bacteria|p__Firmicutes|c__CFGB76166|o__OFGB76166|f__FGB76166|g__GGB80042|s__GGB80042_SGB43554	0.15725	0	0	0	0	0	0	0.52085	0	0.08413	0.28386	1.09574	0.40606	0.11296	0.12499	0.43354
k__Bacteria|p__Firmicutes|c__CFGB76166|o__OFGB76166|f__FGB76166|g__GGB80042|s__GGB80042_SGB43554|t__SGB43554	0.15725	0	0	0	0	0	0	0.52085	0	0.08413	0.28386	1.09574	0.40606	0.11296	0.12499	0.43354
k__Bacteria|p__Firmicutes|c__CFGB76168	0	0	0	0	0	0	0	0	0	0	0	0	0.00249	0	0.13204	0.06004
k__Bacteria|p__Firmicutes|c__CFGB76168|o__OFGB76168	0	0	0	0	0	0	0	0	0	0	0	0	0.00249	0	0.13204	0.06004
k__Bacteria|p__Firmicutes|c__CFGB76168|o__OFGB76168|f__FGB76168	0	0	0	0	0	0	0	0	0	0	0	0	0.00249	0	0.13204	0.06004
k__Bacteria|p__Firmicutes|c__CFGB76168|o__OFGB76168|f__FGB76168|g__GGB28827	0	0	0	0	0	0	0	0	0	0	0	0	0.00249	0	0.13204	0.06004
k__Bacteria|p__Firmicutes|c__CFGB76168|o__OFGB76168|f__FGB76168|g__GGB28827|s__GGB28827_SGB41483	0	0	0	0	0	0	0	0	0	0	0	0	0.00249	0	0.13204	0.06004
k__Bacteria|p__Firmicutes|c__CFGB76168|o__OFGB76168|f__FGB76168|g__GGB28827|s__GGB28827_SGB41483|t__SGB41483	0	0	0	0	0	0	0	0	0	0	0	0	0.00249	0	0.13204	0.06004
k__Bacteria|p__Firmicutes|c__CFGB76173|o__OFGB76173|f__FGB76173|g__GGB79850	0	0	0	0	0	0	0	0	0	0	0	0	0.1979	0	0.03012	0
k__Bacteria|p__Firmicutes|c__CFGB76173|o__OFGB76173|f__FGB76173|g__GGB79850|s__GGB79850_SGB42344	0	0	0	0	0	0	0	0	0	0	0	0	0.1979	0	0.03012	0
k__Bacteria|p__Firmicutes|c__CFGB76173|o__OFGB76173|f__FGB76173|g__GGB79850|s__GGB79850_SGB42344|t__SGB42344	0	0	0	0	0	0	0	0	0	0	0	0	0.1979	0	0.03012	0
k__Bacteria|p__Firmicutes|c__CFGB76226	0	0	0	0	0	0	0.00458	0.04276	0	0.03596	0	0	0.00886	0.2668	0.58295	0.14679
k__Bacteria|p__Firmicutes|c__CFGB76226|o__OFGB76226	0	0	0	0	0	0	0.00458	0.04276	0	0.03596	0	0	0.00886	0.2668	0.58295	0.14679
k__Bacteria|p__Firmicutes|c__CFGB76226|o__OFGB76226|f__FGB76226	0	0	0	0	0	0	0.00458	0.04276	0	0.03596	0	0	0.00886	0.2668	0.58295	0.14679
k__Bacteria|p__Firmicutes|c__CFGB76226|o__OFGB76226|f__FGB76226|g__GGB28960	0	0	0	0	0	0	0.00458	0.04276	0	0.03596	0	0	0.00886	0.2668	0.58295	0.14679
k__Bacteria|p__Firmicutes|c__CFGB76234	0	0	0.03182	0	0.03004	0.01849	0	0	0.20779	0.02969	0.03468	0	0	0	0	0
k__Bacteria|p__Firmicutes|c__CFGB76234|o__OFGB76234	0	0	0.03182	0	0.03004	0.01849	0	0	0.20779	0.02969	0.03468	0	0	0	0	0
k__Bacteria|p__Firmicutes|c__CFGB76234|o__OFGB76234|f__FGB76234	0	0	0.03182	0	0.03004	0.01849	0	0	0.20779	0.02969	0.03468	0	0	0	0	0
k__Bacteria|p__Firmicutes|c__CFGB76234|o__OFGB76234|f__FGB76234|g__GGB28950	0	0	0.03182	0	0.03004	0.01849	0	0	0.20779	0.02969	0.03468	0	0	0	0	0
k__Bacteria|p__Firmicutes|c__CFGB76234|o__OFGB76234|f__FGB76234|g__GGB28950|s__GGB28950_SGB41657	0	0	0.03182	0	0.03004	0.01849	0	0	0.20779	0.02969	0.03468	0	0	0	0	0
k__Bacteria|p__Firmicutes|c__CFGB76234|o__OFGB76234|f__FGB76234|g__GGB28950|s__GGB28950_SGB41657|t__SGB41657	0	0	0.03182	0	0.03004	0.01849	0	0	0.20779	0.02969	0.03468	0	0	0	0	0
k__Bacteria|p__Firmicutes|c__CFGB76235	0	0	0	0	0	0	0	0	0	0	0	0	0	0.05039	0	0.03051
k__Bacteria|p__Firmicutes|c__CFGB76235|o__OFGB76235	0	0	0	0	0	0	0	0	0	0	0	0	0	0.05039	0	0.03051
k__Bacteria|p__Firmicutes|c__CFGB76235|o__OFGB76235|f__FGB76235	0	0	0	0	0	0	0	0	0	0	0	0	0	0.05039	0	0.03051
k__Bacteria|p__Firmicutes|c__CFGB76235|o__OFGB76235|f__FGB76235|g__GGB25052	0	0	0	0	0	0	0	0	0	0	0	0	0	0.05039	0	0.03051
k__Bacteria|p__Firmicutes|c__CFGB76235|o__OFGB76235|f__FGB76235|g__GGB25052|s__GGB25052_SGB36974	0	0	0	0	0	0	0	0	0	0	0	0	0	0.05039	0	0.03051
k__Bacteria|p__Firmicutes|c__CFGB76235|o__OFGB76235|f__FGB76235|g__GGB25052|s__GGB25052_SGB36974|t__SGB36974	0	0	0	0	0	0	0	0	0	0	0	0	0	0.05039	0	0.03051
k__Bacteria|p__Firmicutes|c__CFGB76236	0	0	0	0	0	0	0	0.00144	0	0	0	0	0.20163	0	0.05683	0.0277
k__Bacteria|p__Firmicutes|c__CFGB76236|o__OFGB76236	0	0	0	0	0	0	0	0.00144	0	0	0	0	0.20163	0	0.05683	0.0277
k__Bacteria|p__Firmicutes|c__CFGB76236|o__OFGB76236|f__FGB76236	0	0	0	0	0	0	0	0.00144	0	0	0	0	0.20163	0	0.05683	0.0277
k__Bacteria|p__Firmicutes|c__CFGB76236|o__OFGB76236|f__FGB76236|g__GGB28761	0	0	0	0	0	0	0	0.00144	0	0	0	0	0.20163	0	0.05683	0.0277
k__Bacteria|p__Firmicutes|c__CFGB76236|o__OFGB76236|f__FGB76236|g__GGB28761|s__GGB28761_SGB41409	0	0	0	0	0	0	0	0.00144	0	0	0	0	0.20163	0	0.05683	0.0277
k__Bacteria|p__Firmicutes|c__CFGB76236|o__OFGB76236|f__FGB76236|g__GGB28761|s__GGB28761_SGB41409|t__SGB41409	0	0	0	0	0	0	0	0.00144	0	0	0	0	0.20163	0	0.05683	0.0277
k__Bacteria|p__Firmicutes|c__CFGB76241	0	0	0	0	1.36426	1.90315	2.85132	0.39862	1.00596	0.07022	0	0.22123	0.04271	0.0147	0.07308	0
k__Bacteria|p__Firmicutes|c__CFGB76241|o__OFGB76241	0	0	0	0	1.36426	1.90315	2.85132	0.39862	1.00596	0.07022	0	0.22123	0.04271	0.0147	0.07308	0
k__Bacteria|p__Firmicutes|c__CFGB76241|o__OFGB76241|f__FGB76241	0	0	0	0	1.36426	1.90315	2.85132	0.39862	1.00596	0.07022	0	0.22123	0.04271	0.0147	0.07308	0
k__Bacteria|p__Firmicutes|c__CFGB76241|o__OFGB76241|f__FGB76241|g__GGB28695	0	0	0	0	1.36426	1.90315	2.85132	0.39862	1.00596	0.07022	0	0.22123	0.04271	0.0147	0.07308	0
k__Bacteria|p__Firmicutes|c__CFGB76241|o__OFGB76241|f__FGB76241|g__GGB28695|s__GGB28695_SGB41326	0	0	0	0	1.36426	1.90315	2.85132	0.39862	1.00596	0.07022	0	0.22123	0.04271	0.0147	0.07308	0
k__Bacteria|p__Firmicutes|c__CFGB76241|o__OFGB76241|f__FGB76241|g__GGB28695|s__GGB28695_SGB41326|t__SGB41326	0	0	0	0	1.36426	1.90315	2.85132	0.39862	1.00596	0.07022	0	0.22123	0.04271	0.0147	0.07308	0
k__Bacteria|p__Firmicutes|c__CFGB76244|o__OFGB76244|f__FGB76244|g__GGB28967|s__GGB28967_SGB41417	0.14731	0	0.17267	0.26847	0.17429	0.13591	0	0.08259	0.10684	0.2813	0.11402	0.07677	0.0215	0.11392	0.12089	0.05294
k__Bacteria|p__Firmicutes|c__CFGB76244|o__OFGB76244|f__FGB76244|g__GGB28967|s__GGB28967_SGB41417|t__SGB41417	0.14731	0	0.17267	0.26847	0.17429	0.13591	0	0.08259	0.10684	0.2813	0.11402	0.07677	0.0215	0.11392	0.12089	0.05294
k__Bacteria|p__Firmicutes|c__CFGB76244|o__OFGB76244|f__FGB76244|g__GGB70023|s__GGB70023_SGB59843	0	0	0	0	0	0	0	0	0	0.00442	0	0	0	0.00919	0	0
k__Bacteria|p__Firmicutes|c__CFGB76244|o__OFGB76244|f__FGB76244|g__GGB70023|s__GGB70023_SGB59843|t__SGB59843	0	0	0	0	0	0	0	0	0	0.00442	0	0	0	0.00919	0	0
k__Bacteria|p__Firmicutes|c__CFGB76288|o__OFGB76288|f__FGB76288|g__GGB18827|s__GGB18827_SGB41440	0	0	0	0	0	0	0	0.08958	0	0	0	0	0	0	0	0
k__Bacteria|p__Firmicutes|c__CFGB76288|o__OFGB76288|f__FGB76288|g__GGB18827|s__GGB18827_SGB41440|t__SGB41440	0	0	0	0	0	0	0	0.08958	0	0	0	0	0	0	0	0
k__Bacteria|p__Firmicutes|c__CFGB76288|o__OFGB76288|f__FGB76288|g__GGB28782	0	0	0	0	0.00724	0	0	0.04331	0.01061	0.00881	0.00826	0.01843	0.0975	0.01193	0	0.08328
k__Bacteria|p__Firmicutes|c__CFGB76288|o__OFGB76288|f__FGB76288|g__GGB28782|s__GGB28782_SGB41435	0	0	0	0	0.00724	0	0	0.04331	0.01061	0.00881	0.00826	0.01843	0.0975	0.01193	0	0.08328
k__Bacteria|p__Firmicutes|c__CFGB76288|o__OFGB76288|f__FGB76288|g__GGB28782|s__GGB28782_SGB41435|t__SGB41435	0	0	0	0	0.00724	0	0	0.04331	0.01061	0.00881	0.00826	0.01843	0.0975	0.01193	0	0.08328
k__Bacteria|p__Firmicutes|c__CFGB76289	0	0	0	0	0	0	0.00156	0.00336	0.01569	0.00591	0.02202	0	0	0	0.00196	0
k__Bacteria|p__Firmicutes|c__CFGB76289|o__OFGB76289	0	0	0	0	0	0	0.00156	0.00336	0.01569	0.00591	0.02202	0	0	0	0.00196	0
k__Bacteria|p__Firmicutes|c__CFGB76289|o__OFGB76289|f__FGB76289	0	0	0	0	0	0	0.00156	0.00336	0.01569	0.00591	0.02202	0	0	0	0.00196	0
k__Bacteria|p__Firmicutes|c__CFGB76289|o__OFGB76289|f__FGB76289|g__GGB28781	0	0	0	0	0	0	0	0.00302	0.01569	0	0.02133	0	0	0	0	0
k__Bacteria|p__Firmicutes|c__CFGB76289|o__OFGB76289|f__FGB76289|g__GGB28781|s__GGB28781_SGB41434	0	0	0	0	0	0	0	0.00302	0.01569	0	0.02133	0	0	0	0	0
k__Bacteria|p__Firmicutes|c__CFGB76289|o__OFGB76289|f__FGB76289|g__GGB28781|s__GGB28781_SGB41434|t__SGB41434	0	0	0	0	0	0	0	0.00302	0.01569	0	0.02133	0	0	0	0	0
k__Bacteria|p__Firmicutes|c__CFGB76289|o__OFGB76289|f__FGB76289|g__GGB30287	0	0	0	0	0	0	0.00156	0.00034	0	0.00591	0.00069	0	0	0	0.00196	0
k__Bacteria|p__Firmicutes|c__CFGB76289|o__OFGB76289|f__FGB76289|g__GGB30287|s__GGB30287_SGB43249	0	0	0	0	0	0	0.00156	0.00034	0	0.00591	0.00069	0	0	0	0.00196	0
k__Bacteria|p__Firmicutes|c__CFGB76289|o__OFGB76289|f__FGB76289|g__GGB30287|s__GGB30287_SGB43249|t__SGB43249	0	0	0	0	0	0	0.00156	0.00034	0	0.00591	0.00069	0	0	0	0.00196	0
k__Bacteria|p__Firmicutes|c__CFGB76293	0.00694	0	0.00435	0	0.13068	0.0462	0.02889	0.30927	0.10455	0.07039	0.11294	0.29256	0.15524	0.21176	0.15227	0.36471
k__Bacteria|p__Firmicutes|c__CFGB76293|o__OFGB76293	0.00694	0	0.00435	0	0.13068	0.0462	0.02889	0.30927	0.10455	0.07039	0.11294	0.29256	0.15524	0.21176	0.15227	0.36471
k__Bacteria|p__Firmicutes|c__CFGB76293|o__OFGB76293|f__FGB76293	0.00694	0	0.00435	0	0.13068	0.0462	0.02889	0.30927	0.10455	0.07039	0.11294	0.29256	0.15524	0.21176	0.15227	0.36471
k__Bacteria|p__Firmicutes|c__CFGB76293|o__OFGB76293|f__FGB76293|g__GGB20149	0	0	0	0	0.02015	0.0454	0	0.22002	0.04078	0.0415	0.00546	0.18879	0	0	0.00588	0.17271
k__Bacteria|p__Firmicutes|c__CFGB76293|o__OFGB76293|f__FGB76293|g__GGB20149|s__GGB20149_SGB29430	0	0	0	0	0.02015	0.0454	0	0.22002	0.04078	0.0415	0.00546	0.18879	0	0	0.00588	0.17271
k__Bacteria|p__Firmicutes|c__CFGB76293|o__OFGB76293|f__FGB76293|g__GGB20149|s__GGB20149_SGB29430|t__SGB29430	0	0	0	0	0.02015	0.0454	0	0.22002	0.04078	0.0415	0.00546	0.18879	0	0	0.00588	0.17271
k__Bacteria|p__Firmicutes|c__CFGB76293|o__OFGB76293|f__FGB76293|g__GGB28869	0.00643	0	0.00435	0	0.0068	0.0008	0.00077	0.02527	0.01968	0.01228	0.0078	0.00232	0.00309	0.01173	0.01872	0.0005
k__Bacteria|p__Firmicutes|c__CFGB76293|o__OFGB76293|f__FGB76293|g__GGB28869|s__GGB28869_SGB41543	0.00643	0	0.00435	0	0.0068	0.0008	0.00077	0.02527	0.01968	0.01228	0.0078	0.00232	0.00309	0.01173	0.01872	0.0005
k__Bacteria|p__Firmicutes|c__CFGB76293|o__OFGB76293|f__FGB76293|g__GGB28869|s__GGB28869_SGB41543|t__SGB41543	0.00643	0	0.00435	0	0.0068	0.0008	0.00077	0.02527	0.01968	0.01228	0.0078	0.00232	0.00309	0.01173	0.01872	0.0005
k__Bacteria|p__Firmicutes|c__CFGB76293|o__OFGB76293|f__FGB76293|g__GGB28875	0	0	0	0	0.00197	0	0	0	0	0	0.07709	0.08865	0	0	0.06555	0.17218
k__Bacteria|p__Firmicutes|c__CFGB76293|o__OFGB76293|f__FGB76293|g__GGB28875|s__GGB28875_SGB41555	0	0	0	0	0.00197	0	0	0	0	0	0.07709	0.08865	0	0	0.06555	0.17218
k__Bacteria|p__Firmicutes|c__CFGB76293|o__OFGB76293|f__FGB76293|g__GGB28875|s__GGB28875_SGB41555|t__SGB41555	0	0	0	0	0.00197	0	0	0	0	0	0.07709	0.08865	0	0	0.06555	0.17218
k__Bacteria|p__Firmicutes|c__CFGB76293|o__OFGB76293|f__FGB76293|g__GGB62427	0.00051	0	0	0	0.04855	0	0.01529	0.03925	0.03875	0.0166	0.01085	0.0128	0.11996	0.0872	0.01407	0.00401
k__Bacteria|p__Firmicutes|c__CFGB76293|o__OFGB76293|f__FGB76293|g__GGB62427|s__GGB62427_SGB41546	0.00051	0	0	0	0.04855	0	0.01529	0.03925	0.03875	0.0166	0.01085	0.0128	0.11996	0.0872	0.01407	0.00401
k__Bacteria|p__Firmicutes|c__CFGB76293|o__OFGB76293|f__FGB76293|g__GGB62427|s__GGB62427_SGB41546|t__SGB41546	0.00051	0	0	0	0.04855	0	0.01529	0.03925	0.03875	0.0166	0.01085	0.0128	0.11996	0.0872	0.01407	0.00401
k__Bacteria|p__Firmicutes|c__CFGB76293|o__OFGB76293|f__FGB76293|g__GGB79698	0	0	0	0	0.0532	0	0.01283	0.02472	0.00534	0	0.01174	0	0.03219	0.11283	0.04805	0.01531
k__Bacteria|p__Firmicutes|c__CFGB76293|o__OFGB76293|f__FGB76293|g__GGB79698|s__GGB79698_SGB102258	0	0	0	0	0.00637	0	0	0.01831	0.00534	0	0.01174	0	0.03219	0.05067	0.03569	0.01531
k__Bacteria|p__Firmicutes|c__CFGB76293|o__OFGB76293|f__FGB76293|g__GGB79698|s__GGB79698_SGB102258|t__SGB102258	0	0	0	0	0.00637	0	0	0.01831	0.00534	0	0.01174	0	0.03219	0.05067	0.03569	0.01531
k__Bacteria|p__Firmicutes|c__CFGB76293|o__OFGB76293|f__FGB76293|g__GGB79698|s__GGB79698_SGB41545	0	0	0	0	0.04683	0	0.01283	0.00641	0	0	0	0	0	0.06217	0.01237	0
k__Bacteria|p__Firmicutes|c__CFGB76293|o__OFGB76293|f__FGB76293|g__GGB79698|s__GGB79698_SGB41545|t__SGB41545	0	0	0	0	0.04683	0	0.01283	0.00641	0	0	0	0	0	0.06217	0.01237	0
k__Bacteria|p__Firmicutes|c__CFGB76294|o__OFGB76294|f__FGB76294|g__GGB28876	0	0	0	0	0	0	0	0	0	0.01672	0	0	0.10611	0.00858	0.85358	0.13831
k__Bacteria|p__Firmicutes|c__CFGB76294|o__OFGB76294|f__FGB76294|g__GGB28876|s__GGB28876_SGB41556	0	0	0	0	0	0	0	0	0	0.01672	0	0	0.10611	0.00858	0.85358	0.13831
k__Bacteria|p__Firmicutes|c__CFGB76294|o__OFGB76294|f__FGB76294|g__GGB28876|s__GGB28876_SGB41556|t__SGB41556	0	0	0	0	0	0	0	0	0	0.01672	0	0	0.10611	0.00858	0.85358	0.13831
k__Bacteria|p__Firmicutes|c__CFGB76294|o__OFGB76294|f__FGB76294|g__GGB79703|s__GGB79703_SGB59786	0	0	0	0	0	0	0	0.23587	0.05973	0.12211	0	0	0.58352	0.17414	0.74658	0.17171
k__Bacteria|p__Firmicutes|c__CFGB76294|o__OFGB76294|f__FGB76294|g__GGB79703|s__GGB79703_SGB59786|t__SGB59786	0	0	0	0	0	0	0	0.23587	0.05973	0.12211	0	0	0.58352	0.17414	0.74658	0.17171
k__Bacteria|p__Firmicutes|c__CFGB76299|o__OFGB76299|f__FGB76299|g__GGB28886|s__GGB28886_SGB41607	0	0	0	0	0	0	0	0	0.00028	0	0.05907	0	0	0	0.86083	0
k__Bacteria|p__Firmicutes|c__CFGB76299|o__OFGB76299|f__FGB76299|g__GGB28886|s__GGB28886_SGB41607|t__SGB41607	0	0	0	0	0	0	0	0	0.00028	0	0.05907	0	0	0	0.86083	0
k__Bacteria|p__Firmicutes|c__CFGB76299|o__OFGB76299|f__FGB76299|g__GGB28912	0	0	0	0	0	0	0	0	0	0.00131	0.00143	0	0	0	0	0.0054
k__Bacteria|p__Firmicutes|c__CFGB76299|o__OFGB76299|f__FGB76299|g__GGB28912|s__GGB28912_SGB41606	0	0	0	0	0	0	0	0	0	0.00131	0.00143	0	0	0	0	0.0054
k__Bacteria|p__Firmicutes|c__CFGB76299|o__OFGB76299|f__FGB76299|g__GGB28912|s__GGB28912_SGB41606|t__SGB41606	0	0	0	0	0	0	0	0	0	0.00131	0.00143	0	0	0	0	0.0054
k__Bacteria|p__Firmicutes|c__CFGB76299|o__OFGB76299|f__FGB76299|g__GGB79731	0	0	0	0	0	0	0	0	0	0	0	0	0	0	0	0.0171
k__Bacteria|p__Firmicutes|c__CFGB76299|o__OFGB76299|f__FGB76299|g__GGB79731|s__GGB79731_SGB41725	0	0	0	0	0	0	0	0	0	0	0	0	0	0	0	0.0171
k__Bacteria|p__Firmicutes|c__CFGB76299|o__OFGB76299|f__FGB76299|g__GGB79731|s__GGB79731_SGB41725|t__SGB41725	0	0	0	0	0	0	0	0	0	0	0	0	0	0	0	0.0171
k__Bacteria|p__Firmicutes|c__CFGB76308	0	0	0.00258	0	0.00623	0	0	0.05912	0	0	0	0	0	0	0	0
k__Bacteria|p__Firmicutes|c__CFGB76308|o__OFGB76308	0	0	0.00258	0	0.00623	0	0	0.05912	0	0	0	0	0	0	0	0
k__Bacteria|p__Firmicutes|c__CFGB76308|o__OFGB76308|f__FGB76308	0	0	0.00258	0	0.00623	0	0	0.05912	0	0	0	0	0	0	0	0
k__Bacteria|p__Firmicutes|c__CFGB76308|o__OFGB76308|f__FGB76308|g__GGB28881	0	0	0	0	0.00623	0	0	0.05912	0	0	0	0	0	0	0	0
k__Bacteria|p__Firmicutes|c__CFGB76308|o__OFGB76308|f__FGB76308|g__GGB28881|s__GGB28881_SGB41561	0	0	0	0	0.00623	0	0	0.05912	0	0	0	0	0	0	0	0
k__Bacteria|p__Firmicutes|c__CFGB76308|o__OFGB76308|f__FGB76308|g__GGB28881|s__GGB28881_SGB41561|t__SGB41561	0	0	0	0	0.00623	0	0	0.05912	0	0	0	0	0	0	0	0
k__Bacteria|p__Firmicutes|c__CFGB76308|o__OFGB76308|f__FGB76308|g__GGB30458	0	0	0.00258	0	0	0	0	0	0	0	0	0	0	0	0	0
k__Bacteria|p__Firmicutes|c__CFGB76308|o__OFGB76308|f__FGB76308|g__GGB30458|s__GGB30458_SGB41562	0	0	0.00258	0	0	0	0	0	0	0	0	0	0	0	0	0
k__Bacteria|p__Firmicutes|c__CFGB76308|o__OFGB76308|f__FGB76308|g__GGB30458|s__GGB30458_SGB41562|t__SGB41562	0	0	0.00258	0	0	0	0	0	0	0	0	0	0	0	0	0
k__Bacteria|p__Firmicutes|c__CFGB76310	0	0	0	0	0.00893	0	0.01466	0.36705	0	0	0	0	0.53005	3.8865	0	0
k__Bacteria|p__Firmicutes|c__CFGB76310|o__OFGB76310	0	0	0	0	0.00893	0	0.01466	0.36705	0	0	0	0	0.53005	3.8865	0	0
k__Bacteria|p__Firmicutes|c__CFGB76310|o__OFGB76310|f__FGB76310	0	0	0	0	0.00893	0	0.01466	0.36705	0	0	0	0	0.53005	3.8865	0	0
k__Bacteria|p__Firmicutes|c__CFGB76310|o__OFGB76310|f__FGB76310|g__GGB3171	0	0	0	0	0.00893	0	0.01466	0.36705	0	0	0	0	0.53005	3.8865	0	0
k__Bacteria|p__Firmicutes|c__CFGB76310|o__OFGB76310|f__FGB76310|g__GGB3171|s__GGB3171_SGB4185	0	0	0	0	0.00893	0	0.01466	0.36705	0	0	0	0	0.53005	3.8865	0	0
k__Bacteria|p__Firmicutes|c__CFGB76310|o__OFGB76310|f__FGB76310|g__GGB3171|s__GGB3171_SGB4185|t__SGB4185	0	0	0	0	0.00893	0	0.01466	0.36705	0	0	0	0	0.53005	3.8865	0	0
k__Bacteria|p__Firmicutes|c__CFGB76314|o__OFGB76314|f__FGB76314|g__GGB28793	0	0	0	0	0	0	0	0	0	0	0	0.02332	0.02087	0	0	0
k__Bacteria|p__Firmicutes|c__CFGB76314|o__OFGB76314|f__FGB76314|g__GGB28793|s__GGB28793_SGB41446	0	0	0	0	0	0	0	0	0	0	0	0.02332	0.02087	0	0	0
k__Bacteria|p__Firmicutes|c__CFGB76314|o__OFGB76314|f__FGB76314|g__GGB28793|s__GGB28793_SGB41446|t__SGB41446	0	0	0	0	0	0	0	0	0	0	0	0.02332	0.02087	0	0	0
k__Bacteria|p__Firmicutes|c__CFGB76320	0	0	0	0	0	0	0.00522	0	0	0.0208	0.0007	0	0	0.08697	0	0.02311
k__Bacteria|p__Firmicutes|c__CFGB76320|o__OFGB76320	0	0	0	0	0	0	0.00522	0	0	0.0208	0.0007	0	0	0.08697	0	0.02311
k__Bacteria|p__Firmicutes|c__CFGB76320|o__OFGB76320|f__FGB76320	0	0	0	0	0	0	0.00522	0	0	0.0208	0.0007	0	0	0.08697	0	0.02311
k__Bacteria|p__Firmicutes|c__CFGB76320|o__OFGB76320|f__FGB76320|g__GGB42579	0	0	0	0	0	0	0.00522	0	0	0.0208	0.0007	0	0	0.08697	0	0.02311
k__Bacteria|p__Firmicutes|c__CFGB76320|o__OFGB76320|f__FGB76320|g__GGB42579|s__GGB42579_SGB59774	0	0	0	0	0	0	0.00522	0	0	0.0208	0.0007	0	0	0.08697	0	0.02311
k__Bacteria|p__Firmicutes|c__CFGB76320|o__OFGB76320|f__FGB76320|g__GGB42579|s__GGB42579_SGB59774|t__SGB59774	0	0	0	0	0	0	0.00522	0	0	0.0208	0.0007	0	0	0.08697	0	0.02311
k__Bacteria|p__Firmicutes|c__CFGB76321	0.00268	0	0	0	0.14663	0	0	0.11435	0.03813	0.05842	0.00656	0.07776	0.11312	0.03155	1.37039	0.1109
k__Bacteria|p__Firmicutes|c__CFGB76321|o__OFGB76321	0.00268	0	0	0	0.14663	0	0	0.11435	0.03813	0.05842	0.00656	0.07776	0.11312	0.03155	1.37039	0.1109
k__Bacteria|p__Firmicutes|c__CFGB76321|o__OFGB76321|f__FGB76321	0.00268	0	0	0	0.14663	0	0	0.11435	0.03813	0.05842	0.00656	0.07776	0.11312	0.03155	1.37039	0.1109
k__Bacteria|p__Firmicutes|c__CFGB76321|o__OFGB76321|f__FGB76321|g__GGB30452	0.00268	0	0	0	0.14663	0	0	0.11435	0.03813	0.05842	0.00656	0.07776	0.11312	0.03155	1.37039	0.1109
k__Bacteria|p__Firmicutes|c__CFGB76321|o__OFGB76321|f__FGB76321|g__GGB30452|s__GGB30452_SGB43511	0.00268	0	0	0	0.14663	0	0	0.11435	0.03813	0.05842	0.00656	0.07776	0.11312	0.03155	1.37039	0.1109
k__Bacteria|p__Firmicutes|c__CFGB76321|o__OFGB76321|f__FGB76321|g__GGB30452|s__GGB30452_SGB43511|t__SGB43511	0.00268	0	0	0	0.14663	0	0	0.11435	0.03813	0.05842	0.00656	0.07776	0.11312	0.03155	1.37039	0.1109
k__Bacteria|p__Firmicutes|c__CFGB76322	0	0	0	0	0	0	0.00757	0.04283	0.00416	0.01515	0	0.00141	0.01546	0.03054	0.13285	0.01278
k__Bacteria|p__Firmicutes|c__CFGB76322|o__OFGB76322	0	0	0	0	0	0	0.00757	0.04283	0.00416	0.01515	0	0.00141	0.01546	0.03054	0.13285	0.01278
k__Bacteria|p__Firmicutes|c__CFGB76322|o__OFGB76322|f__FGB76322	0	0	0	0	0	0	0.00757	0.04283	0.00416	0.01515	0	0.00141	0.01546	0.03054	0.13285	0.01278
k__Bacteria|p__Firmicutes|c__CFGB76322|o__OFGB76322|f__FGB76322|g__GGB28958	0	0	0	0	0	0	0	0.04037	0	0.01515	0	0.00141	0.01546	0.02162	0.12995	0.01278
k__Bacteria|p__Firmicutes|c__CFGB76322|o__OFGB76322|f__FGB76322|g__GGB28958|s__GGB28958_SGB41667	0	0	0	0	0	0	0	0.04037	0	0.01515	0	0.00141	0.01546	0.02162	0.12995	0.01278
k__Bacteria|p__Firmicutes|c__CFGB76322|o__OFGB76322|f__FGB76322|g__GGB28958|s__GGB28958_SGB41667|t__SGB41667	0	0	0	0	0	0	0	0.04037	0	0.01515	0	0.00141	0.01546	0.02162	0.12995	0.01278
k__Bacteria|p__Firmicutes|c__CFGB76322|o__OFGB76322|f__FGB76322|g__GGB30414	0	0	0	0	0	0	0.00757	0.00246	0.00416	0	0	0	0	0.00891	0.0029	0
k__Bacteria|p__Firmicutes|c__CFGB76322|o__OFGB76322|f__FGB76322|g__GGB30414|s__GGB30414_SGB43453	0	0	0	0	0	0	0.00757	0.00246	0.00416	0	0	0	0	0.00891	0.0029	0
k__Bacteria|p__Firmicutes|c__CFGB76322|o__OFGB76322|f__FGB76322|g__GGB30414|s__GGB30414_SGB43453|t__SGB43453	0	0	0	0	0	0	0.00757	0.00246	0.00416	0	0	0	0	0.00891	0.0029	0
k__Bacteria|p__Firmicutes|c__CFGB76324	0	0	0	0	0	0	0	0	0	0.00148	0	0	0.04144	0.2877	0.17658	0.0715
k__Bacteria|p__Firmicutes|c__CFGB76324|o__OFGB76324	0	0	0	0	0	0	0	0	0	0.00148	0	0	0.04144	0.2877	0.17658	0.0715
k__Bacteria|p__Firmicutes|c__CFGB76324|o__OFGB76324|f__FGB76324	0	0	0	0	0	0	0	0	0	0.00148	0	0	0.04144	0.2877	0.17658	0.0715
k__Bacteria|p__Firmicutes|c__CFGB76324|o__OFGB76324|f__FGB76324|g__GGB28401	0	0	0	0	0	0	0	0	0	0.00148	0	0	0.04144	0.2877	0.17658	0.0715
k__Bacteria|p__Firmicutes|c__CFGB76324|o__OFGB76324|f__FGB76324|g__GGB28401|s__GGB28401_SGB40983	0	0	0	0	0	0	0	0	0	0.00148	0	0	0.04144	0.2877	0.17658	0.0715
k__Bacteria|p__Firmicutes|c__CFGB76324|o__OFGB76324|f__FGB76324|g__GGB28401|s__GGB28401_SGB40983|t__SGB40983	0	0	0	0	0	0	0	0	0	0.00148	0	0	0.04144	0.2877	0.17658	0.0715
k__Bacteria|p__Firmicutes|c__CFGB76351	0.0016	0	0	0	0	0	0.04796	0.08695	0	0	0	0	0	0.00079	0.07086	0
k__Bacteria|p__Firmicutes|c__CFGB76351|o__OFGB76351	0.0016	0	0	0	0	0	0.04796	0.08695	0	0	0	0	0	0.00079	0.07086	0
k__Bacteria|p__Firmicutes|c__CFGB76351|o__OFGB76351|f__FGB76351	0.0016	0	0	0	0	0	0.04796	0.08695	0	0	0	0	0	0.00079	0.07086	0
k__Bacteria|p__Firmicutes|c__CFGB76351|o__OFGB76351|f__FGB76351|g__GGB28431	0.0016	0	0	0	0	0	0.04796	0.07148	0	0	0	0	0	0	0.01393	0
k__Bacteria|p__Firmicutes|c__CFGB76351|o__OFGB76351|f__FGB76351|g__GGB28431|s__GGB28431_SGB41014	0.0016	0	0	0	0	0	0.04796	0.07148	0	0	0	0	0	0	0.01393	0
k__Bacteria|p__Firmicutes|c__CFGB76351|o__OFGB76351|f__FGB76351|g__GGB28431|s__GGB28431_SGB41014|t__SGB41014	0.0016	0	0	0	0	0	0.04796	0.07148	0	0	0	0	0	0	0.01393	0
k__Bacteria|p__Firmicutes|c__CFGB76351|o__OFGB76351|f__FGB76351|g__GGB42321	0	0	0	0	0	0	0	0.01547	0	0	0	0	0	0.00079	0.05693	0
k__Bacteria|p__Firmicutes|c__CFGB76351|o__OFGB76351|f__FGB76351|g__GGB42321|s__GGB42321_SGB59488	0	0	0	0	0	0	0	0.01547	0	0	0	0	0	0.00079	0.05693	0
k__Bacteria|p__Firmicutes|c__CFGB76351|o__OFGB76351|f__FGB76351|g__GGB42321|s__GGB42321_SGB59488|t__SGB59488	0	0	0	0	0	0	0	0.01547	0	0	0	0	0	0.00079	0.05693	0
k__Bacteria|p__Firmicutes|c__CFGB76354	0.27312	0	0	0	0	0	2.93539	1.55619	0.00337	0.00704	0.27868	0.06393	1.34682	4.59855	7.23408	0.76946
k__Bacteria|p__Firmicutes|c__CFGB76354|o__OFGB76354	0.27312	0	0	0	0	0	2.93539	1.55619	0.00337	0.00704	0.27868	0.06393	1.34682	4.59855	7.23408	0.76946
k__Bacteria|p__Firmicutes|c__CFGB76354|o__OFGB76354|f__FGB76354	0.27312	0	0	0	0	0	2.93539	1.55619	0.00337	0.00704	0.27868	0.06393	1.34682	4.59855	7.23408	0.76946
k__Bacteria|p__Firmicutes|c__CFGB76354|o__OFGB76354|f__FGB76354|g__GGB28381	0.27312	0	0	0	0	0	2.93539	1.55619	0.00337	0.00704	0.27868	0.06393	1.34682	4.59855	7.23408	0.76946
k__Bacteria|p__Firmicutes|c__CFGB76354|o__OFGB76354|f__FGB76354|g__GGB28381|s__GGB28381_SGB40961	0.27312	0	0	0	0	0	2.93539	1.55619	0.00337	0.00704	0.27868	0.06393	1.34682	4.59855	7.23408	0.76946
k__Bacteria|p__Firmicutes|c__CFGB76354|o__OFGB76354|f__FGB76354|g__GGB28381|s__GGB28381_SGB40961|t__SGB40961	0.27312	0	0	0	0	0	2.93539	1.55619	0.00337	0.00704	0.27868	0.06393	1.34682	4.59855	7.23408	0.76946
k__Bacteria|p__Firmicutes|c__CFGB76355	0.01291	0	0	0	0	0	0.05975	1.42306	0.00427	0.2105	0.06393	0.02378	0.11405	0.10946	0.24643	0.33395
k__Bacteria|p__Firmicutes|c__CFGB76355|o__OFGB76355	0.01291	0	0	0	0	0	0.05975	1.42306	0.00427	0.2105	0.06393	0.02378	0.11405	0.10946	0.24643	0.33395
k__Bacteria|p__Firmicutes|c__CFGB76355|o__OFGB76355|f__FGB76355	0.01291	0	0	0	0	0	0.05975	1.42306	0.00427	0.2105	0.06393	0.02378	0.11405	0.10946	0.24643	0.33395
k__Bacteria|p__Firmicutes|c__CFGB76355|o__OFGB76355|f__FGB76355|g__GGB28399	0.01291	0	0	0	0	0	0.0474	0	0	0.03537	0	0.02378	0	0	0.04563	0.03242
k__Bacteria|p__Firmicutes|c__CFGB76355|o__OFGB76355|f__FGB76355|g__GGB28399|s__GGB28399_SGB40980	0.01291	0	0	0	0	0	0.0474	0	0	0.03537	0	0.02378	0	0	0.04563	0.03242
k__Bacteria|p__Firmicutes|c__CFGB76355|o__OFGB76355|f__FGB76355|g__GGB28399|s__GGB28399_SGB40980|t__SGB40980	0.01291	0	0	0	0	0	0.0474	0	0	0.03537	0	0.02378	0	0	0.04563	0.03242
k__Bacteria|p__Firmicutes|c__CFGB76355|o__OFGB76355|f__FGB76355|g__GGB28400	0	0	0	0	0	0	0	0	0	0	0.00134	0	0	0	0	0
k__Bacteria|p__Firmicutes|c__CFGB76355|o__OFGB76355|f__FGB76355|g__GGB28400|s__GGB28400_SGB40981	0	0	0	0	0	0	0	0	0	0	0.00134	0	0	0	0	0
k__Bacteria|p__Firmicutes|c__CFGB76355|o__OFGB76355|f__FGB76355|g__GGB28400|s__GGB28400_SGB40981|t__SGB40981	0	0	0	0	0	0	0	0	0	0	0.00134	0	0	0	0	0
k__Bacteria|p__Firmicutes|c__CFGB76355|o__OFGB76355|f__FGB76355|g__GGB28416	0	0	0	0	0	0	0	0	0	0	0	0	0	0.02471	0.00758	0
k__Bacteria|p__Firmicutes|c__CFGB76355|o__OFGB76355|f__FGB76355|g__GGB28416|s__GGB28416_SGB40998	0	0	0	0	0	0	0	0	0	0	0	0	0	0.02471	0.00758	0
k__Bacteria|p__Firmicutes|c__CFGB76355|o__OFGB76355|f__FGB76355|g__GGB28416|s__GGB28416_SGB40998|t__SGB40998	0	0	0	0	0	0	0	0	0	0	0	0	0	0.02471	0.00758	0
k__Bacteria|p__Firmicutes|c__CFGB76355|o__OFGB76355|f__FGB76355|g__GGB28418	0	0	0	0	0	0	0.01235	1.40668	0.00427	0.17514	0.06259	0	0.11405	0.08476	0.19322	0.30153
k__Bacteria|p__Firmicutes|c__CFGB76355|o__OFGB76355|f__FGB76355|g__GGB28418|s__GGB28418_SGB41000	0	0	0	0	0	0	0.01235	1.40668	0.00427	0.17514	0.0409	0	0.11405	0.08476	0.19322	0.30153
k__Bacteria|p__Firmicutes|c__CFGB76355|o__OFGB76355|f__FGB76355|g__GGB28418|s__GGB28418_SGB41000|t__SGB41000	0	0	0	0	0	0	0.01235	1.40668	0.00427	0.17514	0.0409	0	0.11405	0.08476	0.19322	0.30153
k__Bacteria|p__Firmicutes|c__CFGB76355|o__OFGB76355|f__FGB76355|g__GGB28418|s__GGB28418_SGB41001	0	0	0	0	0	0	0	0	0	0	0.02169	0	0	0	0	0
k__Bacteria|p__Firmicutes|c__CFGB76355|o__OFGB76355|f__FGB76355|g__GGB28418|s__GGB28418_SGB41001|t__SGB41001	0	0	0	0	0	0	0	0	0	0	0.02169	0	0	0	0	0
k__Bacteria|p__Firmicutes|c__CFGB76355|o__OFGB76355|f__FGB76355|g__GGB42332	0	0	0	0	0	0	0	0.01638	0	0	0	0	0	0	0	0
k__Bacteria|p__Firmicutes|c__CFGB76355|o__OFGB76355|f__FGB76355|g__GGB42332|s__GGB42332_SGB59500	0	0	0	0	0	0	0	0.01638	0	0	0	0	0	0	0	0
k__Bacteria|p__Firmicutes|c__CFGB76355|o__OFGB76355|f__FGB76355|g__GGB42332|s__GGB42332_SGB59500|t__SGB59500	0	0	0	0	0	0	0	0.01638	0	0	0	0	0	0	0	0
k__Bacteria|p__Firmicutes|c__CFGB76472	0	0	0	0	0	0	0	0	0	0	0	0	0	0	0.33912	0
k__Bacteria|p__Firmicutes|c__CFGB76472|o__OFGB76472	0	0	0	0	0	0	0	0	0	0	0	0	0	0	0.33912	0
k__Bacteria|p__Firmicutes|c__CFGB76472|o__OFGB76472|f__FGB76472	0	0	0	0	0	0	0	0	0	0	0	0	0	0	0.33912	0
k__Bacteria|p__Firmicutes|c__CFGB76472|o__OFGB76472|f__FGB76472|g__GGB42054	0	0	0	0	0	0	0	0	0	0	0	0	0	0	0.26876	0
k__Bacteria|p__Firmicutes|c__CFGB76472|o__OFGB76472|f__FGB76472|g__GGB42054|s__GGB42054_SGB59194	0	0	0	0	0	0	0	0	0	0	0	0	0	0	0.26876	0
k__Bacteria|p__Firmicutes|c__CFGB76472|o__OFGB76472|f__FGB76472|g__GGB42054|s__GGB42054_SGB59194|t__SGB59194	0	0	0	0	0	0	0	0	0	0	0	0	0	0	0.26876	0
k__Bacteria|p__Firmicutes|c__CFGB76472|o__OFGB76472|f__FGB76472|g__GGB42057	0	0	0	0	0	0	0	0	0	0	0	0	0	0	0.07036	0
k__Bacteria|p__Firmicutes|c__CFGB76472|o__OFGB76472|f__FGB76472|g__GGB42057|s__GGB42057_SGB59197	0	0	0	0	0	0	0	0	0	0	0	0	0	0	0.07036	0
k__Bacteria|p__Firmicutes|c__CFGB76472|o__OFGB76472|f__FGB76472|g__GGB42057|s__GGB42057_SGB59197|t__SGB59197	0	0	0	0	0	0	0	0	0	0	0	0	0	0	0.07036	0
k__Bacteria|p__Firmicutes|c__CFGB76565	0	0	0	0	0	0	0	0.00339	0	0	0	0	0	0	0	0
k__Bacteria|p__Firmicutes|c__CFGB76565|o__OFGB76565	0	0	0	0	0	0	0	0.00339	0	0	0	0	0	0	0	0
k__Bacteria|p__Firmicutes|c__CFGB76565|o__OFGB76565|f__FGB76565	0	0	0	0	0	0	0	0.00339	0	0	0	0	0	0	0	0
k__Bacteria|p__Firmicutes|c__CFGB76565|o__OFGB76565|f__FGB76565|g__GGB42328	0	0	0	0	0	0	0	0.00339	0	0	0	0	0	0	0	0
k__Bacteria|p__Firmicutes|c__CFGB76565|o__OFGB76565|f__FGB76565|g__GGB42328|s__GGB42328_SGB59496	0	0	0	0	0	0	0	0.00339	0	0	0	0	0	0	0	0
k__Bacteria|p__Firmicutes|c__CFGB76565|o__OFGB76565|f__FGB76565|g__GGB42328|s__GGB42328_SGB59496|t__SGB59496	0	0	0	0	0	0	0	0.00339	0	0	0	0	0	0	0	0
k__Bacteria|p__Firmicutes|c__CFGB76640	0	0	0	0	0	0	0	0.03597	0	0	0.03423	0.01007	0.00957	0	0.01652	0.02886
k__Bacteria|p__Firmicutes|c__CFGB76640|o__OFGB76640	0	0	0	0	0	0	0	0.03597	0	0	0.03423	0.01007	0.00957	0	0.01652	0.02886
k__Bacteria|p__Firmicutes|c__CFGB76640|o__OFGB76640|f__FGB76640	0	0	0	0	0	0	0	0.03597	0	0	0.03423	0.01007	0.00957	0	0.01652	0.02886
k__Bacteria|p__Firmicutes|c__CFGB76640|o__OFGB76640|f__FGB76640|g__GGB28357	0	0	0	0	0	0	0	0.03597	0	0	0.03423	0.01007	0.00957	0	0.01652	0.02886
k__Bacteria|p__Firmicutes|c__CFGB76640|o__OFGB76640|f__FGB76640|g__GGB28357|s__GGB28357_SGB40935	0	0	0	0	0	0	0	0.03597	0	0	0.03423	0.01007	0.00957	0	0.01652	0.02886
k__Bacteria|p__Firmicutes|c__CFGB76640|o__OFGB76640|f__FGB76640|g__GGB28357|s__GGB28357_SGB40935|t__SGB40935	0	0	0	0	0	0	0	0.03597	0	0	0.03423	0.01007	0.00957	0	0.01652	0.02886
k__Bacteria|p__Firmicutes|c__CFGB76704	0	0	0	0	0	0	0.20835	0	0.2573	0.53211	0.19414	0.12857	0.11765	0.76276	0.48308	1.62277
k__Bacteria|p__Firmicutes|c__CFGB76704|o__OFGB76704	0	0	0	0	0	0	0.20835	0	0.2573	0.53211	0.19414	0.12857	0.11765	0.76276	0.48308	1.62277
k__Bacteria|p__Firmicutes|c__CFGB76704|o__OFGB76704|f__FGB76704	0	0	0	0	0	0	0.20835	0	0.2573	0.53211	0.19414	0.12857	0.11765	0.76276	0.48308	1.62277
k__Bacteria|p__Firmicutes|c__CFGB76704|o__OFGB76704|f__FGB76704|g__GGB54153	0	0	0	0	0	0	0.20835	0	0.2573	0.53211	0.19414	0.12857	0.11765	0.76276	0.48308	1.62277
k__Bacteria|p__Firmicutes|c__CFGB76704|o__OFGB76704|f__FGB76704|g__GGB54153|s__GGB54153_SGB41631	0	0	0	0	0	0	0.20835	0	0.2573	0.53211	0.19414	0.12857	0.11765	0.76276	0.48308	1.62277
k__Bacteria|p__Firmicutes|c__CFGB76704|o__OFGB76704|f__FGB76704|g__GGB54153|s__GGB54153_SGB41631|t__SGB41631	0	0	0	0	0	0	0.20835	0	0.2573	0.53211	0.19414	0.12857	0.11765	0.76276	0.48308	1.62277
k__Bacteria|p__Firmicutes|c__CFGB76790	0.00055	0	0.01985	0	0.05716	0.03896	0.54722	0.25464	0.00228	0.05675	0.0571	0.02945	0.83954	0.20685	0.25748	0.47357
k__Bacteria|p__Firmicutes|c__CFGB76790|o__OFGB76790	0.00055	0	0.01985	0	0.05716	0.03896	0.54722	0.25464	0.00228	0.05675	0.0571	0.02945	0.83954	0.20685	0.25748	0.47357
k__Bacteria|p__Firmicutes|c__CFGB76790|o__OFGB76790|f__FGB76790	0.00055	0	0.01985	0	0.05716	0.03896	0.54722	0.25464	0.00228	0.05675	0.0571	0.02945	0.83954	0.20685	0.25748	0.47357
k__Bacteria|p__Firmicutes|c__CFGB76790|o__OFGB76790|f__FGB76790|g__GGB30302	0	0	0.01985	0	0.02994	0	0.45323	0.20728	0	0.05081	0.0312	0.02945	0.75168	0.1308	0.21549	0.42219
k__Bacteria|p__Firmicutes|c__CFGB76790|o__OFGB76790|f__FGB76790|g__GGB30302|s__GGB30302_SGB43266	0	0	0.01985	0	0.02994	0	0.25943	0.01774	0	0.03924	0.02104	0.01463	0.02329	0.02665	0.07978	0.07416
k__Bacteria|p__Firmicutes|c__CFGB76790|o__OFGB76790|f__FGB76790|g__GGB30302|s__GGB30302_SGB43266|t__SGB43266	0	0	0.01985	0	0.02994	0	0.25943	0.01774	0	0.03924	0.02104	0.01463	0.02329	0.02665	0.07978	0.07416
k__Bacteria|p__Firmicutes|c__CFGB76790|o__OFGB76790|f__FGB76790|g__GGB30302|s__GGB30302_SGB43267	0	0	0	0	0	0	0.19379	0.18954	0	0.01157	0.01015	0.01482	0.72839	0.10415	0.13571	0.34803
k__Bacteria|p__Firmicutes|c__CFGB76790|o__OFGB76790|f__FGB76790|g__GGB30302|s__GGB30302_SGB43267|t__SGB43267	0	0	0	0	0	0	0.19379	0.18954	0	0.01157	0.01015	0.01482	0.72839	0.10415	0.13571	0.34803
k__Bacteria|p__Firmicutes|c__CFGB76790|o__OFGB76790|f__FGB76790|g__GGB30303	0.00055	0	0	0	0.02722	0.03896	0.09399	0.04209	0.00228	0.00594	0.02591	0	0.08786	0.07605	0.04199	0.05138
k__Bacteria|p__Firmicutes|c__CFGB76790|o__OFGB76790|f__FGB76790|g__GGB30303|s__GGB30303_SGB43268	0.00055	0	0	0	0.02722	0.03896	0.09399	0.04209	0.00228	0.00594	0.02591	0	0.08786	0.07605	0.04199	0.05138
k__Bacteria|p__Firmicutes|c__CFGB76790|o__OFGB76790|f__FGB76790|g__GGB30303|s__GGB30303_SGB43268|t__SGB43268	0.00055	0	0	0	0.02722	0.03896	0.09399	0.04209	0.00228	0.00594	0.02591	0	0.08786	0.07605	0.04199	0.05138
k__Bacteria|p__Firmicutes|c__CFGB76790|o__OFGB76790|f__FGB76790|g__GGB45624	0	0	0	0	0	0	0	0.00527	0	0	0	0	0	0	0	0
k__Bacteria|p__Firmicutes|c__CFGB76790|o__OFGB76790|f__FGB76790|g__GGB45624|s__GGB45624_SGB63337	0	0	0	0	0	0	0	0.00527	0	0	0	0	0	0	0	0
k__Bacteria|p__Firmicutes|c__CFGB76790|o__OFGB76790|f__FGB76790|g__GGB45624|s__GGB45624_SGB63337|t__SGB63337	0	0	0	0	0	0	0	0.00527	0	0	0	0	0	0	0	0
k__Bacteria|p__Firmicutes|c__CFGB8118|o__OFGB8118|f__FGB8118|g__GGB29006|s__GGB29006_SGB41724	0	0	0	0	0	0	0	0	0	0	0	0	0.18732	0	0	0
k__Bacteria|p__Firmicutes|c__CFGB8118|o__OFGB8118|f__FGB8118|g__GGB29006|s__GGB29006_SGB41724|t__SGB41724	0	0	0	0	0	0	0	0	0	0	0	0	0.18732	0	0	0
k__Bacteria|p__Firmicutes|c__CFGB8152	0	0	0	0	0.05595	0	0	0.20689	0.27225	0.17921	0.16645	0.16406	1.02244	0.59471	0.70962	0.67967
k__Bacteria|p__Firmicutes|c__CFGB8152|o__OFGB8152	0	0	0	0	0.05595	0	0	0.20689	0.27225	0.17921	0.16645	0.16406	1.02244	0.59471	0.70962	0.67967
k__Bacteria|p__Firmicutes|c__CFGB8152|o__OFGB8152|f__FGB8152	0	0	0	0	0.05595	0	0	0.20689	0.27225	0.17921	0.16645	0.16406	1.02244	0.59471	0.70962	0.67967
k__Bacteria|p__Firmicutes|c__CFGB8152|o__OFGB8152|f__FGB8152|g__GGB28862	0	0	0	0	0	0	0	0	0.00755	0.0367	0.04609	0.06344	0.50806	0.04895	0.08912	0.32327
k__Bacteria|p__Firmicutes|c__CFGB8152|o__OFGB8152|f__FGB8152|g__GGB28862|s__GGB28862_SGB41532	0	0	0	0	0	0	0	0	0.00755	0.0367	0.04609	0.06344	0.50806	0.04895	0.08912	0.32327
k__Bacteria|p__Firmicutes|c__CFGB8152|o__OFGB8152|f__FGB8152|g__GGB28862|s__GGB28862_SGB41532|t__SGB41532	0	0	0	0	0	0	0	0	0.00755	0.0367	0.04609	0.06344	0.50806	0.04895	0.08912	0.32327
k__Bacteria|p__Firmicutes|c__CFGB8152|o__OFGB8152|f__FGB8152|g__GGB28864	0	0	0	0	0.00394	0	0	0.12395	0.04298	0.03857	0	0.03897	0.01823	0.04622	0.06276	0.01335
k__Bacteria|p__Firmicutes|c__CFGB8152|o__OFGB8152|f__FGB8152|g__GGB28864|s__GGB28864_SGB41535	0	0	0	0	0.00394	0	0	0.12395	0.04298	0.03857	0	0.03897	0.01823	0.04622	0.06276	0.01335
k__Bacteria|p__Firmicutes|c__CFGB8152|o__OFGB8152|f__FGB8152|g__GGB28864|s__GGB28864_SGB41535|t__SGB41535	0	0	0	0	0.00394	0	0	0.12395	0.04298	0.03857	0	0.03897	0.01823	0.04622	0.06276	0.01335
k__Bacteria|p__Firmicutes|c__CFGB8152|o__OFGB8152|f__FGB8152|g__GGB28866	0	0	0	0	0.02998	0	0	0.00453	0.00511	0.03798	0.09709	0	0.0851	0	0.16674	0.06055
k__Bacteria|p__Firmicutes|c__CFGB8152|o__OFGB8152|f__FGB8152|g__GGB28866|s__GGB28866_SGB41538	0	0	0	0	0	0	0	0.00453	0.00488	0.02037	0.01624	0	0.04235	0	0.01538	0
k__Bacteria|p__Firmicutes|c__CFGB8152|o__OFGB8152|f__FGB8152|g__GGB28866|s__GGB28866_SGB41538|t__SGB41538	0	0	0	0	0	0	0	0.00453	0.00488	0.02037	0.01624	0	0.04235	0	0.01538	0
k__Bacteria|p__Firmicutes|c__CFGB8152|o__OFGB8152|f__FGB8152|g__GGB28866|s__GGB28866_SGB41539	0	0	0	0	0.02998	0	0	0	0.00023	0.01762	0.08085	0	0.04275	0	0.15136	0.06055
k__Bacteria|p__Firmicutes|c__CFGB8152|o__OFGB8152|f__FGB8152|g__GGB28866|s__GGB28866_SGB41539|t__SGB41539	0	0	0	0	0.02998	0	0	0	0.00023	0.01762	0.08085	0	0.04275	0	0.15136	0.06055
k__Bacteria|p__Firmicutes|c__CFGB8152|o__OFGB8152|f__FGB8152|g__GGB28870	0	0	0	0	0.02203	0	0	0.07841	0.21661	0.05203	0.02327	0.06041	0.41105	0.48739	0.38706	0.21058
k__Bacteria|p__Firmicutes|c__CFGB8152|o__OFGB8152|f__FGB8152|g__GGB28870|s__GGB28870_SGB41548	0	0	0	0	0	0	0	0.02538	0	0	0	0	0	0	0.00273	0
k__Bacteria|p__Firmicutes|c__CFGB8152|o__OFGB8152|f__FGB8152|g__GGB28870|s__GGB28870_SGB41548|t__SGB41548	0	0	0	0	0	0	0	0.02538	0	0	0	0	0	0	0.00273	0
k__Bacteria|p__Firmicutes|c__CFGB8152|o__OFGB8152|f__FGB8152|g__GGB28870|s__GGB28870_SGB41549	0	0	0	0	0.02203	0	0	0.05303	0.21661	0.05203	0.02327	0.06041	0.41105	0.48739	0.38433	0.21058
k__Bacteria|p__Firmicutes|c__CFGB8152|o__OFGB8152|f__FGB8152|g__GGB28870|s__GGB28870_SGB41549|t__SGB41549	0	0	0	0	0.02203	0	0	0.05303	0.21661	0.05203	0.02327	0.06041	0.41105	0.48739	0.38433	0.21058
k__Bacteria|p__Firmicutes|c__CFGB8152|o__OFGB8152|f__FGB8152|g__GGB28873	0	0	0	0	0	0	0	0	0	0	0	0	0	0	0	0.01341
k__Bacteria|p__Firmicutes|c__CFGB8152|o__OFGB8152|f__FGB8152|g__GGB28873|s__GGB28873_SGB41553	0	0	0	0	0	0	0	0	0	0	0	0	0	0	0	0.01341
k__Bacteria|p__Firmicutes|c__CFGB8152|o__OFGB8152|f__FGB8152|g__GGB28873|s__GGB28873_SGB41553|t__SGB41553	0	0	0	0	0	0	0	0	0	0	0	0	0	0	0	0.01341
k__Bacteria|p__Firmicutes|c__CFGB8152|o__OFGB8152|f__FGB8152|g__GGB42617	0	0	0	0	0	0	0	0	0	0.01392	0	0	0	0	0	0
k__Bacteria|p__Firmicutes|c__CFGB8152|o__OFGB8152|f__FGB8152|g__GGB42617|s__GGB42617_SGB59813	0	0	0	0	0	0	0	0	0	0.01392	0	0	0	0	0	0
k__Bacteria|p__Firmicutes|c__CFGB8152|o__OFGB8152|f__FGB8152|g__GGB42617|s__GGB42617_SGB59813|t__SGB59813	0	0	0	0	0	0	0	0	0	0.01392	0	0	0	0	0	0
k__Bacteria|p__Firmicutes|c__CFGB8152|o__OFGB8152|f__FGB8152|g__GGB5213	0	0	0	0	0	0	0	0	0	0	0	0	0	0	0.00393	0
k__Bacteria|p__Firmicutes|c__CFGB8152|o__OFGB8152|f__FGB8152|g__GGB5213|s__GGB5213_SGB94872	0	0	0	0	0	0	0	0	0	0	0	0	0	0	0.00393	0
k__Bacteria|p__Firmicutes|c__CFGB8152|o__OFGB8152|f__FGB8152|g__GGB5213|s__GGB5213_SGB94872|t__SGB94872	0	0	0	0	0	0	0	0	0	0	0	0	0	0	0.00393	0
k__Bacteria|p__Firmicutes|c__CFGB8152|o__OFGB8152|f__FGB8152|g__GGB79844	0	0	0	0	0	0	0	0	0	0	0	0.00124	0	0.01214	0	0.0585
k__Bacteria|p__Firmicutes|c__CFGB8152|o__OFGB8152|f__FGB8152|g__GGB79844|s__GGB79844_SGB41536	0	0	0	0	0	0	0	0	0	0	0	0.00124	0	0.01214	0	0.0585
k__Bacteria|p__Firmicutes|c__CFGB8152|o__OFGB8152|f__FGB8152|g__GGB79844|s__GGB79844_SGB41536|t__SGB41536	0	0	0	0	0	0	0	0	0	0	0	0.00124	0	0.01214	0	0.0585
k__Bacteria|p__Firmicutes|c__CFGB8157|o__OFGB8157|f__FGB8157|g__GGB79773	0	0	0	0	0	0	0.01358	0.12913	0	0.054	0	0.04078	0	0.00885	0	0
k__Bacteria|p__Firmicutes|c__CFGB9119|o__OFGB9119|f__FGB9119|g__GGB75959	0	0	0	0	0	0	0	0	0	0	0	0	0.04507	0	0	0
k__Bacteria|p__Firmicutes|c__CFGB9119|o__OFGB9119|f__FGB9119|g__GGB75959|s__GGB75959_SGB102469	0	0	0	0	0	0	0	0	0	0	0	0	0.04507	0	0	0
k__Bacteria|p__Firmicutes|c__CFGB9119|o__OFGB9119|f__FGB9119|g__GGB75959|s__GGB75959_SGB102469|t__SGB102469	0	0	0	0	0	0	0	0	0	0	0	0	0.04507	0	0	0
k__Bacteria|p__Firmicutes|c__CFGB9382	1.00602	0	0.26887	0.05277	1.8097	2.13531	0.21334	1.66114	0.2283	0.24245	0.1645	0.36784	0.09233	0.22744	0.10706	0.44226
k__Bacteria|p__Firmicutes|c__CFGB9382|o__OFGB9382	1.00602	0	0.26887	0.05277	1.8097	2.13531	0.21334	1.66114	0.2283	0.24245	0.1645	0.36784	0.09233	0.22744	0.10706	0.44226
k__Bacteria|p__Firmicutes|c__CFGB9382|o__OFGB9382|f__FGB9382	1.00602	0	0.26887	0.05277	1.8097	2.13531	0.21334	1.66114	0.2283	0.24245	0.1645	0.36784	0.09233	0.22744	0.10706	0.44226
k__Bacteria|p__Firmicutes|c__CFGB9397|o__OFGB9397|f__FGB9397|g__GGB79926	0	0	0	0	0.04022	0.02825	0.06964	0.04247	0.01175	0.10869	0.06541	0.01856	0.08347	0.06931	0.11112	0.05046
k__Bacteria|p__Firmicutes|c__CFGB9397|o__OFGB9397|f__FGB9397|g__GGB79926|s__GGB79926_SGB43248	0	0	0	0	0.04022	0.02825	0.06964	0.04247	0.01175	0.10869	0.06541	0.01856	0.08347	0.06931	0.11112	0.05046
k__Bacteria|p__Firmicutes|c__CFGB9397|o__OFGB9397|f__FGB9397|g__GGB79926|s__GGB79926_SGB43248|t__SGB43248	0	0	0	0	0.04022	0.02825	0.06964	0.04247	0.01175	0.10869	0.06541	0.01856	0.08347	0.06931	0.11112	0.05046
k__Bacteria|p__Firmicutes|c__CFGB9479	0.41122	0	0.03454	0	0	0	0.00386	0.0131	0.1274	0	0	0	0.00307	0.0832	0.00569	0
k__Bacteria|p__Firmicutes|c__CFGB9479|o__OFGB9479	0.41122	0	0.03454	0	0	0	0.00386	0.0131	0.1274	0	0	0	0.00307	0.0832	0.00569	0
k__Bacteria|p__Firmicutes|c__CFGB9479|o__OFGB9479|f__FGB9479	0.41122	0	0.03454	0	0	0	0.00386	0.0131	0.1274	0	0	0	0.00307	0.0832	0.00569	0
k__Bacteria|p__Firmicutes|c__CFGB9479|o__OFGB9479|f__FGB9479|g__GGB28330	0.41122	0	0.03454	0	0	0	0.00386	0.0131	0.1274	0	0	0	0.00307	0.0832	0.00569	0
k__Bacteria|p__Firmicutes|c__CFGB9479|o__OFGB9479|f__FGB9479|g__GGB28330|s__GGB28330_SGB40904	0.41122	0	0.03454	0	0	0	0.00386	0.0131	0.1274	0	0	0	0.00307	0.0832	0.00569	0
k__Bacteria|p__Firmicutes|c__CFGB9479|o__OFGB9479|f__FGB9479|g__GGB28330|s__GGB28330_SGB40904|t__SGB40904	0.41122	0	0.03454	0	0	0	0.00386	0.0131	0.1274	0	0	0	0.00307	0.0832	0.00569	0
k__Bacteria|p__Firmicutes|c__CFGB9495	0	0	0	0	0	0	0	0	0.02273	0.81118	0.1538	0.3686	1.25312	0.52625	0.05775	2.12544
k__Bacteria|p__Firmicutes|c__CFGB9495|o__OFGB9495	0	0	0	0	0	0	0	0	0.02273	0.81118	0.1538	0.3686	1.25312	0.52625	0.05775	2.12544
k__Bacteria|p__Firmicutes|c__CFGB9495|o__OFGB9495|f__FGB9495	0	0	0	0	0	0	0	0	0.02273	0.81118	0.1538	0.3686	1.25312	0.52625	0.05775	2.12544
k__Bacteria|p__Firmicutes|c__CFGB9495|o__OFGB9495|f__FGB9495|g__GGB28358	0	0	0	0	0	0	0	0	0	0.00968	0.12528	0	0.00204	0.02006	0	0.05111
k__Bacteria|p__Firmicutes|c__CFGB9495|o__OFGB9495|f__FGB9495|g__GGB28358|s__GGB28358_SGB40936	0	0	0	0	0	0	0	0	0	0.00968	0.12528	0	0.00204	0.02006	0	0.05111
k__Bacteria|p__Firmicutes|c__CFGB9495|o__OFGB9495|f__FGB9495|g__GGB28358|s__GGB28358_SGB40936|t__SGB40936	0	0	0	0	0	0	0	0	0	0.00968	0.12528	0	0.00204	0.02006	0	0.05111
k__Bacteria|p__Firmicutes|c__CFGB9495|o__OFGB9495|f__FGB9495|g__GGB28359	0	0	0	0	0	0	0	0	0.02273	0.8015	0.02851	0.3686	1.25108	0.50619	0.05775	2.07433
k__Bacteria|p__Firmicutes|c__CFGB9495|o__OFGB9495|f__FGB9495|g__GGB28359|s__GGB28359_SGB40937	0	0	0	0	0	0	0	0	0.02273	0.8015	0.02851	0.3686	1.25108	0.50619	0.05775	2.07433
k__Bacteria|p__Firmicutes|c__CFGB9495|o__OFGB9495|f__FGB9495|g__GGB28359|s__GGB28359_SGB40937|t__SGB40937	0	0	0	0	0	0	0	0	0.02273	0.8015	0.02851	0.3686	1.25108	0.50619	0.05775	2.07433
k__Bacteria|p__Firmicutes|c__CFGB9506	0.12208	0	0	0	0	0	0.00646	0.06447	0.01149	0.02436	0.0215	0	0.03559	0.07208	0.05774	0.00112
k__Bacteria|p__Firmicutes|c__CFGB9506|o__OFGB9506	0.12208	0	0	0	0	0	0.00646	0.06447	0.01149	0.02436	0.0215	0	0.03559	0.07208	0.05774	0.00112
k__Bacteria|p__Firmicutes|c__CFGB9506|o__OFGB9506|f__FGB9506	0.12208	0	0	0	0	0	0.00646	0.06447	0.01149	0.02436	0.0215	0	0.03559	0.07208	0.05774	0.00112
k__Bacteria|p__Firmicutes|c__CFGB9506|o__OFGB9506|f__FGB9506|g__GGB28393	0.08345	0	0	0	0	0	0	0.01113	0	0.00865	0.00435	0	0	0	0	0
k__Bacteria|p__Firmicutes|c__CFGB9506|o__OFGB9506|f__FGB9506|g__GGB28393|s__GGB28393_SGB40973	0.08345	0	0	0	0	0	0	0.01113	0	0.00865	0.00435	0	0	0	0	0
k__Bacteria|p__Firmicutes|c__CFGB9506|o__OFGB9506|f__FGB9506|g__GGB28393|s__GGB28393_SGB40973|t__SGB40973	0.08345	0	0	0	0	0	0	0.01113	0	0.00865	0.00435	0	0	0	0	0
k__Bacteria|p__Firmicutes|c__CFGB9506|o__OFGB9506|f__FGB9506|g__GGB42344	0.03863	0	0	0	0	0	0.00646	0.05334	0.01149	0.01572	0.01715	0	0.03559	0.07208	0.05774	0.00112
k__Bacteria|p__Firmicutes|c__CFGB9506|o__OFGB9506|f__FGB9506|g__GGB42344|s__GGB42344_SGB59512	0.03863	0	0	0	0	0	0.00646	0.05334	0.01149	0.01572	0.01715	0	0.03559	0.07208	0.05774	0.00112
k__Bacteria|p__Firmicutes|c__CFGB9506|o__OFGB9506|f__FGB9506|g__GGB42344|s__GGB42344_SGB59512|t__SGB59512	0.03863	0	0	0	0	0	0.00646	0.05334	0.01149	0.01572	0.01715	0	0.03559	0.07208	0.05774	0.00112
k__Bacteria|p__Firmicutes|c__CFGB9507	0	0	0	0	0	0	0.22206	0.02012	0.14371	0.11584	0.18985	0	0.05514	0.94782	0.11204	0.06209
k__Bacteria|p__Firmicutes|c__CFGB9507|o__OFGB9507	0	0	0	0	0	0	0.22206	0.02012	0.14371	0.11584	0.18985	0	0.05514	0.94782	0.11204	0.06209
k__Bacteria|p__Firmicutes|c__CFGB9507|o__OFGB9507|f__FGB9507	0	0	0	0	0	0	0.22206	0.02012	0.14371	0.11584	0.18985	0	0.05514	0.94782	0.11204	0.06209
k__Bacteria|p__Firmicutes|c__CFGB9507|o__OFGB9507|f__FGB9507|g__GGB28380	0	0	0	0	0	0	0.22206	0.02012	0.14371	0.11584	0.18985	0	0.05514	0.94782	0.11204	0.06209
k__Bacteria|p__Firmicutes|c__CFGB9507|o__OFGB9507|f__FGB9507|g__GGB28380|s__GGB28380_SGB40960	0	0	0	0	0	0	0.22206	0.02012	0.14371	0.11584	0.18985	0	0.05514	0.94782	0.11204	0.06209
k__Bacteria|p__Firmicutes|c__CFGB9507|o__OFGB9507|f__FGB9507|g__GGB28380|s__GGB28380_SGB40960|t__SGB40960	0	0	0	0	0	0	0.22206	0.02012	0.14371	0.11584	0.18985	0	0.05514	0.94782	0.11204	0.06209
k__Bacteria|p__Firmicutes|c__CFGB9589	0.03728	0	0.0338	0	0	0	0.04284	0.08556	0	0.00091	0.00848	0	0.12318	0	0	0.15344
k__Bacteria|p__Firmicutes|c__CFGB9589|o__OFGB9589	0.03728	0	0.0338	0	0	0	0.04284	0.08556	0	0.00091	0.00848	0	0.12318	0	0	0.15344
k__Bacteria|p__Firmicutes|c__CFGB9589|o__OFGB9589|f__FGB9589	0.03728	0	0.0338	0	0	0	0.04284	0.08556	0	0.00091	0.00848	0	0.12318	0	0	0.15344
k__Bacteria|p__Firmicutes|c__CFGB9589|o__OFGB9589|f__FGB9589|g__GGB28829	0.03728	0	0.0338	0	0	0	0.04284	0.08556	0	0.00091	0.00848	0	0.12318	0	0	0.15344
k__Bacteria|p__Firmicutes|c__CFGB9589|o__OFGB9589|f__FGB9589|g__GGB28829|s__GGB28829_SGB41485	0.03728	0	0.0338	0	0	0	0.04284	0.08556	0	0.00091	0.00848	0	0.12318	0	0	0.15344
k__Bacteria|p__Firmicutes|c__CFGB9589|o__OFGB9589|f__FGB9589|g__GGB28829|s__GGB28829_SGB41485|t__SGB41485	0.03728	0	0.0338	0	0	0	0.04284	0.08556	0	0.00091	0.00848	0	0.12318	0	0	0.15344
k__Bacteria|p__Firmicutes|c__CFGB9622	0	0	0	0	0	0	0.01659	0.01044	0	0.00581	0.00222	0	0.01564	0	0.00701	0.00311
k__Bacteria|p__Firmicutes|c__CFGB9622|o__OFGB9622	0	0	0	0	0	0	0.01659	0.01044	0	0.00581	0.00222	0	0.01564	0	0.00701	0.00311
k__Bacteria|p__Firmicutes|c__CFGB9622|o__OFGB9622|f__FGB9622	0	0	0	0	0	0	0.01659	0.01044	0	0.00581	0.00222	0	0.01564	0	0.00701	0.00311
k__Bacteria|p__Firmicutes|c__CFGB9622|o__OFGB9622|f__FGB9622|g__GGB45513	0	0	0	0	0	0	0.01659	0.01044	0	0.00581	0.00222	0	0.01564	0	0.00701	0.00311
k__Bacteria|p__Firmicutes|c__CFGB9622|o__OFGB9622|f__FGB9622|g__GGB45513|s__GGB45513_SGB63185	0	0	0	0	0	0	0.01659	0.01044	0	0.00581	0.00222	0	0.01564	0	0.00701	0.00311
k__Bacteria|p__Firmicutes|c__CFGB9622|o__OFGB9622|f__FGB9622|g__GGB45513|s__GGB45513_SGB63185|t__SGB63185	0	0	0	0	0	0	0.01659	0.01044	0	0.00581	0.00222	0	0.01564	0	0.00701	0.00311
k__Bacteria|p__Firmicutes|c__CFGB9633	0	0	0	0	0	0	0	0	0	0	0	0	0.0082	0.00562	0.00178	0.085
k__Bacteria|p__Firmicutes|c__CFGB9633|o__OFGB9633	0	0	0	0	0	0	0	0	0	0	0	0	0.0082	0.00562	0.00178	0.085
k__Bacteria|p__Firmicutes|c__CFGB9633|o__OFGB9633|f__FGB9633	0	0	0	0	0	0	0	0	0	0	0	0	0.0082	0.00562	0.00178	0.085
k__Bacteria|p__Firmicutes|c__CFGB9633|o__OFGB9633|f__FGB9633|g__GGB28883	0	0	0	0	0	0	0	0	0	0	0	0	0.0082	0.00562	0.00178	0.085
k__Bacteria|p__Firmicutes|c__CFGB9633|o__OFGB9633|f__FGB9633|g__GGB28883|s__GGB28883_SGB41564	0	0	0	0	0	0	0	0	0	0	0	0	0.0082	0.00562	0.00178	0.085
k__Bacteria|p__Firmicutes|c__CFGB9633|o__OFGB9633|f__FGB9633|g__GGB28883|s__GGB28883_SGB41564|t__SGB41564	0	0	0	0	0	0	0	0	0	0	0	0	0.0082	0.00562	0.00178	0.085
k__Bacteria|p__Firmicutes|c__CFGB9637	0	0	0	0	0	0	0	0.03814	0	0	0	0	0	0	0.0609	0
k__Bacteria|p__Firmicutes|c__CFGB9637|o__OFGB9637	0	0	0	0	0	0	0	0.03814	0	0	0	0	0	0	0.0609	0
k__Bacteria|p__Firmicutes|c__CFGB9637|o__OFGB9637|f__FGB9637	0	0	0	0	0	0	0	0.03814	0	0	0	0	0	0	0.0609	0
k__Bacteria|p__Firmicutes|c__CFGB9637|o__OFGB9637|f__FGB9637|g__GGB28932	0	0	0	0	0	0	0	0.03814	0	0	0	0	0	0	0.0609	0
k__Bacteria|p__Firmicutes|c__CFGB9637|o__OFGB9637|f__FGB9637|g__GGB28932|s__GGB28932_SGB41633	0	0	0	0	0	0	0	0.03814	0	0	0	0	0	0	0.0609	0
k__Bacteria|p__Firmicutes|c__CFGB9637|o__OFGB9637|f__FGB9637|g__GGB28932|s__GGB28932_SGB41633|t__SGB41633	0	0	0	0	0	0	0	0.03814	0	0	0	0	0	0	0.0609	0
k__Bacteria|p__Firmicutes|c__CFGB9644	0	0	0.0926	0	0.20331	0.26442	0.19891	0.28103	0.08631	0.01954	0.0231	0.07677	0.08048	0.09466	0.05766	0.02273
k__Bacteria|p__Firmicutes|c__CFGB9644|o__OFGB9644	0	0	0.0926	0	0.20331	0.26442	0.19891	0.28103	0.08631	0.01954	0.0231	0.07677	0.08048	0.09466	0.05766	0.02273
k__Bacteria|p__Firmicutes|c__CFGB9644|o__OFGB9644|f__FGB9644	0	0	0.0926	0	0.20331	0.26442	0.19891	0.28103	0.08631	0.01954	0.0231	0.07677	0.08048	0.09466	0.05766	0.02273
k__Bacteria|p__Firmicutes|c__CFGB9644|o__OFGB9644|f__FGB9644|g__GGB28908	0	0	0	0	0.03967	0	0.07884	0.00398	0	0	0	0	0.00324	0.06642	0	0
k__Bacteria|p__Firmicutes|c__CFGB9644|o__OFGB9644|f__FGB9644|g__GGB28908|s__GGB28908_SGB41656	0	0	0	0	0.00681	0	0	0	0.0082	0.02761	0	0	0	0	0.07637	0
k__Bacteria|p__Firmicutes|c__CFGB9644|o__OFGB9644|f__FGB9644|g__GGB28908|s__GGB28908_SGB41656|t__SGB41656	0	0	0	0	0.00681	0	0	0	0.0082	0.02761	0	0	0	0	0.07637	0
k__Bacteria|p__Firmicutes|c__CFGB9657	0	0	0	0	0	0	0	0	0	0	0	0	0	0	0.41075	0
k__Bacteria|p__Firmicutes|c__CFGB9657|o__OFGB9657	0	0	0	0	0	0	0	0	0	0	0	0	0	0	0.41075	0
k__Bacteria|p__Firmicutes|c__CFGB9657|o__OFGB9657|f__FGB9657	0	0	0	0	0	0	0	0	0	0	0	0	0	0	0.41075	0
k__Bacteria|p__Firmicutes|c__CFGB9657|o__OFGB9657|f__FGB9657|g__GGB28254	0	0	0	0	0	0	0	0	0	0	0	0	0	0	0.41075	0
k__Bacteria|p__Firmicutes|c__CFGB9657|o__OFGB9657|f__FGB9657|g__GGB28254|s__GGB28254_SGB59785	0	0	0	0	0	0	0	0	0	0	0	0	0	0	0.41075	0
k__Bacteria|p__Firmicutes|c__CFGB9657|o__OFGB9657|f__FGB9657|g__GGB28254|s__GGB28254_SGB59785|t__SGB59785	0	0	0	0	0	0	0	0	0	0	0	0	0	0	0.41075	0
k__Bacteria|p__Firmicutes|c__CFGB9658|o__OFGB9658|f__FGB9658|g__GGB29002	0	0	0	0	0	0	0	0	0	0	0	0	0.00651	0	0.05027	0
k__Bacteria|p__Firmicutes|c__CFGB9658|o__OFGB9658|f__FGB9658|g__GGB29002|s__GGB29002_SGB41718	0	0	0	0	0	0	0	0	0	0	0	0	0.00651	0	0.05027	0
k__Bacteria|p__Firmicutes|c__CFGB9658|o__OFGB9658|f__FGB9658|g__GGB29002|s__GGB29002_SGB41718|t__SGB41718	0	0	0	0	0	0	0	0	0	0	0	0	0.00651	0	0.05027	0
k__Bacteria|p__Firmicutes|c__CFGB9659	0	0	0	0	0	0	0	0.06007	0.02528	0	0	0	0	0.00481	0.0028	0
k__Bacteria|p__Firmicutes|c__CFGB9659|o__OFGB9659	0	0	0	0	0	0	0	0.06007	0.02528	0	0	0	0	0.00481	0.0028	0
k__Bacteria|p__Firmicutes|c__CFGB9659|o__OFGB9659|f__FGB9659	0	0	0	0	0	0	0	0.06007	0.02528	0	0	0	0	0.00481	0.0028	0
k__Bacteria|p__Firmicutes|c__CFGB9659|o__OFGB9659|f__FGB9659|g__GGB29003	0	0	0	0	0	0	0	0.00927	0	0	0	0	0	0.00481	0	0
k__Bacteria|p__Firmicutes|c__CFGB9659|o__OFGB9659|f__FGB9659|g__GGB29003|s__GGB29003_SGB41719	0	0	0	0	0	0	0	0.00927	0	0	0	0	0	0.00481	0	0
k__Bacteria|p__Firmicutes|c__CFGB9659|o__OFGB9659|f__FGB9659|g__GGB29003|s__GGB29003_SGB41719|t__SGB41719	0	0	0	0	0	0	0	0.00927	0	0	0	0	0	0.00481	0	0
k__Bacteria|p__Firmicutes|c__CFGB9659|o__OFGB9659|f__FGB9659|g__GGB79872	0	0	0	0	0	0	0	0.0508	0.02528	0	0	0	0	0	0.0028	0
k__Bacteria|p__Firmicutes|c__CFGB9659|o__OFGB9659|f__FGB9659|g__GGB79872|s__GGB79872_SGB36958	0	0	0	0	0	0	0	0.0508	0.02528	0	0	0	0	0	0.0028	0
k__Bacteria|p__Firmicutes|c__CFGB9659|o__OFGB9659|f__FGB9659|g__GGB79872|s__GGB79872_SGB36958|t__SGB36958	0	0	0	0	0	0	0	0.0508	0.02528	0	0	0	0	0	0.0028	0
k__Bacteria|p__Firmicutes|c__CFGB9660	0	0	0	0	0	0	0	0	0	0	0.00375	0	0	0.4351	0.57623	0.10144
k__Bacteria|p__Firmicutes|c__CFGB9660|o__OFGB9660	0	0	0	0	0	0	0	0	0	0	0.00375	0	0	0.4351	0.57623	0.10144
k__Bacteria|p__Firmicutes|c__CFGB9660|o__OFGB9660|f__FGB9660	0	0	0	0	0	0	0	0	0	0	0.00375	0	0	0.4351	0.57623	0.10144
k__Bacteria|p__Firmicutes|c__CFGB9660|o__OFGB9660|f__FGB9660|g__GGB29004	0	0	0	0	0	0	0	0	0	0	0.00375	0	0	0.4351	0.57623	0.10144
k__Bacteria|p__Firmicutes|c__CFGB9660|o__OFGB9660|f__FGB9660|g__GGB29004|s__GGB29004_SGB41721	0	0	0	0	0	0	0	0	0	0	0.00375	0	0	0.4351	0.57623	0.10144
k__Bacteria|p__Firmicutes|c__CFGB9660|o__OFGB9660|f__FGB9660|g__GGB29004|s__GGB29004_SGB41721|t__SGB41721	0	0	0	0	0	0	0	0	0	0	0.00375	0	0	0.4351	0.57623	0.10144
k__Bacteria|p__Firmicutes|c__CFGB9773	0.19376	0	0.09229	0	0.24782	0.13812	0	1.2386	1.52223	0.00103	0.07569	0.67087	0.32825	0	0	0
k__Bacteria|p__Firmicutes|c__CFGB9773|o__OFGB9773	0.19376	0	0.09229	0	0.24782	0.13812	0	1.2386	1.52223	0.00103	0.07569	0.67087	0.32825	0	0	0
k__Bacteria|p__Firmicutes|c__CFGB9773|o__OFGB9773|f__FGB9773	0.19376	0	0.09229	0	0.24782	0.13812	0	1.2386	1.52223	0.00103	0.07569	0.67087	0.32825	0	0	0
k__Bacteria|p__Firmicutes|c__CFGB9773|o__OFGB9773|f__FGB9773|g__GGB25158	0.19376	0	0.09229	0	0.24782	0.13812	0	1.2386	1.52223	0.00103	0.07569	0.67087	0.32825	0	0	0
k__Bacteria|p__Firmicutes|c__CFGB9773|o__OFGB9773|f__FGB9773|g__GGB25158|s__GGB25158_SGB42321	0.19376	0	0.09229	0	0.24782	0.13812	0	1.2386	1.52223	0.00103	0.07569	0.67087	0.32825	0	0	0
k__Bacteria|p__Firmicutes|c__CFGB9773|o__OFGB9773|f__FGB9773|g__GGB25158|s__GGB25158_SGB42321|t__SGB42321	0.19376	0	0.09229	0	0.24782	0.13812	0	1.2386	1.52223	0.00103	0.07569	0.67087	0.32825	0	0	0
k__Bacteria|p__Firmicutes|c__CFGB9827	0.12989	0	0.07905	0	0.09872	0.04395	0.07101	0.0486	0.12723	0.09294	0.03526	0.03741	0.07794	0.01094	0.11507	0.06783
k__Bacteria|p__Firmicutes|c__CFGB9827|o__OFGB9827	0.12989	0	0.07905	0	0.09872	0.04395	0.07101	0.0486	0.12723	0.09294	0.03526	0.03741	0.07794	0.01094	0.11507	0.06783
k__Bacteria|p__Firmicutes|c__CFGB9827|o__OFGB9827|f__FGB9827	0.12989	0	0.07905	0	0.09872	0.04395	0.07101	0.0486	0.12723	0.09294	0.03526	0.03741	0.07794	0.01094	0.11507	0.06783
k__Bacteria|p__Firmicutes|c__CFGB9827|o__OFGB9827|f__FGB9827|g__GGB29530	0	0	0.07905	0	0	0	0.05727	0.01413	0	0.0662	0	0	0.04013	0.01094	0.06616	0.01659
k__Bacteria|p__Firmicutes|c__CFGB9827|o__OFGB9827|f__FGB9827|g__GGB29530|s__GGB29530_SGB42316	0	0	0.07905	0	0	0	0.05727	0.01413	0	0.0662	0	0	0.04013	0.01094	0.06616	0.01659
k__Bacteria|p__Firmicutes|c__CFGB9827|o__OFGB9827|f__FGB9827|g__GGB29530|s__GGB29530_SGB42316|t__SGB42316	0	0	0.07905	0	0	0	0.05727	0.01413	0	0.0662	0	0	0.04013	0.01094	0.06616	0.01659
k__Bacteria|p__Firmicutes|c__CFGB9827|o__OFGB9827|f__FGB9827|g__GGB29531	0.12989	0	0	0	0.09872	0.04395	0.01374	0.03447	0.12723	0.02674	0.03526	0.03741	0.03781	0	0.04891	0.05124
k__Bacteria|p__Firmicutes|c__CFGB9827|o__OFGB9827|f__FGB9827|g__GGB29531|s__GGB29531_SGB42317	0.12989	0	0	0	0.09872	0.04395	0.01374	0.03447	0.12723	0.02674	0.03526	0.03741	0.03781	0	0.04891	0.05124
k__Bacteria|p__Firmicutes|c__CFGB9827|o__OFGB9827|f__FGB9827|g__GGB29531|s__GGB29531_SGB42317|t__SGB42317	0.12989	0	0	0	0.09872	0.04395	0.01374	0.03447	0.12723	0.02674	0.03526	0.03741	0.03781	0	0.04891	0.05124
k__Bacteria|p__Firmicutes|c__CFGB9960	0	0	0	0	0	0	0	0.01157	0	0	0	0	0	0	0	0
k__Bacteria|p__Firmicutes|c__CFGB9960|o__OFGB9960	0	0	0	0	0	0	0	0.01157	0	0	0	0	0	0	0	0
k__Bacteria|p__Firmicutes|c__CFGB9960|o__OFGB9960|f__FGB9960	0	0	0	0	0	0	0	0.01157	0	0	0	0	0	0	0	0
k__Bacteria|p__Firmicutes|c__CFGB9960|o__OFGB9960|f__FGB9960|g__GGB30142	0	0	0	0	0	0	0	0.01157	0	0	0	0	0	0	0	0
k__Bacteria|p__Firmicutes|c__CFGB9960|o__OFGB9960|f__FGB9960|g__GGB30142|s__GGB30142_SGB43067	0	0	0	0	0	0	0	0.01157	0	0	0	0	0	0	0	0
k__Bacteria|p__Firmicutes|c__CFGB9960|o__OFGB9960|f__FGB9960|g__GGB30142|s__GGB30142_SGB43067|t__SGB43067	0	0	0	0	0	0	0	0.01157	0	0	0	0	0	0	0	0
k__Bacteria|p__Firmicutes|c__Clostridia	7.4725	0.95281	3.64365	1.88527	13.7371	7.00878	27.7985	19.4888	16.694	12.1791	7.16445	7.49658	17.6877	7.67593	17.3039	11.8705
k__Bacteria|p__Firmicutes|c__Clostridia|o__Clostridia_unclassified	0	0	0.04037	0	0.07395	0.06898	0.04615	0.05769	0.00667	0.06801	0.01612	0.02193	0.10943	0.08725	0.06576	0.02388
k__Bacteria|p__Firmicutes|c__Clostridia|o__Clostridia_unclassified|f__Clostridia_unclassified	0	0	0.04037	0	0.07395	0.06898	0.04615	0.05769	0.00667	0.06801	0.01612	0.02193	0.10943	0.08725	0.06576	0.02388
k__Bacteria|p__Firmicutes|c__Clostridia|o__Clostridia_unclassified|f__Clostridia_unclassified|g__Candidatus_Metalachnospira	0	0	0.01041	0	0	0	0	0	0	0	0	0	0	0	0	0
k__Bacteria|p__Firmicutes|c__Clostridia|o__Clostridia_unclassified|f__Clostridia_unclassified|g__Candidatus_Metalachnospira|s__Candidatus_Metalachnospira_SGB63370	0	0	0.01041	0	0	0	0	0	0	0	0	0	0	0	0	0
k__Bacteria|p__Firmicutes|c__Clostridia|o__Clostridia_unclassified|f__Clostridia_unclassified|g__Candidatus_Metalachnospira|s__Candidatus_Metalachnospira_SGB63370|t__SGB63370	0	0	0.01041	0	0	0	0	0	0	0	0	0	0	0	0	0
k__Bacteria|p__Firmicutes|c__Clostridia|o__Clostridia_unclassified|f__Clostridia_unclassified|g__GGB28398	0	0	0	0	0	0	0.02596	0	0	0	0	0	0	0	0	0
k__Bacteria|p__Firmicutes|c__Clostridia|o__Clostridia_unclassified|f__Clostridia_unclassified|g__GGB28398|s__GGB28398_SGB40979	0	0	0	0	0	0	0.02596	0	0	0	0	0	0	0	0	0
k__Bacteria|p__Firmicutes|c__Clostridia|o__Clostridia_unclassified|f__Clostridia_unclassified|g__GGB28398|s__GGB28398_SGB40979|t__SGB40979	0	0	0	0	0	0	0.02596	0	0	0	0	0	0	0	0	0
k__Bacteria|p__Firmicutes|c__Clostridia|o__Clostridia_unclassified|f__Clostridia_unclassified|g__GGB28933	0	0	0	0	0	0	0	0.00822	0	0	0	0	0	0	0	0
k__Bacteria|p__Firmicutes|c__Clostridia|o__Clostridia_unclassified|f__Clostridia_unclassified|g__GGB28933|s__GGB28933_SGB102250	0	0	0	0	0	0	0	0.00822	0	0	0	0	0	0	0	0
k__Bacteria|p__Firmicutes|c__Clostridia|o__Clostridia_unclassified|f__Clostridia_unclassified|g__GGB28933|s__GGB28933_SGB102250|t__SGB102250	0	0	0	0	0	0	0	0.00822	0	0	0	0	0	0	0	0
k__Bacteria|p__Firmicutes|c__Clostridia|o__Clostridia_unclassified|f__Clostridia_unclassified|g__GGB28934	0	0	0.02519	0	0.05061	0.00758	0	0.02824	0.00667	0.04291	0.01462	0.02117	0.10943	0.08725	0.06576	0.02388
k__Bacteria|p__Firmicutes|c__Clostridia|o__Clostridia_unclassified|f__Clostridia_unclassified|g__GGB28934|s__GGB28934_SGB41635	0	0	0.02519	0	0	0	0	0.02824	0.00667	0.03626	0.01462	0.02117	0.0969	0.06771	0.04323	0.02388
k__Bacteria|p__Firmicutes|c__Clostridia|o__Clostridia_unclassified|f__Clostridia_unclassified|g__GGB28934|s__GGB28934_SGB41635|t__SGB41635	0	0	0.02519	0	0	0	0	0.02824	0.00667	0.03626	0.01462	0.02117	0.0969	0.06771	0.04323	0.02388
k__Bacteria|p__Firmicutes|c__Clostridia|o__Clostridia_unclassified|f__Clostridia_unclassified|g__GGB28934|s__GGB28934_SGB41637	0	0	0	0	0.05061	0.00758	0	0	0	0.00665	0	0	0.01253	0.01953	0.02253	0
k__Bacteria|p__Firmicutes|c__Clostridia|o__Clostridia_unclassified|f__Clostridia_unclassified|g__GGB28934|s__GGB28934_SGB41637|t__SGB41637	0	0	0	0	0.05061	0.00758	0	0	0	0.00665	0	0	0.01253	0.01953	0.02253	0
k__Bacteria|p__Firmicutes|c__Clostridia|o__Clostridia_unclassified|f__Clostridia_unclassified|g__GGB33586	0	0	0	0	0	0	0.01043	0	0	0	0	0	0	0	0	0
k__Bacteria|p__Firmicutes|c__Clostridia|o__Clostridia_unclassified|f__Clostridia_unclassified|g__GGB33586|s__GGB33586_SGB53517	0	0	0	0	0	0	0.01043	0	0	0	0	0	0	0	0	0
k__Bacteria|p__Firmicutes|c__Clostridia|o__Clostridia_unclassified|f__Clostridia_unclassified|g__GGB33586|s__GGB33586_SGB53517|t__SGB53517	0	0	0	0	0	0	0.01043	0	0	0	0	0	0	0	0	0
k__Bacteria|p__Firmicutes|c__Clostridia|o__Clostridia_unclassified|f__Clostridia_unclassified|g__GGB75073	0	0	0	0	0.02335	0.06139	0.00976	0.00313	0	0.0251	0.00151	0.00076	0	0	0	0
k__Bacteria|p__Firmicutes|c__Clostridia|o__Clostridia_unclassified|f__Clostridia_unclassified|g__GGB75073|s__GGB75073_SGB102159	0	0	0	0	0.02335	0.06139	0.00976	0.00313	0	0.0251	0.00151	0.00076	0	0	0	0
k__Bacteria|p__Firmicutes|c__Clostridia|o__Clostridia_unclassified|f__Clostridia_unclassified|g__GGB75073|s__GGB75073_SGB102159|t__SGB102159	0	0	0	0	0.02335	0.06139	0.00976	0.00313	0	0.0251	0.00151	0.00076	0	0	0	0
k__Bacteria|p__Firmicutes|c__Clostridia|o__Clostridia_unclassified|f__Clostridia_unclassified|g__GGB75314	0	0	0	0	0	0	0	0.0181	0	0	0	0	0	0	0	0
k__Bacteria|p__Firmicutes|c__Clostridia|o__Clostridia_unclassified|f__Clostridia_unclassified|g__GGB75314|s__GGB75314_SGB102498	0	0	0	0	0	0	0	0.0181	0	0	0	0	0	0	0	0
k__Bacteria|p__Firmicutes|c__Clostridia|o__Clostridia_unclassified|f__Clostridia_unclassified|g__GGB75314|s__GGB75314_SGB102498|t__SGB102498	0	0	0	0	0	0	0	0.0181	0	0	0	0	0	0	0	0
k__Bacteria|p__Firmicutes|c__Clostridia|o__Clostridia_unclassified|f__Clostridia_unclassified|g__GGB9532	0	0	0.00477	0	0	0	0	0	0	0	0	0	0	0	0	0
k__Bacteria|p__Firmicutes|c__Clostridia|o__Clostridia_unclassified|f__Clostridia_unclassified|g__GGB9532|s__GGB9532_SGB14933	0	0	0.00477	0	0	0	0	0	0	0	0	0	0	0	0	0
k__Bacteria|p__Firmicutes|c__Clostridia|o__Clostridia_unclassified|f__Clostridia_unclassified|g__GGB9532|s__GGB9532_SGB14933|t__SGB14933	0	0	0.00477	0	0	0	0	0	0	0	0	0	0	0	0	0
k__Bacteria|p__Firmicutes|c__Clostridia|o__Clostridiales	0.21431	0	0.00863	0	0.03813	0.13771	0.96998	0.18073	1.45361	0.81621	0.07921	0.35822	0.87015	0	0.68473	0.98606
k__Bacteria|p__Firmicutes|c__Clostridia|o__Clostridiales|f__Clostridiales_Family_XIII_Incertae_Sedis	0	0	0.00863	0	0	0	0.00065	0	0.00513	0	0	0	0	0	0	0
k__Bacteria|p__Firmicutes|c__Clostridia|o__Clostridiales|f__Clostridiales_Family_XIII_Incertae_Sedis|g__Emergencia|s__Emergencia_sp_1XD21_50	0	0	0.00863	0	0	0	0.00065	0	0.00513	0	0	0	0	0	0	0
k__Bacteria|p__Firmicutes|c__Clostridia|o__Clostridiales|f__Clostridiales_Family_XIII_Incertae_Sedis|g__Emergencia|s__Emergencia_sp_1XD21_50|t__SGB82512	0	0	0.00863	0	0	0	0.00065	0	0.00513	0	0	0	0	0	0	0
k__Bacteria|p__Firmicutes|c__Clostridia|o__Clostridiales|f__Peptostreptococcaceae	0	0	0	0	0.03813	0.13771	0.96933	0.15374	1.44848	0.81395	0	0.32117	0.87015	0	0.68473	0.97866
k__Bacteria|p__Firmicutes|c__Clostridia|o__Clostridiales|f__Peptostreptococcaceae|g__Romboutsia	0	0	0	0	0.03813	0.13771	0.96933	0.15374	1.44848	0.81395	0	0.32117	0.87015	0	0.68473	0.97866
k__Bacteria|p__Firmicutes|c__Clostridia|o__Clostridiales|f__Peptostreptococcaceae|g__Romboutsia|s__Romboutsia_ilealis	0	0	0	0	0.03813	0.13771	0.96933	0.15374	1.44848	0.81395	0	0.32117	0.87015	0	0.68473	0.97866
k__Bacteria|p__Firmicutes|c__Clostridia|o__Clostridiales|f__Peptostreptococcaceae|g__Romboutsia|s__Romboutsia_ilealis|t__SGB24891	0	0	0	0	0.03813	0.13771	0.96933	0.15374	1.44848	0.81395	0	0.32117	0.87015	0	0.68473	0.97866
k__Bacteria|p__Firmicutes|c__Clostridia|o__Clostridiales|f__Ruminococcaceae	0.21431	0	0	0	0	0	0	0.027	0	0.00226	0.07921	0.03705	0	0	0	0.0074
k__Bacteria|p__Firmicutes|c__Clostridia|o__Clostridiales|f__Ruminococcaceae|g__Acutalibacter|s__Acutalibacter_SGB43256	0.21431	0	0	0	0	0	0	0.027	0	0.00226	0.07921	0.03705	0	0	0	0.0074
k__Bacteria|p__Firmicutes|c__Clostridia|o__Clostridiales|f__Ruminococcaceae|g__Acutalibacter|s__Acutalibacter_SGB43256|t__SGB43256	0.21431	0	0	0	0	0	0	0.027	0	0.00226	0.07921	0.03705	0	0	0	0.0074
k__Bacteria|p__Firmicutes|c__Clostridia|o__Eubacteriales	7.25819	0.95281	3.59464	1.88527	13.6251	6.80209	26.7823	19.2504	15.2338	11.2949	7.06912	7.11643	16.7081	7.58869	16.5534	10.8606
k__Bacteria|p__Firmicutes|c__Clostridia|o__Eubacteriales|f__Christensenellaceae	0.00366	0	0	0	0.00593	0	0.11095	0.31186	0.05361	0.09591	0.0778	0.02727	0.55933	0.18685	0.21756	0.0895
k__Bacteria|p__Firmicutes|c__Clostridia|o__Eubacteriales|f__Christensenellaceae|g__Christensenella	0.00366	0	0	0	0	0	0	0.12496	0	0	0.00458	0	0.03962	0	0	0
k__Bacteria|p__Firmicutes|c__Clostridia|o__Eubacteriales|f__Christensenellaceae|g__Christensenella|s__Christensenella_SGB41486	0	0	0	0	0	0	0	0	0	0	0.00458	0	0	0	0	0
k__Bacteria|p__Firmicutes|c__Clostridia|o__Eubacteriales|f__Christensenellaceae|g__Christensenella|s__Christensenella_SGB41486|t__SGB41486	0	0	0	0	0	0	0	0	0	0	0.00458	0	0	0	0	0
k__Bacteria|p__Firmicutes|c__Clostridia|o__Eubacteriales|f__Christensenellaceae|g__Christensenella|s__Christensenella_SGB43531	0.00366	0	0	0	0	0	0	0.12496	0	0	0	0	0.03962	0	0	0
k__Bacteria|p__Firmicutes|c__Clostridia|o__Eubacteriales|f__Christensenellaceae|g__Christensenella|s__Christensenella_SGB43531|t__SGB43531	0.00366	0	0	0	0	0	0	0.12496	0	0	0	0	0.03962	0	0	0
k__Bacteria|p__Firmicutes|c__Clostridia|o__Eubacteriales|f__Christensenellaceae|g__GGB30455	0	0	0	0	0.00593	0	0.11095	0.1869	0.05361	0.09591	0.07322	0.02727	0.51971	0.18685	0.21756	0.0895
k__Bacteria|p__Firmicutes|c__Clostridia|o__Eubacteriales|f__Christensenellaceae|g__GGB30455|s__GGB30455_SGB43519	0	0	0	0	0.00593	0	0.11095	0.1869	0.05361	0.09591	0.07322	0.02727	0.51971	0.18685	0.21756	0.0895
k__Bacteria|p__Firmicutes|c__Clostridia|o__Eubacteriales|f__Christensenellaceae|g__GGB30455|s__GGB30455_SGB43519|t__SGB43519	0	0	0	0	0.00593	0	0.11095	0.1869	0.05361	0.09591	0.07322	0.02727	0.51971	0.18685	0.21756	0.0895
k__Bacteria|p__Firmicutes|c__Clostridia|o__Eubacteriales|f__Clostridiaceae	0	0	0.02465	0	0	0	0	0.05597	0.12639	0.00637	0	0.01536	0.07941	0.02233	0.02019	0.06655
k__Bacteria|p__Firmicutes|c__Clostridia|o__Eubacteriales|f__Clostridiaceae|g__Candidatus_Arthromitus	0	0	0	0	0	0	0	0.00109	0	0	0	0	0	0	0	0
k__Bacteria|p__Firmicutes|c__Clostridia|o__Eubacteriales|f__Clostridiaceae|g__Candidatus_Arthromitus|s__Candidatus_Arthromitus_sp_SFB_mouse	0	0	0	0	0	0	0	0.00109	0	0	0	0	0	0	0	0
k__Bacteria|p__Firmicutes|c__Clostridia|o__Eubacteriales|f__Clostridiaceae|g__Candidatus_Arthromitus|s__Candidatus_Arthromitus_sp_SFB_mouse|t__SGB8526	0	0	0	0	0	0	0	0.00109	0	0	0	0	0	0	0	0
k__Bacteria|p__Firmicutes|c__Clostridia|o__Eubacteriales|f__Clostridiaceae|g__Clostridiaceae_unclassified	0	0	0	0	0	0	0	0	0	0	0	0	0.00596	0.02233	0.00257	0.0565
k__Bacteria|p__Firmicutes|c__Clostridia|o__Eubacteriales|f__Clostridiaceae|g__Clostridiaceae_unclassified|s__Clostridiaceae_bacterium	0	0	0	0	0	0	0	0	0	0	0	0	0.00596	0.02233	0.00257	0.0565
k__Bacteria|p__Firmicutes|c__Clostridia|o__Eubacteriales|f__Clostridiaceae|g__Clostridiaceae_unclassified|s__Clostridiaceae_bacterium|t__SGB41675	0	0	0	0	0	0	0	0	0	0	0	0	0.00596	0.02233	0.00257	0.0565
k__Bacteria|p__Firmicutes|c__Clostridia|o__Eubacteriales|f__Clostridiaceae|g__Clostridium	0	0	0	0	0	0	0	0	0	0.00637	0	0	0.07345	0	0	0
k__Bacteria|p__Firmicutes|c__Clostridia|o__Eubacteriales|f__Clostridiaceae|g__Clostridium|s__Clostridium_SGB102436	0	0	0	0	0	0	0	0	0	0	0	0	0.07345	0	0	0
k__Bacteria|p__Firmicutes|c__Clostridia|o__Eubacteriales|f__Clostridiaceae|g__Clostridium|s__Clostridium_SGB102436|t__SGB102436	0	0	0	0	0	0	0	0	0	0	0	0	0.07345	0	0	0
k__Bacteria|p__Firmicutes|c__Clostridia|o__Eubacteriales|f__Clostridiaceae|g__Clostridium|s__Clostridium_SGB65123	0	0	0	0	0	0	0	0	0	0.00637	0	0	0	0	0	0
k__Bacteria|p__Firmicutes|c__Clostridia|o__Eubacteriales|f__Clostridiaceae|g__Clostridium|s__Clostridium_SGB65123|t__SGB65123	0	0	0	0	0	0	0	0	0	0.00637	0	0	0	0	0	0
k__Bacteria|p__Firmicutes|c__Clostridia|o__Eubacteriales|f__Clostridiaceae|g__GGB28846	0	0	0.02465	0	0	0	0	0.04393	0.08779	0	0	0.01536	0	0	0.01763	0
k__Bacteria|p__Firmicutes|c__Clostridia|o__Eubacteriales|f__Clostridiaceae|g__GGB28846|s__GGB28846_SGB41513	0	0	0.02465	0	0	0	0	0.04393	0.08779	0	0	0.01536	0	0	0.01763	0
k__Bacteria|p__Firmicutes|c__Clostridia|o__Eubacteriales|f__Clostridiaceae|g__GGB28846|s__GGB28846_SGB41513|t__SGB41513	0	0	0.02465	0	0	0	0	0.04393	0.08779	0	0	0.01536	0	0	0.01763	0
k__Bacteria|p__Firmicutes|c__Clostridia|o__Eubacteriales|f__Clostridiaceae|g__GGB28855	0	0	0	0	0	0	0	0	0.00028	0	0	0	0	0	0	0
k__Bacteria|p__Firmicutes|c__Clostridia|o__Eubacteriales|f__Clostridiaceae|g__GGB28855|s__GGB28855_SGB41524	0	0	0	0	0	0	0	0	0.00028	0	0	0	0	0	0	0
k__Bacteria|p__Firmicutes|c__Clostridia|o__Eubacteriales|f__Clostridiaceae|g__GGB28855|s__GGB28855_SGB41524|t__SGB41524	0	0	0	0	0	0	0	0	0.00028	0	0	0	0	0	0	0
k__Bacteria|p__Firmicutes|c__Clostridia|o__Eubacteriales|f__Clostridiaceae|g__GGB30145	0	0	0	0	0	0	0	0	0.02345	0	0	0	0	0	0	0.01005
k__Bacteria|p__Firmicutes|c__Clostridia|o__Eubacteriales|f__Clostridiaceae|g__GGB30145|s__GGB30145_SGB43072	0	0	0	0	0	0	0	0	0.02345	0	0	0	0	0	0	0.01005
k__Bacteria|p__Firmicutes|c__Clostridia|o__Eubacteriales|f__Clostridiaceae|g__GGB30145|s__GGB30145_SGB43072|t__SGB43072	0	0	0	0	0	0	0	0	0.02345	0	0	0	0	0	0	0.01005
k__Bacteria|p__Firmicutes|c__Clostridia|o__Eubacteriales|f__Clostridiaceae|g__GGB47180	0	0	0	0	0	0	0	0.0077	0.01487	0	0	0	0	0	0	0
k__Bacteria|p__Firmicutes|c__Clostridia|o__Eubacteriales|f__Clostridiaceae|g__GGB47180|s__GGB47180_SGB59839	0	0	0	0	0	0	0	0.0077	0.01487	0	0	0	0	0	0	0
k__Bacteria|p__Firmicutes|c__Clostridia|o__Eubacteriales|f__Clostridiaceae|g__GGB47180|s__GGB47180_SGB59839|t__SGB59839	0	0	0	0	0	0	0	0.0077	0.01487	0	0	0	0	0	0	0
k__Bacteria|p__Firmicutes|c__Clostridia|o__Eubacteriales|f__Clostridiaceae|g__GGB75085	0	0	0	0	0	0	0	0.00324	0	0	0	0	0	0	0	0
k__Bacteria|p__Firmicutes|c__Clostridia|o__Eubacteriales|f__Clostridiaceae|g__GGB75085|s__GGB75085_SGB102286	0	0	0	0	0	0	0	0.00324	0	0	0	0	0	0	0	0
k__Bacteria|p__Firmicutes|c__Clostridia|o__Eubacteriales|f__Clostridiaceae|g__GGB75085|s__GGB75085_SGB102286|t__SGB102286	0	0	0	0	0	0	0	0.00324	0	0	0	0	0	0	0	0
k__Bacteria|p__Firmicutes|c__Clostridia|o__Eubacteriales|f__Eubacteriaceae|g__Eubacterium|s__Eubacterium_sp_14_2	0.31961	0	0.01102	0	0.13726	0	0	0.0338	0.02023	0.00382	0	0.01127	0	0	0	0.01864
k__Bacteria|p__Firmicutes|c__Clostridia|o__Eubacteriales|f__Eubacteriaceae|g__Eubacterium|s__Eubacterium_sp_14_2|t__SGB7278	0.31961	0	0.01102	0	0.13726	0	0	0.0338	0.02023	0.00382	0	0.01127	0	0	0	0.01864
k__Bacteria|p__Firmicutes|c__Clostridia|o__Eubacteriales|f__Eubacteriaceae|g__GGB24132	0.84105	0.06252	0.58681	0.68139	1.03156	0.98446	2.14125	1.68851	1.27088	1.5975	1.00553	1.32085	1.27906	0.8096	0.89044	1.6338
k__Bacteria|p__Firmicutes|c__Clostridia|o__Eubacteriales|f__Eubacteriaceae|g__GGB24132|s__GGB24132_SGB35935	0.84105	0.06252	0.58681	0.68139	1.03156	0.98446	2.14125	1.68851	1.27088	1.5975	1.00553	1.32085	1.27906	0.8096	0.89044	1.6338
k__Bacteria|p__Firmicutes|c__Clostridia|o__Eubacteriales|f__Eubacteriaceae|g__GGB24132|s__GGB24132_SGB35935|t__SGB35935	0.84105	0.06252	0.58681	0.68139	1.03156	0.98446	2.14125	1.68851	1.27088	1.5975	1.00553	1.32085	1.27906	0.8096	0.89044	1.6338
k__Bacteria|p__Firmicutes|c__Clostridia|o__Eubacteriales|f__Eubacteriaceae|g__GGB28632	0.02422	0	0.00659	0	0.15929	0.03242	0.16816	0.1129	0.15737	0.17387	0.0175	0.12697	0.06393	0.04698	0.14203	0.11469
k__Bacteria|p__Firmicutes|c__Clostridia|o__Eubacteriales|f__Eubacteriaceae|g__GGB28632|s__GGB28632_SGB41253	0.02422	0	0.00659	0	0.15929	0.03242	0.16816	0.1129	0.15737	0.17387	0.0175	0.12697	0.06393	0.04698	0.14203	0.11469
k__Bacteria|p__Firmicutes|c__Clostridia|o__Eubacteriales|f__Eubacteriaceae|g__GGB28632|s__GGB28632_SGB41253|t__SGB41253	0.02422	0	0.00659	0	0.15929	0.03242	0.16816	0.1129	0.15737	0.17387	0.0175	0.12697	0.06393	0.04698	0.14203	0.11469
k__Bacteria|p__Firmicutes|c__Clostridia|o__Eubacteriales|f__Eubacteriaceae|g__GGB28791	0	0	0	0	0.07153	0.01442	0.02589	0.0507	0	0	0	0.00403	0.05908	0.06578	0.02757	0.14939
k__Bacteria|p__Firmicutes|c__Clostridia|o__Eubacteriales|f__Eubacteriaceae|g__GGB28791|s__GGB28791_SGB41444	0	0	0	0	0.07153	0.01442	0.02589	0.0507	0	0	0	0.00403	0.05908	0.06578	0.02757	0.14939
k__Bacteria|p__Firmicutes|c__Clostridia|o__Eubacteriales|f__Eubacteriaceae|g__GGB28791|s__GGB28791_SGB41444|t__SGB41444	0	0	0	0	0.07153	0.01442	0.02589	0.0507	0	0	0	0.00403	0.05908	0.06578	0.02757	0.14939
k__Bacteria|p__Firmicutes|c__Clostridia|o__Eubacteriales|f__Eubacteriaceae|g__GGB80168	0	0	0.00805	0	1.08169	0.0121	0.07472	0.18993	0	0.24803	0.1156	0.26572	2.14622	1.6797	0.02842	0.71272
k__Bacteria|p__Firmicutes|c__Clostridia|o__Eubacteriales|f__Eubacteriaceae|g__GGB80168|s__GGB80168_SGB43527	0	0	0.00805	0	1.08169	0.0121	0.07472	0.18993	0	0.24803	0.1156	0.26572	2.14622	1.6797	0.02842	0.71272
k__Bacteria|p__Firmicutes|c__Clostridia|o__Eubacteriales|f__Eubacteriaceae|g__GGB80168|s__GGB80168_SGB43527|t__SGB43527	0	0	0.00805	0	1.08169	0.0121	0.07472	0.18993	0	0.24803	0.1156	0.26572	2.14622	1.6797	0.02842	0.71272
k__Bacteria|p__Firmicutes|c__Clostridia|o__Eubacteriales|f__Eubacteriales_Family_XIII_Incertae_Sedis	0.23844	0	0	0.0177	0.0207	0.04274	0.35387	0.33451	0.46329	0.37277	0.41219	0.07912	0.95683	0.26037	0.65156	0.23367
k__Bacteria|p__Firmicutes|c__Clostridia|o__Eubacteriales|f__Eubacteriales_Family_XIII_Incertae_Sedis|g__Emergencia	0	0	0.00863	0	0	0	0.00065	0	0.00513	0	0	0	0	0	0	0
k__Bacteria|p__Firmicutes|c__Clostridia|o__Eubacteriales|f__Eubacteriales_Family_XIII_Incertae_Sedis|g__Emergencia|s__Emergencia_sp_1XD21_10	0	0	0	0.0177	0.0207	0.04274	0.02806	0	0.00226	0.00705	0	0	0	0	0	0
k__Bacteria|p__Firmicutes|c__Clostridia|o__Eubacteriales|f__Eubacteriales_Family_XIII_Incertae_Sedis|g__Emergencia|s__Emergencia_sp_1XD21_10|t__SGB41482	0	0	0	0.0177	0.0207	0.04274	0.02806	0	0.00226	0.00705	0	0	0	0	0	0
k__Bacteria|p__Firmicutes|c__Clostridia|o__Eubacteriales|f__Eubacteriales_Family_XIII_Incertae_Sedis|g__GGB27473	0.23844	0	0	0	0	0	0.32581	0.33451	0.46103	0.36572	0.41219	0.07912	0.95683	0.26037	0.65156	0.23367
k__Bacteria|p__Firmicutes|c__Clostridia|o__Eubacteriales|f__Eubacteriales_Family_XIII_Incertae_Sedis|g__GGB27473|s__GGB27473_SGB39766	0.23844	0	0	0	0	0	0.32581	0.33451	0.46103	0.36572	0.41219	0.07912	0.95683	0.26037	0.65156	0.23367
k__Bacteria|p__Firmicutes|c__Clostridia|o__Eubacteriales|f__Eubacteriales_Family_XIII_Incertae_Sedis|g__GGB27473|s__GGB27473_SGB39766|t__SGB39766	0.23844	0	0	0	0	0	0.32581	0.33451	0.46103	0.36572	0.41219	0.07912	0.95683	0.26037	0.65156	0.23367
k__Bacteria|p__Firmicutes|c__Clostridia|o__Eubacteriales|f__Eubacteriales_unclassified	2.17573	0	0.89682	0.0012	0.41388	1.32001	2.77115	3.22719	0	0.0038	0	0	0	0.00476	0.00581	0
k__Bacteria|p__Firmicutes|c__Clostridia|o__Eubacteriales|f__Eubacteriales_unclassified|g__Eubacteriales_unclassified	2.17573	0	0.89682	0.0012	0.41388	1.32001	2.77115	3.22719	0	0	0	0	0	0	0.00478	0
k__Bacteria|p__Firmicutes|c__Clostridia|o__Eubacteriales|f__Eubacteriales_unclassified|g__Eubacteriales_unclassified|s__Clostridiales_bacterium	2.17573	0	0.89682	0.0012	0.41388	1.32001	2.77115	3.22719	0	0	0	0	0	0	0.00478	0
k__Bacteria|p__Firmicutes|c__Clostridia|o__Eubacteriales|f__Eubacteriales_unclassified|g__Eubacteriales_unclassified|s__Clostridiales_bacterium|t__SGB42493	2.15876	0	0.86612	0.0012	0.41388	1.30976	2.77115	3.22719	0	0	0	0	0	0	0	0
k__Bacteria|p__Firmicutes|c__Clostridia|o__Eubacteriales|f__Eubacteriales_unclassified|g__Eubacteriales_unclassified|s__Clostridiales_bacterium|t__SGB82506	0	0	0	0	0	0.01026	0	0	0	0	0	0	0	0	0	0
k__Bacteria|p__Firmicutes|c__Clostridia|o__Eubacteriales|f__Eubacteriales_unclassified|g__Eubacteriales_unclassified|s__Clostridiales_bacterium|t__SGB82513	0.01697	0	0.0307	0	0	0	0	0	0	0	0	0	0	0	0.00478	0
k__Bacteria|p__Firmicutes|c__Clostridia|o__Eubacteriales|f__Eubacteriales_unclassified|g__GGB68806	0	0	0	0	0	0	0	0	0	0.0038	0	0	0	0.00476	0.00104	0
k__Bacteria|p__Firmicutes|c__Clostridia|o__Eubacteriales|f__Eubacteriales_unclassified|g__GGB68806|s__GGB68806_SGB92816	0	0	0	0	0	0	0	0	0	0.0038	0	0	0	0.00476	0.00104	0
k__Bacteria|p__Firmicutes|c__Clostridia|o__Eubacteriales|f__Eubacteriales_unclassified|g__GGB68806|s__GGB68806_SGB92816|t__SGB92816	0	0	0	0	0	0	0	0	0	0.0038	0	0	0	0.00476	0.00104	0
k__Bacteria|p__Firmicutes|c__Clostridia|o__Eubacteriales|f__Lachnospiraceae	3.57642	0.01238	1.62164	0.31311	8.30727	3.78363	19.5658	9.00588	7.85874	5.60731	3.3759	3.9731	7.38378	3.25304	7.58205	4.47708
k__Bacteria|p__Firmicutes|c__Clostridia|o__Eubacteriales|f__Lachnospiraceae|g__Acetatifactor	0	0	0	0	0.00118	0	0	0	0	0	0	0	0.00604	0	0.03285	0
k__Bacteria|p__Firmicutes|c__Clostridia|o__Eubacteriales|f__Lachnospiraceae|g__Acetatifactor|s__Acetatifactor_muris	0	0	0	0	0.00118	0	0	0	0	0	0	0	0.00604	0	0.03285	0
k__Bacteria|p__Firmicutes|c__Clostridia|o__Eubacteriales|f__Lachnospiraceae|g__Acetatifactor|s__Acetatifactor_muris|t__SGB7273	0	0	0	0	0.00118	0	0	0	0	0	0	0	0.00604	0	0.03285	0
k__Bacteria|p__Firmicutes|c__Clostridia|o__Eubacteriales|f__Lachnospiraceae|g__Blautia	0.10223	0	0.07735	0.27291	0.35338	0.65753	0.07153	0.34344	0.1132	0.16382	0.06559	0.09059	0.04952	0.1025	0.07063	0.13989
k__Bacteria|p__Firmicutes|c__Clostridia|o__Eubacteriales|f__Lachnospiraceae|g__Blautia|s__Blautia_SGB40321	0.10223	0	0.07735	0.27291	0.35338	0.65753	0.07153	0.34344	0.1132	0.16382	0.06559	0.09059	0.04952	0.09565	0.06309	0.13989
k__Bacteria|p__Firmicutes|c__Clostridia|o__Eubacteriales|f__Lachnospiraceae|g__Blautia|s__Blautia_SGB40321|t__SGB40321	0.10223	0	0.07735	0.27291	0.35338	0.65753	0.07153	0.34344	0.1132	0.16382	0.06559	0.09059	0.04952	0.09565	0.06309	0.13989
k__Bacteria|p__Firmicutes|c__Clostridia|o__Eubacteriales|f__Lachnospiraceae|g__Blautia|s__Blautia_SGB43555	0	0	0	0	0	0	0	0	0	0	0	0	0	0.00684	0.00755	0
k__Bacteria|p__Firmicutes|c__Clostridia|o__Eubacteriales|f__Lachnospiraceae|g__Blautia|s__Blautia_SGB43555|t__SGB43555	0	0	0	0	0	0	0	0	0	0	0	0	0	0.00684	0.00755	0
k__Bacteria|p__Firmicutes|c__Clostridia|o__Eubacteriales|f__Lachnospiraceae|g__Dorea	0	0	0	0	0.13241	0.04223	0	0.03309	0.00837	0.0163	0.01976	0.00125	0.02731	0	0	0
k__Bacteria|p__Firmicutes|c__Clostridia|o__Eubacteriales|f__Lachnospiraceae|g__Dorea|s__Dorea_sp_5_2	0	0	0	0	0.13241	0.04223	0	0.03309	0.00837	0.0163	0.01976	0.00125	0.02731	0	0	0
k__Bacteria|p__Firmicutes|c__Clostridia|o__Eubacteriales|f__Lachnospiraceae|g__Dorea|s__Dorea_sp_5_2|t__SGB7275	0	0	0	0	0.13241	0.04223	0	0.03309	0.00837	0.0163	0.01976	0.00125	0.02731	0	0	0
k__Bacteria|p__Firmicutes|c__Clostridia|o__Eubacteriales|f__Lachnospiraceae|g__GGB25041	0.00683	0	0	0	0	0	0	0	0	0	0	0	0	0	0	0
k__Bacteria|p__Firmicutes|c__Clostridia|o__Eubacteriales|f__Lachnospiraceae|g__GGB25041|s__GGB25041_SGB36960	0.00683	0	0	0	0	0	0	0	0	0	0	0	0	0	0	0
k__Bacteria|p__Firmicutes|c__Clostridia|o__Eubacteriales|f__Lachnospiraceae|g__GGB25041|s__GGB25041_SGB36960|t__SGB36960	0.00683	0	0	0	0	0	0	0	0	0	0	0	0	0	0	0
k__Bacteria|p__Firmicutes|c__Clostridia|o__Eubacteriales|f__Lachnospiraceae|g__GGB27876	0.05394	0.01238	0	0	0.08795	0.07534	0.56709	0.11703	1.18491	0.53392	0.93659	0.4156	0.09912	0.09952	0.12776	0.02924
k__Bacteria|p__Firmicutes|c__Clostridia|o__Eubacteriales|f__Lachnospiraceae|g__GGB27876|s__GGB27876_SGB40310	0.05394	0.01238	0	0	0.08795	0.07534	0.56709	0.11703	1.18491	0.53392	0.93659	0.4156	0.09912	0.09952	0.12776	0.02924
k__Bacteria|p__Firmicutes|c__Clostridia|o__Eubacteriales|f__Lachnospiraceae|g__GGB27876|s__GGB27876_SGB40310|t__SGB40310	0.05394	0.01238	0	0	0.08795	0.07534	0.56709	0.11703	1.18491	0.53392	0.93659	0.4156	0.09912	0.09952	0.12776	0.02924
k__Bacteria|p__Firmicutes|c__Clostridia|o__Eubacteriales|f__Lachnospiraceae|g__GGB28677	0	0	0	0	0.35539	0.01318	0.56595	0.41253	0	0	0	0	0	0	0	0
k__Bacteria|p__Firmicutes|c__Clostridia|o__Eubacteriales|f__Lachnospiraceae|g__GGB28677|s__GGB28677_SGB41305	0	0	0	0	0.35539	0.01318	0.56595	0.41253	0	0	0	0	0	0	0	0
k__Bacteria|p__Firmicutes|c__Clostridia|o__Eubacteriales|f__Lachnospiraceae|g__GGB28677|s__GGB28677_SGB41305|t__SGB41305	0	0	0	0	0.35539	0.01318	0.56595	0.41253	0	0	0	0	0	0	0	0
k__Bacteria|p__Firmicutes|c__Clostridia|o__Eubacteriales|f__Lachnospiraceae|g__GGB28763	0	0	0.0092	0	0	0	0.01955	0	0.00659	0.04125	0.00906	0	0.05566	0.02071	0.02444	0.08707
k__Bacteria|p__Firmicutes|c__Clostridia|o__Eubacteriales|f__Lachnospiraceae|g__GGB28763|s__GGB28763_SGB41411	0	0	0.0092	0	0	0	0.01955	0	0.00659	0.04125	0.00906	0	0.05566	0.02071	0.02444	0.08707
k__Bacteria|p__Firmicutes|c__Clostridia|o__Eubacteriales|f__Lachnospiraceae|g__GGB28763|s__GGB28763_SGB41411|t__SGB41411	0	0	0.0092	0	0	0	0.01955	0	0.00659	0.04125	0.00906	0	0.05566	0.02071	0.02444	0.08707
k__Bacteria|p__Firmicutes|c__Clostridia|o__Eubacteriales|f__Lachnospiraceae|g__GGB28765	0	0	0	0	0	0	0.00767	0.06727	0.04498	0.02017	0.00719	0	0.0366	0	0.00313	0.01087
k__Bacteria|p__Firmicutes|c__Clostridia|o__Eubacteriales|f__Lachnospiraceae|g__GGB28765|s__GGB28765_SGB41415	0	0	0	0	0	0	0.00767	0.06727	0.04498	0.02017	0.00719	0	0.0366	0	0.00313	0.01087
k__Bacteria|p__Firmicutes|c__Clostridia|o__Eubacteriales|f__Lachnospiraceae|g__GGB28765|s__GGB28765_SGB41415|t__SGB41415	0	0	0	0	0	0	0.00767	0.06727	0.04498	0.02017	0.00719	0	0.0366	0	0.00313	0.01087
k__Bacteria|p__Firmicutes|c__Clostridia|o__Eubacteriales|f__Lachnospiraceae|g__GGB28766	0	0	0.04193	0.00667	0.20364	0.07388	0.00222	0.01148	0.17961	0.02163	0.00785	0	0.03324	0.17707	0	0
k__Bacteria|p__Firmicutes|c__Clostridia|o__Eubacteriales|f__Lachnospiraceae|g__GGB28766|s__GGB28766_SGB41416	0	0	0	0	0.20364	0.06884	0	0.01011	0.14308	0.02163	0.00785	0	0.03324	0.16463	0	0
k__Bacteria|p__Firmicutes|c__Clostridia|o__Eubacteriales|f__Lachnospiraceae|g__GGB28766|s__GGB28766_SGB41416|t__SGB41416	0	0	0	0	0.20364	0.06884	0	0.01011	0.14308	0.02163	0.00785	0	0.03324	0.16463	0	0
k__Bacteria|p__Firmicutes|c__Clostridia|o__Eubacteriales|f__Lachnospiraceae|g__GGB28766|s__GGB28766_SGB41418	0	0	0.04193	0.00667	0	0.00504	0.00222	0.00137	0.03654	0	0	0	0	0.01245	0	0
k__Bacteria|p__Firmicutes|c__Clostridia|o__Eubacteriales|f__Lachnospiraceae|g__GGB28766|s__GGB28766_SGB41418|t__SGB41418	0	0	0.04193	0.00667	0	0.00504	0.00222	0.00137	0.03654	0	0	0	0	0.01245	0	0
k__Bacteria|p__Firmicutes|c__Clostridia|o__Eubacteriales|f__Lachnospiraceae|g__GGB28769	0.27368	0	0	0	0	0	0.02059	0.00968	0.00447	0.0005	0	0	0.0167	0.00405	0	0
k__Bacteria|p__Firmicutes|c__Clostridia|o__Eubacteriales|f__Lachnospiraceae|g__GGB28769|s__GGB28769_SGB41421	0.27368	0	0	0	0	0	0.02059	0.00968	0.00447	0.0005	0	0	0.0167	0.00405	0	0
k__Bacteria|p__Firmicutes|c__Clostridia|o__Eubacteriales|f__Lachnospiraceae|g__GGB28769|s__GGB28769_SGB41421|t__SGB41421	0.27368	0	0	0	0	0	0.02059	0.00968	0.00447	0.0005	0	0	0.0167	0.00405	0	0
k__Bacteria|p__Firmicutes|c__Clostridia|o__Eubacteriales|f__Lachnospiraceae|g__GGB28773	0	0	0	0	0	0	0	0	0	0	0	0	0	0	0.00036	0
k__Bacteria|p__Firmicutes|c__Clostridia|o__Eubacteriales|f__Lachnospiraceae|g__GGB28773|s__GGB28773_SGB41426	0	0	0	0	0	0	0	0	0	0	0	0	0	0	0.00036	0
k__Bacteria|p__Firmicutes|c__Clostridia|o__Eubacteriales|f__Lachnospiraceae|g__GGB28773|s__GGB28773_SGB41426|t__SGB41426	0	0	0	0	0	0	0	0	0	0	0	0	0	0	0.00036	0
k__Bacteria|p__Firmicutes|c__Clostridia|o__Eubacteriales|f__Lachnospiraceae|g__GGB28775	0	0	0	0	0.64353	0.22655	0	0	0.18806	0.10619	0.28621	0	0.11125	0	0.02532	0.06728
k__Bacteria|p__Firmicutes|c__Clostridia|o__Eubacteriales|f__Lachnospiraceae|g__GGB28775|s__GGB28775_SGB41428	0	0	0	0	0.64353	0.22655	0	0	0.18806	0.10619	0.28621	0	0.11125	0	0.02532	0.06728
k__Bacteria|p__Firmicutes|c__Clostridia|o__Eubacteriales|f__Lachnospiraceae|g__GGB28775|s__GGB28775_SGB41428|t__SGB41428	0	0	0	0	0.64353	0.22655	0	0	0.18806	0.10619	0.28621	0	0.11125	0	0.02532	0.06728
k__Bacteria|p__Firmicutes|c__Clostridia|o__Eubacteriales|f__Lachnospiraceae|g__GGB28798	0	0	0	0	0.00306	0.00033	0.00494	0.00491	0	0	0.01915	0	0.00245	0	0	0
k__Bacteria|p__Firmicutes|c__Clostridia|o__Eubacteriales|f__Lachnospiraceae|g__GGB28798|s__GGB28798_SGB41451	0	0	0	0	0.00306	0.00033	0.00494	0.00491	0	0	0.01915	0	0.00245	0	0	0
k__Bacteria|p__Firmicutes|c__Clostridia|o__Eubacteriales|f__Lachnospiraceae|g__GGB28798|s__GGB28798_SGB41451|t__SGB41451	0	0	0	0	0.00306	0.00033	0.00494	0.00491	0	0	0.01915	0	0.00245	0	0	0
k__Bacteria|p__Firmicutes|c__Clostridia|o__Eubacteriales|f__Lachnospiraceae|g__GGB28819	0	0	0	0	0	0	0	0.00068	0	0	0	0	0	0	0	0
k__Bacteria|p__Firmicutes|c__Clostridia|o__Eubacteriales|f__Lachnospiraceae|g__GGB28819|s__GGB28819_SGB41474	0	0	0	0	0	0	0	0.00068	0	0	0	0	0	0	0	0
k__Bacteria|p__Firmicutes|c__Clostridia|o__Eubacteriales|f__Lachnospiraceae|g__GGB28819|s__GGB28819_SGB41474|t__SGB41474	0	0	0	0	0	0	0	0.00068	0	0	0	0	0	0	0	0
k__Bacteria|p__Firmicutes|c__Clostridia|o__Eubacteriales|f__Lachnospiraceae|g__GGB28822	0.30317	0	0	0	0	0	0.10196	1.65532	0.19692	0	0	0	0.08127	0.36315	1.00754	0.00372
k__Bacteria|p__Firmicutes|c__Clostridia|o__Eubacteriales|f__Lachnospiraceae|g__GGB28822|s__GGB28822_SGB41478	0.30317	0	0	0	0	0	0.10196	1.65532	0.19692	0	0	0	0.08127	0.36315	1.00754	0.00372
k__Bacteria|p__Firmicutes|c__Clostridia|o__Eubacteriales|f__Lachnospiraceae|g__GGB28822|s__GGB28822_SGB41478|t__SGB41478	0.30317	0	0	0	0	0	0.10196	1.65532	0.19692	0	0	0	0.08127	0.36315	1.00754	0.00372
k__Bacteria|p__Firmicutes|c__Clostridia|o__Eubacteriales|f__Lachnospiraceae|g__GGB28833	0	0	0	0	0	0	0	0	0	0.00301	0.00564	0.07486	0.02616	0	0.02874	0
k__Bacteria|p__Firmicutes|c__Clostridia|o__Eubacteriales|f__Lachnospiraceae|g__GGB28833|s__GGB28833_SGB41490	0	0	0	0	0	0	0	0	0	0.00301	0.00564	0.07486	0.02616	0	0.02874	0
k__Bacteria|p__Firmicutes|c__Clostridia|o__Eubacteriales|f__Lachnospiraceae|g__GGB28833|s__GGB28833_SGB41490|t__SGB41490	0	0	0	0	0	0	0	0	0	0.00301	0.00564	0.07486	0.02616	0	0.02874	0
k__Bacteria|p__Firmicutes|c__Clostridia|o__Eubacteriales|f__Lachnospiraceae|g__GGB28836	0.2038	0	0	0	0.01582	0	0	0.06505	0.20968	0.15799	0.27834	0.20949	0.28486	0	0.09046	0.12237
k__Bacteria|p__Firmicutes|c__Clostridia|o__Eubacteriales|f__Lachnospiraceae|g__GGB28836|s__GGB28836_SGB41495	0	0	0	0	0.01244	0	0	0	0.20968	0.04956	0.10383	0.20949	0.28486	0	0.09046	0.02214
k__Bacteria|p__Firmicutes|c__Clostridia|o__Eubacteriales|f__Lachnospiraceae|g__GGB28836|s__GGB28836_SGB41495|t__SGB41495	0	0	0	0	0.01244	0	0	0	0.20968	0.04956	0.10383	0.20949	0.28486	0	0.09046	0.02214
k__Bacteria|p__Firmicutes|c__Clostridia|o__Eubacteriales|f__Lachnospiraceae|g__GGB28836|s__GGB28836_SGB41496	0.05362	0	0	0	0.00338	0	0	0.06505	0	0	0	0	0	0	0	0.06004
k__Bacteria|p__Firmicutes|c__Clostridia|o__Eubacteriales|f__Lachnospiraceae|g__GGB28836|s__GGB28836_SGB41496|t__SGB41496	0.05362	0	0	0	0.00338	0	0	0.06505	0	0	0	0	0	0	0	0.06004
k__Bacteria|p__Firmicutes|c__Clostridia|o__Eubacteriales|f__Lachnospiraceae|g__GGB28836|s__GGB28836_SGB41497	0.15017	0	0	0	0	0	0	0	0	0.10842	0.17451	0	0	0	0	0.0402
k__Bacteria|p__Firmicutes|c__Clostridia|o__Eubacteriales|f__Lachnospiraceae|g__GGB28836|s__GGB28836_SGB41497|t__SGB41497	0.15017	0	0	0	0	0	0	0	0	0.10842	0.17451	0	0	0	0	0.0402
k__Bacteria|p__Firmicutes|c__Clostridia|o__Eubacteriales|f__Lachnospiraceae|g__GGB28844	0	0	0.02812	0	0.79666	0.1821	0.04064	0.03474	0.14872	0.07241	0.11665	0	0.23526	0.07532	0.36214	0.13574
k__Bacteria|p__Firmicutes|c__Clostridia|o__Eubacteriales|f__Lachnospiraceae|g__GGB28844|s__GGB28844_SGB102314	0	0	0.02812	0	0.33836	0.17735	0.04064	0.03474	0.13061	0.07241	0.11665	0	0.23526	0.07532	0.26156	0.13574
k__Bacteria|p__Firmicutes|c__Clostridia|o__Eubacteriales|f__Lachnospiraceae|g__GGB28844|s__GGB28844_SGB102314|t__SGB102314	0	0	0.02812	0	0.33836	0.17735	0.04064	0.03474	0.13061	0.07241	0.11665	0	0.23526	0.07532	0.26156	0.13574
k__Bacteria|p__Firmicutes|c__Clostridia|o__Eubacteriales|f__Lachnospiraceae|g__GGB28844|s__GGB28844_SGB41511	0	0	0	0	0.4583	0.00475	0	0	0.01811	0	0	0	0	0	0.10059	0
k__Bacteria|p__Firmicutes|c__Clostridia|o__Eubacteriales|f__Lachnospiraceae|g__GGB28844|s__GGB28844_SGB41511|t__SGB41511	0	0	0	0	0.4583	0.00475	0	0	0.01811	0	0	0	0	0	0.10059	0
k__Bacteria|p__Firmicutes|c__Clostridia|o__Eubacteriales|f__Lachnospiraceae|g__GGB28863	0	0	0	0	0.00918	0	0	0	0.03432	0.01095	0	0	0	0	0	0
k__Bacteria|p__Firmicutes|c__Clostridia|o__Eubacteriales|f__Lachnospiraceae|g__GGB28863|s__GGB28863_SGB41533	0	0	0	0	0.00918	0	0	0	0.03432	0.01095	0	0	0	0	0	0
k__Bacteria|p__Firmicutes|c__Clostridia|o__Eubacteriales|f__Lachnospiraceae|g__GGB28863|s__GGB28863_SGB41533|t__SGB41533	0	0	0	0	0.00918	0	0	0	0.03432	0.01095	0	0	0	0	0	0
k__Bacteria|p__Firmicutes|c__Clostridia|o__Eubacteriales|f__Lachnospiraceae|g__GGB28865	0	0	0	0	0.00046	0.01825	0.0004	0.1261	0.00525	0.03797	0.02933	0.00037	0	0.12024	0.10456	0.1217
k__Bacteria|p__Firmicutes|c__Clostridia|o__Eubacteriales|f__Lachnospiraceae|g__GGB28865|s__GGB28865_SGB41537	0	0	0	0	0	0	0	0.11869	0	0	0	0	0	0.12024	0.09788	0.1217
k__Bacteria|p__Firmicutes|c__Clostridia|o__Eubacteriales|f__Lachnospiraceae|g__GGB28865|s__GGB28865_SGB41537|t__SGB41537	0	0	0	0	0	0	0	0.11869	0	0	0	0	0	0.12024	0.09788	0.1217
k__Bacteria|p__Firmicutes|c__Clostridia|o__Eubacteriales|f__Lachnospiraceae|g__GGB28865|s__GGB28865_SGB43001	0	0	0	0	0.00046	0.01825	0.0004	0.00741	0.00525	0.03797	0.02933	0.00037	0	0	0.00668	0
k__Bacteria|p__Firmicutes|c__Clostridia|o__Eubacteriales|f__Lachnospiraceae|g__GGB28865|s__GGB28865_SGB43001|t__SGB43001	0	0	0	0	0.00046	0.01825	0.0004	0.00741	0.00525	0.03797	0.02933	0.00037	0	0	0.00668	0
k__Bacteria|p__Firmicutes|c__Clostridia|o__Eubacteriales|f__Lachnospiraceae|g__GGB28913	0	0	0	0	0	0	0.08857	0.11998	0	0	0	0	0	0	0	0
k__Bacteria|p__Firmicutes|c__Clostridia|o__Eubacteriales|f__Lachnospiraceae|g__GGB28913|s__GGB28913_SGB41608	0	0	0	0	0	0	0.08857	0.11998	0	0	0	0	0	0	0	0
k__Bacteria|p__Firmicutes|c__Clostridia|o__Eubacteriales|f__Lachnospiraceae|g__GGB28913|s__GGB28913_SGB41608|t__SGB41608	0	0	0	0	0	0	0.08857	0.11998	0	0	0	0	0	0	0	0
k__Bacteria|p__Firmicutes|c__Clostridia|o__Eubacteriales|f__Lachnospiraceae|g__GGB28924	0	0	0	0	0.01721	0.03164	0	0.12877	0.00352	0.0085	0.01483	0	0.03957	0.01619	0.07849	0.10907
k__Bacteria|p__Firmicutes|c__Clostridia|o__Eubacteriales|f__Lachnospiraceae|g__GGB28924|s__GGB28924_SGB41621	0	0	0	0	0.01721	0.03164	0	0.12877	0.00352	0.0085	0.01483	0	0.03957	0.01619	0.07849	0.10907
k__Bacteria|p__Firmicutes|c__Clostridia|o__Eubacteriales|f__Lachnospiraceae|g__GGB28924|s__GGB28924_SGB41621|t__SGB41621	0	0	0	0	0.01721	0.03164	0	0.12877	0.00352	0.0085	0.01483	0	0.03957	0.01619	0.07849	0.10907
k__Bacteria|p__Firmicutes|c__Clostridia|o__Eubacteriales|f__Lachnospiraceae|g__GGB28925	0	0	0	0	0.12901	0.00937	0.08679	0.00447	0.104	0.0281	0	0	0.09512	0.00337	0.09921	0.04422
k__Bacteria|p__Firmicutes|c__Clostridia|o__Eubacteriales|f__Lachnospiraceae|g__GGB28925|s__GGB28925_SGB41622	0	0	0	0	0.12901	0.00937	0.08679	0.00447	0.104	0.0281	0	0	0.09512	0.00337	0.09921	0.04422
k__Bacteria|p__Firmicutes|c__Clostridia|o__Eubacteriales|f__Lachnospiraceae|g__GGB28925|s__GGB28925_SGB41622|t__SGB41622	0	0	0	0	0.12901	0.00937	0.08679	0.00447	0.104	0.0281	0	0	0.09512	0.00337	0.09921	0.04422
k__Bacteria|p__Firmicutes|c__Clostridia|o__Eubacteriales|f__Lachnospiraceae|g__GGB28957	0	0	0	0	0	0	0.00556	0.00563	0	0	0	0	0	0	0	0
k__Bacteria|p__Firmicutes|c__Clostridia|o__Eubacteriales|f__Lachnospiraceae|g__GGB28957|s__GGB28957_SGB41666	0	0	0	0	0	0	0.00556	0.00563	0	0	0	0	0	0	0	0
k__Bacteria|p__Firmicutes|c__Clostridia|o__Eubacteriales|f__Lachnospiraceae|g__GGB28957|s__GGB28957_SGB41666|t__SGB41666	0	0	0	0	0	0	0.00556	0.00563	0	0	0	0	0	0	0	0
k__Bacteria|p__Firmicutes|c__Clostridia|o__Eubacteriales|f__Lachnospiraceae|g__GGB28987	0	0	0	0	0	0	0	0	0	0	0	0.06933	0	0	0	0
k__Bacteria|p__Firmicutes|c__Clostridia|o__Eubacteriales|f__Lachnospiraceae|g__GGB28987|s__GGB28987_SGB41700	0	0	0	0	0	0	0	0	0	0	0	0.06933	0	0	0	0
k__Bacteria|p__Firmicutes|c__Clostridia|o__Eubacteriales|f__Lachnospiraceae|g__GGB28987|s__GGB28987_SGB41700|t__SGB41700	0	0	0	0	0	0	0	0	0	0	0	0.06933	0	0	0	0
k__Bacteria|p__Firmicutes|c__Clostridia|o__Eubacteriales|f__Lachnospiraceae|g__GGB28988	0	0	0	0	0	0	0	0	0.14867	0	0	0	0.06431	0	0.05066	0.01148
k__Bacteria|p__Firmicutes|c__Clostridia|o__Eubacteriales|f__Lachnospiraceae|g__GGB28988|s__GGB28988_SGB41701	0	0	0	0	0	0	0	0	0.14867	0	0	0	0.06431	0	0.05066	0.01148
k__Bacteria|p__Firmicutes|c__Clostridia|o__Eubacteriales|f__Lachnospiraceae|g__GGB28988|s__GGB28988_SGB41701|t__SGB41701	0	0	0	0	0	0	0	0	0.14867	0	0	0	0.06431	0	0.05066	0.01148
k__Bacteria|p__Firmicutes|c__Clostridia|o__Eubacteriales|f__Lachnospiraceae|g__GGB42594	0	0	0	0	0.07518	0	0.16495	0.00503	0	0	0	0	0	0	0	0.00704
k__Bacteria|p__Firmicutes|c__Clostridia|o__Eubacteriales|f__Lachnospiraceae|g__GGB42594|s__GGB42594_SGB59789	0	0	0	0	0.07518	0	0.16495	0.00503	0	0	0	0	0	0	0	0.00704
k__Bacteria|p__Firmicutes|c__Clostridia|o__Eubacteriales|f__Lachnospiraceae|g__GGB42594|s__GGB42594_SGB59789|t__SGB59789	0	0	0	0	0.07518	0	0.16495	0.00503	0	0	0	0	0	0	0	0.00704
k__Bacteria|p__Firmicutes|c__Clostridia|o__Eubacteriales|f__Lachnospiraceae|g__GGB42644	0	0	0	0	0.00217	0.01307	0	0	0	0	0	0	0	0	0	0
k__Bacteria|p__Firmicutes|c__Clostridia|o__Eubacteriales|f__Lachnospiraceae|g__GGB42644|s__GGB42644_SGB59842	0	0	0	0	0.00217	0.01307	0	0	0	0	0	0	0	0	0	0
k__Bacteria|p__Firmicutes|c__Clostridia|o__Eubacteriales|f__Lachnospiraceae|g__GGB42644|s__GGB42644_SGB59842|t__SGB59842	0	0	0	0	0.00217	0.01307	0	0	0	0	0	0	0	0	0	0
k__Bacteria|p__Firmicutes|c__Clostridia|o__Eubacteriales|f__Lachnospiraceae|g__GGB42646	0	0	0	0	0	0	0	0.00689	0	0.00521	0	0	0	0.0064	0.01121	0
k__Bacteria|p__Firmicutes|c__Clostridia|o__Eubacteriales|f__Lachnospiraceae|g__GGB42646|s__GGB42646_SGB59844	0	0	0	0	0	0	0	0.00689	0	0.00521	0	0	0	0.0064	0.01121	0
k__Bacteria|p__Firmicutes|c__Clostridia|o__Eubacteriales|f__Lachnospiraceae|g__GGB42646|s__GGB42646_SGB59844|t__SGB59844	0	0	0	0	0	0	0	0.00689	0	0.00521	0	0	0	0.0064	0.01121	0
k__Bacteria|p__Firmicutes|c__Clostridia|o__Eubacteriales|f__Lachnospiraceae|g__GGB4757	0	0	0	0	0	0	0	0	0	0	0.01663	0	0	0	0	0
k__Bacteria|p__Firmicutes|c__Clostridia|o__Eubacteriales|f__Lachnospiraceae|g__GGB4757|s__GGB4757_SGB6588	0	0	0	0	0	0	0	0	0	0	0.01663	0	0	0	0	0
k__Bacteria|p__Firmicutes|c__Clostridia|o__Eubacteriales|f__Lachnospiraceae|g__GGB4757|s__GGB4757_SGB6588|t__SGB6588	0	0	0	0	0	0	0	0	0	0	0.01663	0	0	0	0	0
k__Bacteria|p__Firmicutes|c__Clostridia|o__Eubacteriales|f__Lachnospiraceae|g__GGB70448	0	0	0	0	0	0	0	0	0	0	0	0	0.0076	0	0.00818	0
k__Bacteria|p__Firmicutes|c__Clostridia|o__Eubacteriales|f__Lachnospiraceae|g__GGB70448|s__GGB70448_SGB94871	0	0	0	0	0	0	0	0	0	0	0	0	0.0076	0	0.00818	0
k__Bacteria|p__Firmicutes|c__Clostridia|o__Eubacteriales|f__Lachnospiraceae|g__GGB70448|s__GGB70448_SGB94871|t__SGB94871	0	0	0	0	0	0	0	0	0	0	0	0	0.0076	0	0.00818	0
k__Bacteria|p__Firmicutes|c__Clostridia|o__Eubacteriales|f__Lachnospiraceae|g__GGB75106	0	0	0	0	0	0	0	0.00332	0.02614	0.00367	0.00044	0.01743	0.02385	0.00776	0.03534	0.00892
k__Bacteria|p__Firmicutes|c__Clostridia|o__Eubacteriales|f__Lachnospiraceae|g__GGB75106|s__GGB75106_SGB102240	0	0	0	0	0	0	0	0.00332	0.02614	0.00367	0.00044	0.01743	0.02385	0.00776	0.03534	0.00892
k__Bacteria|p__Firmicutes|c__Clostridia|o__Eubacteriales|f__Lachnospiraceae|g__GGB75106|s__GGB75106_SGB102240|t__SGB102240	0	0	0	0	0	0	0	0.00332	0.02614	0.00367	0.00044	0.01743	0.02385	0.00776	0.03534	0.00892
k__Bacteria|p__Firmicutes|c__Clostridia|o__Eubacteriales|f__Lachnospiraceae|g__GGB75109	0	0	0	0	0.16852	0.08341	0	0.02426	0.01573	0	0.00319	0	0	0	0	0
k__Bacteria|p__Firmicutes|c__Clostridia|o__Eubacteriales|f__Lachnospiraceae|g__GGB75109|s__GGB75109_SGB102238	0	0	0	0	0.16852	0.08341	0	0.02426	0.01573	0	0.00319	0	0	0	0	0
k__Bacteria|p__Firmicutes|c__Clostridia|o__Eubacteriales|f__Lachnospiraceae|g__GGB75109|s__GGB75109_SGB102238|t__SGB102238	0	0	0	0	0.16852	0.08341	0	0.02426	0.01573	0	0.00319	0	0	0	0	0
k__Bacteria|p__Firmicutes|c__Clostridia|o__Eubacteriales|f__Lachnospiraceae|g__GGB79592	0.0709	0	0	0	0	0	0	0	0.0162	0	0	0	0	0	0	0
k__Bacteria|p__Firmicutes|c__Clostridia|o__Eubacteriales|f__Lachnospiraceae|g__GGB79592|s__GGB79592_SGB45219	0.0709	0	0	0	0	0	0	0	0.0162	0	0	0	0	0	0	0
k__Bacteria|p__Firmicutes|c__Clostridia|o__Eubacteriales|f__Lachnospiraceae|g__GGB79592|s__GGB79592_SGB45219|t__SGB45219	0.0709	0	0	0	0	0	0	0	0.0162	0	0	0	0	0	0	0
k__Bacteria|p__Firmicutes|c__Clostridia|o__Eubacteriales|f__Lachnospiraceae|g__GGB79693	0	0	0	0	0	0	1.86694	1.95342	0.58581	0.43186	0.3081	0	0.10154	0.02125	0.56951	0.06861
k__Bacteria|p__Firmicutes|c__Clostridia|o__Eubacteriales|f__Lachnospiraceae|g__GGB79693|s__GGB79693_SGB59793	0	0	0	0	0	0	1.86694	1.95342	0.58581	0.43186	0.3081	0	0.10154	0.02125	0.56951	0.06861
k__Bacteria|p__Firmicutes|c__Clostridia|o__Eubacteriales|f__Lachnospiraceae|g__GGB79693|s__GGB79693_SGB59793|t__SGB59793	0	0	0	0	0	0	1.86694	1.95342	0.58581	0.43186	0.3081	0	0.10154	0.02125	0.56951	0.06861
k__Bacteria|p__Firmicutes|c__Clostridia|o__Eubacteriales|f__Lachnospiraceae|g__GGB79838	0.05998	0	0	0	0.00869	0	0.68552	0.03088	0	0	0	0.01941	0.0062	0.00732	0	0
k__Bacteria|p__Firmicutes|c__Clostridia|o__Eubacteriales|f__Lachnospiraceae|g__GGB79838|s__GGB79838_SGB102243	0.05998	0	0	0	0	0	0.60963	0.01446	0	0	0	0.01941	0.0062	0.00732	0	0
k__Bacteria|p__Firmicutes|c__Clostridia|o__Eubacteriales|f__Lachnospiraceae|g__GGB79838|s__GGB79838_SGB102243|t__SGB102243	0.05998	0	0	0	0	0	0.60963	0.01446	0	0	0	0.01941	0.0062	0.00732	0	0
k__Bacteria|p__Firmicutes|c__Clostridia|o__Eubacteriales|f__Lachnospiraceae|g__GGB79838|s__GGB79838_SGB59846	0	0	0	0	0.00869	0	0.07589	0.01642	0	0	0	0	0	0	0	0
k__Bacteria|p__Firmicutes|c__Clostridia|o__Eubacteriales|f__Lachnospiraceae|g__GGB79838|s__GGB79838_SGB59846|t__SGB59846	0	0	0	0	0.00869	0	0.07589	0.01642	0	0	0	0	0	0	0	0
k__Bacteria|p__Firmicutes|c__Clostridia|o__Eubacteriales|f__Lachnospiraceae|g__Lachnospiraceae_unclassified	2.41376	0	1.36687	0.03353	5.30385	2.35674	15.1248	3.84192	4.54252	3.9139	1.22685	3.04982	5.7983	2.07344	4.72047	3.38408
k__Bacteria|p__Firmicutes|c__Clostridia|o__Eubacteriales|f__Lachnospiraceae|g__Lachnospiraceae_unclassified|s__Lachnospiraceae_bacterium	0.154	0	0.79011	0	1.70866	0.95896	1.6313	0.43079	1.14154	0.31732	0.15696	0.31235	1.46054	0.13794	0.291	0.22992
k__Bacteria|p__Firmicutes|c__Clostridia|o__Eubacteriales|f__Lachnospiraceae|g__Lachnospiraceae_unclassified|s__Lachnospiraceae_bacterium_10_1	1.27001	0	0	0	0.79939	0.02922	11.8733	2.54051	0.12858	0.03043	0.35993	0.06656	0.93526	0.03608	0.32531	0.61198
k__Bacteria|p__Firmicutes|c__Clostridia|o__Eubacteriales|f__Lachnospiraceae|g__Lachnospiraceae_unclassified|s__Lachnospiraceae_bacterium_10_1|t__SGB4974	1.27001	0	0	0	0.79939	0.02922	11.8733	2.54051	0.12858	0.03043	0.35993	0.06656	0.93526	0.03608	0.32531	0.61198
k__Bacteria|p__Firmicutes|c__Clostridia|o__Eubacteriales|f__Lachnospiraceae|g__Lachnospiraceae_unclassified|s__Lachnospiraceae_bacterium_28_4	0.26986	0	0.50805	0.01265	2.68873	1.1172	1.04541	0.81499	2.70995	3.32375	0.41779	2.4573	2.5452	1.20964	2.33697	1.50548
k__Bacteria|p__Firmicutes|c__Clostridia|o__Eubacteriales|f__Lachnospiraceae|g__Lachnospiraceae_unclassified|s__Lachnospiraceae_bacterium_28_4|t__SGB7272	0.26986	0	0.50805	0.01265	2.68873	1.1172	1.04541	0.81499	2.70995	3.32375	0.41779	2.4573	2.5452	1.20964	2.33697	1.50548
k__Bacteria|p__Firmicutes|c__Clostridia|o__Eubacteriales|f__Lachnospiraceae|g__Lachnospiraceae_unclassified|s__Lachnospiraceae_bacterium_3_1	0	0	0	0	0	0	0	0	0	0	0	0	0	0.01428	0	0
k__Bacteria|p__Firmicutes|c__Clostridia|o__Eubacteriales|f__Lachnospiraceae|g__Lachnospiraceae_unclassified|s__Lachnospiraceae_bacterium_3_1|t__SGB7276	0	0	0	0	0	0	0	0	0	0	0	0	0	0.01428	0	0
k__Bacteria|p__Firmicutes|c__Clostridia|o__Eubacteriales|f__Lachnospiraceae|g__Lachnospiraceae_unclassified|s__Lachnospiraceae_bacterium_A2	0	0	0	0	0	0	0	0	0	0	0	0	0.00052	0	0	0
k__Bacteria|p__Firmicutes|c__Clostridia|o__Eubacteriales|f__Lachnospiraceae|g__Lachnospiraceae_unclassified|s__Lachnospiraceae_bacterium_A2|t__SGB7277	0	0	0	0	0	0	0	0	0	0	0	0	0.00052	0	0	0
k__Bacteria|p__Firmicutes|c__Clostridia|o__Eubacteriales|f__Lachnospiraceae|g__Lachnospiraceae_unclassified|s__Lachnospiraceae_bacterium_MD308	0	0	0	0	0.00893	0.00757	0	0	0.01722	0.00077	0	0	0.02302	0	0.03037	0.0108
k__Bacteria|p__Firmicutes|c__Clostridia|o__Eubacteriales|f__Lachnospiraceae|g__Lachnospiraceae_unclassified|s__Lachnospiraceae_bacterium_MD308|t__SGB41427	0	0	0	0	0	0	0	0	0	0	0	0	0	0	0.03037	0
k__Bacteria|p__Firmicutes|c__Clostridia|o__Eubacteriales|f__Lachnospiraceae|g__Lachnospiraceae_unclassified|s__Lachnospiraceae_bacterium_MD308|t__SGB7279	0	0	0	0	0.00893	0.00757	0	0	0.01722	0.00077	0	0	0.02302	0	0	0.0108
k__Bacteria|p__Firmicutes|c__Clostridia|o__Eubacteriales|f__Lachnospiraceae|g__Lachnospiraceae_unclassified|s__Lachnospiraceae_bacterium_MD329	0	0	0	0	0	0	0	0	0.02142	0	0.05706	0	0	0	0	0
k__Bacteria|p__Firmicutes|c__Clostridia|o__Eubacteriales|f__Lachnospiraceae|g__Lachnospiraceae_unclassified|s__Lachnospiraceae_bacterium_MD329|t__SGB42354	0	0	0	0	0	0	0	0	0.02142	0	0.05706	0	0	0	0	0
k__Bacteria|p__Firmicutes|c__Clostridia|o__Eubacteriales|f__Lachnospiraceae|g__Lachnospiraceae_unclassified|s__Lachnospiraceae_bacterium_MD335	0	0	0	0	0.05555	0.03014	0.45125	0	0.25245	0.21008	0.1909	0.2136	0.73677	0.35127	1.5304	1.02589
k__Bacteria|p__Firmicutes|c__Clostridia|o__Eubacteriales|f__Lachnospiraceae|g__Lachnospiraceae_unclassified|s__Lachnospiraceae_bacterium_MD335|t__SGB5155	0	0	0	0	0.05555	0.03014	0.45125	0	0.25245	0.21008	0.1909	0.2136	0.73677	0.35127	1.5304	1.02589
k__Bacteria|p__Firmicutes|c__Clostridia|o__Eubacteriales|f__Lachnospiraceae|g__Lachnospiraceae_unclassified|s__Lachnospiraceae_bacterium|t__SGB41412	0	0	0	0	0.01305	0.00058	0	0.02975	0.00818	0.04432	0	0	0.0454	0.0352	0.07588	0.03802
k__Bacteria|p__Firmicutes|c__Clostridia|o__Eubacteriales|f__Lachnospiraceae|g__Lachnospiraceae_unclassified|s__Lachnospiraceae_bacterium|t__SGB41420	0	0	0.00866	0	0.01773	0	0.01681	0	0.00274	0.03653	0	0	0	0	0.01344	0.00313
k__Bacteria|p__Firmicutes|c__Clostridia|o__Eubacteriales|f__Lachnospiraceae|g__Lachnospiraceae_unclassified|s__Lachnospiraceae_bacterium|t__SGB41422	0	0	0	0	0	0.02467	0	0	0.01906	0.05659	0.00237	0	0.02652	0	0.0106	0.00653
k__Bacteria|p__Firmicutes|c__Clostridia|o__Eubacteriales|f__Lachnospiraceae|g__Lachnospiraceae_unclassified|s__Lachnospiraceae_bacterium|t__SGB41453	0	0	0.00776	0	1.67738	0.92284	0.50791	0.21833	0.66156	0	0	0	0.73644	0	0	0
k__Bacteria|p__Firmicutes|c__Clostridia|o__Eubacteriales|f__Lachnospiraceae|g__Lachnospiraceae_unclassified|s__Lachnospiraceae_bacterium|t__SGB41475	0	0	0	0	0	0	0	0.01352	0.17668	0.13577	0.10556	0.23206	0.06963	0.08096	0.03592	0.1083
k__Bacteria|p__Firmicutes|c__Clostridia|o__Eubacteriales|f__Lachnospiraceae|g__Lachnospiraceae_unclassified|s__Lachnospiraceae_bacterium|t__SGB41480	0	0	0	0	0	0	0.89582	0.06113	0.1046	0	0.02157	0.03008	0.41354	0.01779	0	0
k__Bacteria|p__Firmicutes|c__Clostridia|o__Eubacteriales|f__Lachnospiraceae|g__Lachnospiraceae_unclassified|s__Lachnospiraceae_bacterium|t__SGB41510	0	0	0	0	0	0.00324	0.01009	0	0.00628	0.04411	0	0.01703	0.00689	0	0.00407	0
k__Bacteria|p__Firmicutes|c__Clostridia|o__Eubacteriales|f__Lachnospiraceae|g__Lachnospiraceae_unclassified|s__Lachnospiraceae_bacterium|t__SGB41554	0	0	0	0	0.0005	0	0	0	0	0	0	0	0	0	0	0
k__Bacteria|p__Firmicutes|c__Clostridia|o__Eubacteriales|f__Lachnospiraceae|g__Lachnospiraceae_unclassified|s__Lachnospiraceae_bacterium|t__SGB41609	0.154	0	0	0	0	0	0.02186	0	0.15244	0	0	0.03318	0.09063	0	0.07713	0.01537
k__Bacteria|p__Firmicutes|c__Clostridia|o__Eubacteriales|f__Lachnospiraceae|g__Lachnospiraceae_unclassified|s__Lachnospiraceae_bacterium|t__SGB41615	0	0	0	0	0	0	0	0.03801	0	0	0	0	0	0	0	0
k__Bacteria|p__Firmicutes|c__Clostridia|o__Eubacteriales|f__Lachnospiraceae|g__Lachnospiraceae_unclassified|s__Lachnospiraceae_bacterium|t__SGB41617	0	0	0	0	0	0	0	0	0.01	0	0.02746	0	0.05781	0	0	0.00488
k__Bacteria|p__Firmicutes|c__Clostridia|o__Eubacteriales|f__Lachnospiraceae|g__Lachnospiraceae_unclassified|s__Lachnospiraceae_bacterium|t__SGB7268	0	0	0.77369	0	0	0	0.17754	0	0	0	0	0	0	0	0	0
k__Bacteria|p__Firmicutes|c__Clostridia|o__Eubacteriales|f__Lachnospiraceae|g__Lachnospiraceae_unclassified|s__Lachnospiraceae_bacterium|t__SGB7271	0	0	0	0	0	0.00762	0.00129	0.07004	0	0	0	0	0.01368	0.004	0.07396	0.05369
k__Bacteria|p__Firmicutes|c__Clostridia|o__Eubacteriales|f__Lachnospiraceae|g__Lachnospiraceae_unclassified|s__Lachnospiraceae_unclassified_SGB41402	0.7199	0	0.06871	0.02089	0	0	0.00083	0.05563	0.22287	0.02341	0.02159	0	0.08536	0.32423	0.20642	0
k__Bacteria|p__Firmicutes|c__Clostridia|o__Eubacteriales|f__Lachnospiraceae|g__Lachnospiraceae_unclassified|s__Lachnospiraceae_unclassified_SGB41402|t__SGB41402	0.7199	0	0.06871	0.02089	0	0	0.00083	0.05563	0.22287	0.02341	0.02159	0	0.08536	0.32423	0.20642	0
k__Bacteria|p__Firmicutes|c__Clostridia|o__Eubacteriales|f__Lachnospiraceae|g__Lachnospiraceae_unclassified|s__Lachnospiraceae_unclassified_SGB41424	0	0	0	0	0.0426	0.10074	0	0	0.04849	0	0	0	0.01165	0	0	0
k__Bacteria|p__Firmicutes|c__Clostridia|o__Eubacteriales|f__Lachnospiraceae|g__Lachnospiraceae_unclassified|s__Lachnospiraceae_unclassified_SGB41424|t__SGB41424	0	0	0	0	0.0426	0.10074	0	0	0.04849	0	0	0	0.01165	0	0	0
k__Bacteria|p__Firmicutes|c__Clostridia|o__Eubacteriales|f__Lachnospiraceae|g__Lachnospiraceae_unclassified|s__Lachnospiraceae_unclassified_SGB41613	0	0	0	0	0	0.1129	0.12269	0	0	0.00815	0.02262	0	0	0	0	0
k__Bacteria|p__Firmicutes|c__Clostridia|o__Eubacteriales|f__Lachnospiraceae|g__Lachnospiraceae_unclassified|s__Lachnospiraceae_unclassified_SGB41613|t__SGB41613	0	0	0	0	0	0.1129	0.12269	0	0	0.00815	0.02262	0	0	0	0	0
k__Bacteria|p__Firmicutes|c__Clostridia|o__Eubacteriales|f__Lachnospiraceae|g__Schaedlerella	0.08815	0	0.09816	0	0	0	0.09489	0	0.05971	0.02995	0.01635	0	0.16808	0.15475	0.07184	0.09327
k__Bacteria|p__Firmicutes|c__Clostridia|o__Eubacteriales|f__Lachnospiraceae|g__Schaedlerella|s__Schaedlerella_arabinosiphila	0.08815	0	0.09816	0	0	0	0.09489	0	0.05971	0.02995	0.01635	0	0.16808	0.15475	0.07184	0.09327
k__Bacteria|p__Firmicutes|c__Clostridia|o__Eubacteriales|f__Lachnospiraceae|g__Schaedlerella|s__Schaedlerella_arabinosiphila|t__SGB7270	0.08815	0	0.09816	0	0	0	0.09489	0	0.05971	0.02995	0.01635	0	0.16808	0.15475	0.07184	0.09327
k__Bacteria|p__Firmicutes|c__Clostridia|o__Eubacteriales|f__Lachnospiraceae|g__Sporofaciens	0	0	0	0	0	0	0.04521	0	0.03135	0	0.00814	0.02496	0.01375	0	0.05919	0.0325
k__Bacteria|p__Firmicutes|c__Clostridia|o__Eubacteriales|f__Lachnospiraceae|g__Sporofaciens|s__Sporofaciens_musculi	0	0	0	0	0	0	0.04521	0	0.03135	0	0.00814	0.02496	0.01375	0	0.05919	0.0325
k__Bacteria|p__Firmicutes|c__Clostridia|o__Eubacteriales|f__Lachnospiraceae|g__Sporofaciens|s__Sporofaciens_musculi|t__SGB41410	0	0	0	0	0	0	0.04521	0	0.03135	0	0.00814	0.02496	0.01375	0	0.05919	0.0325
k__Bacteria|p__Firmicutes|c__Clostridia|o__Eubacteriales|f__Oscillospiraceae	0.07906	0.8779	0.43907	0.87188	2.39597	0.61231	1.57057	4.23912	5.09057	3.18546	2.06459	1.29274	3.73136	1.25927	6.98776	3.36453
k__Bacteria|p__Firmicutes|c__Clostridia|o__Eubacteriales|f__Oscillospiraceae|g__Acutalibacter	0.21431	0	0	0	0	0	0	0.027	0	0.00226	0.07921	0.03705	0	0	0	0.0074
k__Bacteria|p__Firmicutes|c__Clostridia|o__Eubacteriales|f__Oscillospiraceae|g__Acutalibacter|s__Acutalibacter_sp_1XD8_36	0	0	0.01721	0	0	0	0	0.03215	0.02605	0.03741	0	0	0.07151	0	0.01859	0.00362
k__Bacteria|p__Firmicutes|c__Clostridia|o__Eubacteriales|f__Oscillospiraceae|g__Acutalibacter|s__Acutalibacter_sp_1XD8_36|t__SGB43253	0	0	0.01721	0	0	0	0	0.03215	0.02605	0.03741	0	0	0.07151	0	0.01859	0.00362
k__Bacteria|p__Firmicutes|c__Clostridia|o__Eubacteriales|f__Oscillospiraceae|g__Anaerotruncus	0	0.01679	0.24051	0.18521	0	0	0	0	0.01611	0	0	0	0.00314	0	0	0.00131
k__Bacteria|p__Firmicutes|c__Clostridia|o__Eubacteriales|f__Oscillospiraceae|g__Anaerotruncus|s__Anaerotruncus_colihominis	0	0.01679	0.06456	0.17196	0	0	0	0	0	0	0	0	0	0	0	0
k__Bacteria|p__Firmicutes|c__Clostridia|o__Eubacteriales|f__Oscillospiraceae|g__Anaerotruncus|s__Anaerotruncus_colihominis|t__SGB82507	0	0.01679	0.06456	0.17196	0	0	0	0	0	0	0	0	0	0	0	0
k__Bacteria|p__Firmicutes|c__Clostridia|o__Eubacteriales|f__Oscillospiraceae|g__Anaerotruncus|s__Anaerotruncus_sp_1XD42_93	0	0	0.17595	0.01325	0	0	0	0	0.01611	0	0	0	0.00314	0	0	0.00131
k__Bacteria|p__Firmicutes|c__Clostridia|o__Eubacteriales|f__Oscillospiraceae|g__Anaerotruncus|s__Anaerotruncus_sp_1XD42_93|t__SGB43003	0	0	0.17595	0.01325	0	0	0	0	0.01611	0	0	0	0.00314	0	0	0.00131
k__Bacteria|p__Firmicutes|c__Clostridia|o__Eubacteriales|f__Oscillospiraceae|g__GGB28428	0	0	0	0	0	0	0.01086	0.12195	0	0	0	0	0.00891	0	0.03376	0.00049
k__Bacteria|p__Firmicutes|c__Clostridia|o__Eubacteriales|f__Oscillospiraceae|g__GGB28428|s__GGB28428_SGB41011	0	0	0	0	0	0	0.01086	0.12195	0	0	0	0	0.00891	0	0.03376	0.00049
k__Bacteria|p__Firmicutes|c__Clostridia|o__Eubacteriales|f__Oscillospiraceae|g__GGB28428|s__GGB28428_SGB41011|t__SGB41011	0	0	0	0	0	0	0.01086	0.12195	0	0	0	0	0.00891	0	0.03376	0.00049
k__Bacteria|p__Firmicutes|c__Clostridia|o__Eubacteriales|f__Oscillospiraceae|g__GGB28849	0	0	0	0	0.01441	0	0	0.02313	0.00564	0	0	0	0	0	0.00321	0
k__Bacteria|p__Firmicutes|c__Clostridia|o__Eubacteriales|f__Oscillospiraceae|g__GGB28849|s__GGB28849_SGB41516	0	0	0	0	0.01441	0	0	0.02313	0.00564	0	0	0	0	0	0.00321	0
k__Bacteria|p__Firmicutes|c__Clostridia|o__Eubacteriales|f__Oscillospiraceae|g__GGB28849|s__GGB28849_SGB41516|t__SGB41516	0	0	0	0	0.01441	0	0	0.02313	0.00564	0	0	0	0	0	0.00321	0
k__Bacteria|p__Firmicutes|c__Clostridia|o__Eubacteriales|f__Oscillospiraceae|g__GGB28879	0.03989	0	0	0	0.0484	0.08762	0.23098	1.02263	0.08559	0.20194	0.0628	0.0385	0.72583	0.27899	2.35755	0.52575
k__Bacteria|p__Firmicutes|c__Clostridia|o__Eubacteriales|f__Oscillospiraceae|g__GGB28879|s__GGB28879_SGB41559	0	0	0	0	0.02157	0.08762	0.00828	0.01727	0.07128	0.06213	0.0366	0	0.13173	0.00328	0.29622	0.10364
k__Bacteria|p__Firmicutes|c__Clostridia|o__Eubacteriales|f__Oscillospiraceae|g__GGB28879|s__GGB28879_SGB41559|t__SGB41559	0	0	0	0	0.02157	0.08762	0.00828	0.01727	0.07128	0.06213	0.0366	0	0.13173	0.00328	0.29622	0.10364
k__Bacteria|p__Firmicutes|c__Clostridia|o__Eubacteriales|f__Oscillospiraceae|g__GGB28879|s__GGB28879_SGB43526	0.03989	0	0	0	0.02683	0	0.2227	1.00536	0.0143	0.13981	0.0262	0.0385	0.5941	0.27571	2.06132	0.4221
k__Bacteria|p__Firmicutes|c__Clostridia|o__Eubacteriales|f__Oscillospiraceae|g__GGB28879|s__GGB28879_SGB43526|t__SGB43526	0.03989	0	0	0	0.02683	0	0.2227	1.00536	0.0143	0.13981	0.0262	0.0385	0.5941	0.27571	2.06132	0.4221
k__Bacteria|p__Firmicutes|c__Clostridia|o__Eubacteriales|f__Oscillospiraceae|g__GGB30290	0	0	0	0	0	0	0	0	0	0	0	0	0	0	0.00246	0
k__Bacteria|p__Firmicutes|c__Clostridia|o__Eubacteriales|f__Oscillospiraceae|g__GGB30290|s__GGB30290_SGB43252	0	0	0	0	0	0	0	0	0	0	0	0	0	0	0.00246	0
k__Bacteria|p__Firmicutes|c__Clostridia|o__Eubacteriales|f__Oscillospiraceae|g__GGB30290|s__GGB30290_SGB43252|t__SGB43252	0	0	0	0	0	0	0	0	0	0	0	0	0	0	0.00246	0
k__Bacteria|p__Firmicutes|c__Clostridia|o__Eubacteriales|f__Oscillospiraceae|g__GGB30295	0	0	0	0	0	0	0	0	0.00966	0	0	0	0	0	0	0
k__Bacteria|p__Firmicutes|c__Clostridia|o__Eubacteriales|f__Oscillospiraceae|g__GGB30295|s__GGB30295_SGB43259	0	0	0	0	0	0	0	0	0.00966	0	0	0	0	0	0	0
k__Bacteria|p__Firmicutes|c__Clostridia|o__Eubacteriales|f__Oscillospiraceae|g__GGB30295|s__GGB30295_SGB43259|t__SGB43259	0	0	0	0	0	0	0	0	0.00966	0	0	0	0	0	0	0
k__Bacteria|p__Firmicutes|c__Clostridia|o__Eubacteriales|f__Oscillospiraceae|g__GGB30297	0	0	0	0	0	0	0	0.00859	0	0	0	0	0	0.00379	0	0
k__Bacteria|p__Firmicutes|c__Clostridia|o__Eubacteriales|f__Oscillospiraceae|g__GGB30297|s__GGB30297_SGB43261	0	0	0	0	0	0	0	0.00859	0	0	0	0	0	0.00379	0	0
k__Bacteria|p__Firmicutes|c__Clostridia|o__Eubacteriales|f__Oscillospiraceae|g__GGB30297|s__GGB30297_SGB43261|t__SGB43261	0	0	0	0	0	0	0	0.00859	0	0	0	0	0	0.00379	0	0
k__Bacteria|p__Firmicutes|c__Clostridia|o__Eubacteriales|f__Oscillospiraceae|g__GGB30311	0	0	0	0	0	0	0	0.22609	0.00487	0.06691	0.05141	0.04144	0.02041	0.03471	0.00378	0.0024
k__Bacteria|p__Firmicutes|c__Clostridia|o__Eubacteriales|f__Oscillospiraceae|g__GGB30311|s__GGB30311_SGB43288	0	0	0	0	0	0	0	0.22609	0.00487	0.06691	0.05141	0.04144	0.02041	0.03471	0.00378	0.0024
k__Bacteria|p__Firmicutes|c__Clostridia|o__Eubacteriales|f__Oscillospiraceae|g__GGB30311|s__GGB30311_SGB43288|t__SGB43288	0	0	0	0	0	0	0	0.22609	0.00487	0.06691	0.05141	0.04144	0.02041	0.03471	0.00378	0.0024
k__Bacteria|p__Firmicutes|c__Clostridia|o__Eubacteriales|f__Oscillospiraceae|g__GGB30449	0	0	0	0	0	0	0.00447	0.2066	0.07989	0.12067	0.09577	0.01069	0.80706	0.10204	0.8185	0.03724
k__Bacteria|p__Firmicutes|c__Clostridia|o__Eubacteriales|f__Oscillospiraceae|g__GGB30449|s__GGB30449_SGB102186	0	0	0	0	0	0	0.00447	0.2066	0.07989	0.12067	0.09577	0.01069	0.80706	0.10204	0.8185	0.03724
k__Bacteria|p__Firmicutes|c__Clostridia|o__Eubacteriales|f__Oscillospiraceae|g__GGB30449|s__GGB30449_SGB102186|t__SGB102186	0	0	0	0	0	0	0.00447	0.2066	0.07989	0.12067	0.09577	0.01069	0.80706	0.10204	0.8185	0.03724
k__Bacteria|p__Firmicutes|c__Clostridia|o__Eubacteriales|f__Oscillospiraceae|g__GGB30450	0	0	0	0	0	0	0	0.00888	0	0.00544	0	0	0.00259	0.01214	0.0054	0
k__Bacteria|p__Firmicutes|c__Clostridia|o__Eubacteriales|f__Oscillospiraceae|g__GGB30450|s__GGB30450_SGB43507	0	0	0	0	0	0	0	0.00888	0	0.00544	0	0	0.00259	0.01214	0.0054	0
k__Bacteria|p__Firmicutes|c__Clostridia|o__Eubacteriales|f__Oscillospiraceae|g__GGB30450|s__GGB30450_SGB43507|t__SGB43507	0	0	0	0	0	0	0	0.00888	0	0.00544	0	0	0.00259	0.01214	0.0054	0
k__Bacteria|p__Firmicutes|c__Clostridia|o__Eubacteriales|f__Oscillospiraceae|g__GGB30451	0	0	0	0	0	0	0.13205	0.52864	0.09873	0.03994	0.03442	0.03228	0.07312	0.04322	0.17491	0.00638
k__Bacteria|p__Firmicutes|c__Clostridia|o__Eubacteriales|f__Oscillospiraceae|g__GGB30451|s__GGB30451_SGB102185	0	0	0	0	0	0	0.12983	0.51115	0.09873	0.03219	0.03442	0.03228	0.03689	0.04322	0.08634	0.00638
k__Bacteria|p__Firmicutes|c__Clostridia|o__Eubacteriales|f__Oscillospiraceae|g__GGB30451|s__GGB30451_SGB102185|t__SGB102185	0	0	0	0	0	0	0.12983	0.51115	0.09873	0.03219	0.03442	0.03228	0.03689	0.04322	0.08634	0.00638
k__Bacteria|p__Firmicutes|c__Clostridia|o__Eubacteriales|f__Oscillospiraceae|g__GGB30451|s__GGB30451_SGB43508	0	0	0	0	0	0	0.00222	0.01749	0	0.00775	0	0	0.03623	0	0.08856	0
k__Bacteria|p__Firmicutes|c__Clostridia|o__Eubacteriales|f__Oscillospiraceae|g__GGB30451|s__GGB30451_SGB43508|t__SGB43508	0	0	0	0	0	0	0.00222	0.01749	0	0.00775	0	0	0.03623	0	0.08856	0
k__Bacteria|p__Firmicutes|c__Clostridia|o__Eubacteriales|f__Oscillospiraceae|g__GGB30453	0	0	0	0	0	0	0.31574	0.08054	0	0	0	0.00181	0.00686	0.06767	0	0.2386
k__Bacteria|p__Firmicutes|c__Clostridia|o__Eubacteriales|f__Oscillospiraceae|g__GGB30453|s__GGB30453_SGB63219	0	0	0	0	0	0	0.31574	0.08054	0	0	0	0.00181	0.00686	0.06767	0	0.2386
k__Bacteria|p__Firmicutes|c__Clostridia|o__Eubacteriales|f__Oscillospiraceae|g__GGB30453|s__GGB30453_SGB63219|t__SGB63219	0	0	0	0	0	0	0.31574	0.08054	0	0	0	0.00181	0.00686	0.06767	0	0.2386
k__Bacteria|p__Firmicutes|c__Clostridia|o__Eubacteriales|f__Oscillospiraceae|g__GGB30454	0.0236	0	0	0	0.0651	0	0.02306	0.15491	0.15954	0.1734	0.07659	0.09637	0.41712	0.07074	0.05956	0.70968
k__Bacteria|p__Firmicutes|c__Clostridia|o__Eubacteriales|f__Oscillospiraceae|g__GGB30454|s__GGB30454_SGB100837	0	0	0	0	0	0	0	0.07415	0	0.04542	0	0.02297	0.03602	0	0.00711	0.45016
k__Bacteria|p__Firmicutes|c__Clostridia|o__Eubacteriales|f__Oscillospiraceae|g__GGB30454|s__GGB30454_SGB100837|t__SGB100837	0	0	0	0	0	0	0	0.07415	0	0.04542	0	0.02297	0.03602	0	0.00711	0.45016
k__Bacteria|p__Firmicutes|c__Clostridia|o__Eubacteriales|f__Oscillospiraceae|g__GGB30454|s__GGB30454_SGB43514	0.0236	0	0	0	0.0651	0	0.02306	0.08076	0.15954	0.12798	0.07659	0.07339	0.3811	0.07074	0.05245	0.25952
k__Bacteria|p__Firmicutes|c__Clostridia|o__Eubacteriales|f__Oscillospiraceae|g__GGB30454|s__GGB30454_SGB43514|t__SGB43514	0.0236	0	0	0	0.0651	0	0.02306	0.08076	0.15954	0.12798	0.07659	0.07339	0.3811	0.07074	0.05245	0.25952
k__Bacteria|p__Firmicutes|c__Clostridia|o__Eubacteriales|f__Oscillospiraceae|g__GGB30457	0	0	0	0	0	0	0	0.05634	0	0	0.04617	0.02701	0.07528	0.05321	0.0811	0
k__Bacteria|p__Firmicutes|c__Clostridia|o__Eubacteriales|f__Oscillospiraceae|g__GGB30457|s__GGB30457_SGB63218	0	0	0	0	0	0	0	0.05634	0	0	0.04617	0.02701	0.07528	0.05321	0.0811	0
k__Bacteria|p__Firmicutes|c__Clostridia|o__Eubacteriales|f__Oscillospiraceae|g__GGB30457|s__GGB30457_SGB63218|t__SGB63218	0	0	0	0	0	0	0	0.05634	0	0	0.04617	0.02701	0.07528	0.05321	0.0811	0
k__Bacteria|p__Firmicutes|c__Clostridia|o__Eubacteriales|f__Oscillospiraceae|g__GGB30460	0	0	0	0	0	0.00026	0	0.12507	0	0	0.08187	0	0.00969	0	0	0
k__Bacteria|p__Firmicutes|c__Clostridia|o__Eubacteriales|f__Oscillospiraceae|g__GGB30460|s__GGB30460_SGB63207	0	0	0	0	0	0.00026	0	0.12507	0	0	0.08187	0	0.00969	0	0	0
k__Bacteria|p__Firmicutes|c__Clostridia|o__Eubacteriales|f__Oscillospiraceae|g__GGB30460|s__GGB30460_SGB63207|t__SGB63207	0	0	0	0	0	0.00026	0	0.12507	0	0	0.08187	0	0.00969	0	0	0
k__Bacteria|p__Firmicutes|c__Clostridia|o__Eubacteriales|f__Oscillospiraceae|g__GGB30461	0.01	0	0.10932	0	0.69398	0.11614	0.15312	0.69323	0.07452	0.18747	0.12874	0.17039	0.43071	0.04239	0.43791	0.32953
k__Bacteria|p__Firmicutes|c__Clostridia|o__Eubacteriales|f__Oscillospiraceae|g__GGB30461|s__GGB30461_SGB43530	0	0	0	0	0	0	0.03322	0.20585	0.0133	0.04955	0.00443	0.07049	0.01021	0	0.09016	0
k__Bacteria|p__Firmicutes|c__Clostridia|o__Eubacteriales|f__Oscillospiraceae|g__GGB30461|s__GGB30461_SGB43530|t__SGB43530	0	0	0	0	0	0	0.03322	0.20585	0.0133	0.04955	0.00443	0.07049	0.01021	0	0.09016	0
k__Bacteria|p__Firmicutes|c__Clostridia|o__Eubacteriales|f__Oscillospiraceae|g__GGB30461|s__GGB30461_SGB43533	0.01	0	0.10932	0	0.48301	0.03611	0.04146	0.42069	0.03427	0.11844	0.10362	0.06423	0.39957	0.02634	0.22023	0.2855
k__Bacteria|p__Firmicutes|c__Clostridia|o__Eubacteriales|f__Oscillospiraceae|g__GGB30461|s__GGB30461_SGB43533|t__SGB43533	0.01	0	0.10932	0	0.48301	0.03611	0.04146	0.42069	0.03427	0.11844	0.10362	0.06423	0.39957	0.02634	0.22023	0.2855
k__Bacteria|p__Firmicutes|c__Clostridia|o__Eubacteriales|f__Oscillospiraceae|g__GGB30461|s__GGB30461_SGB63209	0	0	0	0	0.21097	0.08003	0.07844	0.0667	0.02696	0.01948	0.02069	0.03566	0.02093	0.01605	0.12752	0.04403
k__Bacteria|p__Firmicutes|c__Clostridia|o__Eubacteriales|f__Oscillospiraceae|g__GGB30461|s__GGB30461_SGB63209|t__SGB63209	0	0	0	0	0.21097	0.08003	0.07844	0.0667	0.02696	0.01948	0.02069	0.03566	0.02093	0.01605	0.12752	0.04403
k__Bacteria|p__Firmicutes|c__Clostridia|o__Eubacteriales|f__Oscillospiraceae|g__GGB30462	0	0	0.00606	0	0	0	0.01467	0	0	0	0	0	0.13028	0.00252	0.11099	0.01205
k__Bacteria|p__Firmicutes|c__Clostridia|o__Eubacteriales|f__Oscillospiraceae|g__GGB30462|s__GGB30462_SGB43535	0	0	0.00606	0	0	0	0.01467	0	0	0	0	0	0.13028	0.00252	0.11099	0.01205
k__Bacteria|p__Firmicutes|c__Clostridia|o__Eubacteriales|f__Oscillospiraceae|g__GGB30462|s__GGB30462_SGB43535|t__SGB43535	0	0	0.00606	0	0	0	0.01467	0	0	0	0	0	0.13028	0.00252	0.11099	0.01205
k__Bacteria|p__Firmicutes|c__Clostridia|o__Eubacteriales|f__Oscillospiraceae|g__GGB30463	0	0	0.00551	0	0.07315	0.01663	0.02301	0.03697	0.00469	0.02697	0.00386	0.01416	0.07444	0	0.01817	0.04702
k__Bacteria|p__Firmicutes|c__Clostridia|o__Eubacteriales|f__Oscillospiraceae|g__GGB30463|s__GGB30463_SGB102197	0	0	0	0	0.01013	0.01082	0.01548	0	0.00469	0.01809	0	0	0	0	0.01636	0
k__Bacteria|p__Firmicutes|c__Clostridia|o__Eubacteriales|f__Oscillospiraceae|g__GGB30463|s__GGB30463_SGB102197|t__SGB102197	0	0	0	0	0.01013	0.01082	0.01548	0	0.00469	0.01809	0	0	0	0	0.01636	0
k__Bacteria|p__Firmicutes|c__Clostridia|o__Eubacteriales|f__Oscillospiraceae|g__GGB30463|s__GGB30463_SGB43537	0	0	0.00551	0	0.06302	0.00581	0.00754	0.03697	0	0.00888	0.00386	0.01416	0.07444	0	0.00181	0.04702
k__Bacteria|p__Firmicutes|c__Clostridia|o__Eubacteriales|f__Oscillospiraceae|g__GGB30463|s__GGB30463_SGB43537|t__SGB43537	0	0	0.00551	0	0.06302	0.00581	0.00754	0.03697	0	0.00888	0.00386	0.01416	0.07444	0	0.00181	0.04702
k__Bacteria|p__Firmicutes|c__Clostridia|o__Eubacteriales|f__Oscillospiraceae|g__GGB30466	0	0	0	0	0.06146	0.01251	0.0943	0.28307	0.00661	0.14537	0.00221	0.00696	0.07554	0.22054	0.17757	0.04033
k__Bacteria|p__Firmicutes|c__Clostridia|o__Eubacteriales|f__Oscillospiraceae|g__GGB30466|s__GGB30466_SGB43540	0	0	0	0	0.05961	0.01251	0.0943	0.28307	0	0.10488	0	0.00283	0.02404	0.21718	0.11444	0.02182
k__Bacteria|p__Firmicutes|c__Clostridia|o__Eubacteriales|f__Oscillospiraceae|g__GGB30466|s__GGB30466_SGB43540|t__SGB43540	0	0	0	0	0.05961	0.01251	0.0943	0.28307	0	0.10488	0	0.00283	0.02404	0.21718	0.11444	0.02182
k__Bacteria|p__Firmicutes|c__Clostridia|o__Eubacteriales|f__Oscillospiraceae|g__GGB30466|s__GGB30466_SGB43544	0	0	0	0	0	0	0	0	0.00661	0.04048	0.00221	0.00413	0.04637	0.00336	0.06313	0.0185
k__Bacteria|p__Firmicutes|c__Clostridia|o__Eubacteriales|f__Oscillospiraceae|g__GGB30466|s__GGB30466_SGB43544|t__SGB43544	0	0	0	0	0	0	0	0	0.00661	0.04048	0.00221	0.00413	0.04637	0.00336	0.06313	0.0185
k__Bacteria|p__Firmicutes|c__Clostridia|o__Eubacteriales|f__Oscillospiraceae|g__GGB30466|s__GGB30466_SGB63211	0	0	0	0	0.00185	0	0	0	0	0	0	0	0.00513	0	0	0
k__Bacteria|p__Firmicutes|c__Clostridia|o__Eubacteriales|f__Oscillospiraceae|g__GGB30466|s__GGB30466_SGB63211|t__SGB63211	0	0	0	0	0.00185	0	0	0	0	0	0	0	0.00513	0	0	0
k__Bacteria|p__Firmicutes|c__Clostridia|o__Eubacteriales|f__Oscillospiraceae|g__GGB30468	0	0	0	0	0.01364	0	0.00656	0.00068	0.00309	0.00299	0	0	0	0	0.00354	0
k__Bacteria|p__Firmicutes|c__Clostridia|o__Eubacteriales|f__Oscillospiraceae|g__GGB30468|s__GGB30468_SGB43552	0	0	0	0	0.01364	0	0.00656	0.00068	0.00309	0.00299	0	0	0	0	0.00354	0
k__Bacteria|p__Firmicutes|c__Clostridia|o__Eubacteriales|f__Oscillospiraceae|g__GGB30468|s__GGB30468_SGB43552|t__SGB43552	0	0	0	0	0.01364	0	0.00656	0.00068	0.00309	0.00299	0	0	0	0	0.00354	0
k__Bacteria|p__Firmicutes|c__Clostridia|o__Eubacteriales|f__Oscillospiraceae|g__GGB30473	0	0	0.00582	0	0	0	0.09281	0.09602	0.08338	0.06947	0.08227	0.03875	0.12664	0.15244	0.14717	0.09685
k__Bacteria|p__Firmicutes|c__Clostridia|o__Eubacteriales|f__Oscillospiraceae|g__GGB30473|s__GGB30473_SGB43557	0	0	0.00582	0	0	0	0.09281	0.09602	0.08338	0.06947	0.08227	0.03875	0.12664	0.15244	0.14717	0.09685
k__Bacteria|p__Firmicutes|c__Clostridia|o__Eubacteriales|f__Oscillospiraceae|g__GGB30473|s__GGB30473_SGB43557|t__SGB43557	0	0	0.00582	0	0	0	0.09281	0.09602	0.08338	0.06947	0.08227	0.03875	0.12664	0.15244	0.14717	0.09685
k__Bacteria|p__Firmicutes|c__Clostridia|o__Eubacteriales|f__Oscillospiraceae|g__GGB30475	0	0	0	0	0	0	0	0.04585	0	0.03823	0.02323	0	0	0	0	0.00101
k__Bacteria|p__Firmicutes|c__Clostridia|o__Eubacteriales|f__Oscillospiraceae|g__GGB30475|s__GGB30475_SGB43559	0	0	0	0	0	0	0	0.04585	0	0.03823	0.02323	0	0	0	0	0.00101
k__Bacteria|p__Firmicutes|c__Clostridia|o__Eubacteriales|f__Oscillospiraceae|g__GGB30475|s__GGB30475_SGB43559|t__SGB43559	0	0	0	0	0	0	0	0.04585	0	0.03823	0.02323	0	0	0	0	0.00101
k__Bacteria|p__Firmicutes|c__Clostridia|o__Eubacteriales|f__Oscillospiraceae|g__GGB42343	0	0	0	0	0	0	0.00546	0	0	0	0	0	0.02013	0	0.00735	0
k__Bacteria|p__Firmicutes|c__Clostridia|o__Eubacteriales|f__Oscillospiraceae|g__GGB42343|s__GGB42343_SGB59511	0	0	0	0	0	0	0.00546	0	0	0	0	0	0.02013	0	0.00735	0
k__Bacteria|p__Firmicutes|c__Clostridia|o__Eubacteriales|f__Oscillospiraceae|g__GGB42343|s__GGB42343_SGB59511|t__SGB59511	0	0	0	0	0	0	0.00546	0	0	0	0	0	0.02013	0	0.00735	0
k__Bacteria|p__Firmicutes|c__Clostridia|o__Eubacteriales|f__Oscillospiraceae|g__GGB45514	0	0	0	0	0.15041	0.03766	0.00586	0.02022	0.00613	0.02326	0.01483	0	0.02705	0.00256	0.01461	0.01623
k__Bacteria|p__Firmicutes|c__Clostridia|o__Eubacteriales|f__Oscillospiraceae|g__GGB45514|s__GGB45514_SGB63186	0	0	0	0	0.15041	0.03766	0.00586	0.02022	0.00613	0.02326	0.01483	0	0.02705	0.00256	0.01461	0.01623
k__Bacteria|p__Firmicutes|c__Clostridia|o__Eubacteriales|f__Oscillospiraceae|g__GGB45514|s__GGB45514_SGB63186|t__SGB63186	0	0	0	0	0.15041	0.03766	0.00586	0.02022	0.00613	0.02326	0.01483	0	0.02705	0.00256	0.01461	0.01623
k__Bacteria|p__Firmicutes|c__Clostridia|o__Eubacteriales|f__Oscillospiraceae|g__GGB45535	0	0	0	0	0.46242	0.09342	0.04561	0.12483	0.05795	0.1437	0.42579	0	0.18153	0.02626	0.18138	0.27042
k__Bacteria|p__Firmicutes|c__Clostridia|o__Eubacteriales|f__Oscillospiraceae|g__GGB45535|s__GGB45535_SGB63214	0	0	0	0	0.46242	0.09342	0.04561	0.12483	0.05795	0.1437	0.42579	0	0.18153	0.02626	0.18138	0.27042
k__Bacteria|p__Firmicutes|c__Clostridia|o__Eubacteriales|f__Oscillospiraceae|g__GGB45535|s__GGB45535_SGB63214|t__SGB63214	0	0	0	0	0.46242	0.09342	0.04561	0.12483	0.05795	0.1437	0.42579	0	0.18153	0.02626	0.18138	0.27042
k__Bacteria|p__Firmicutes|c__Clostridia|o__Eubacteriales|f__Oscillospiraceae|g__GGB45536	0	0	0	0	0.04612	0	0.01967	0.0032	0	0.01008	0	0	0.01386	0	0.05696	0
k__Bacteria|p__Firmicutes|c__Clostridia|o__Eubacteriales|f__Oscillospiraceae|g__GGB45536|s__GGB45536_SGB63216	0	0	0	0	0.04612	0	0.01967	0.0032	0	0.01008	0	0	0.01386	0	0.05696	0
k__Bacteria|p__Firmicutes|c__Clostridia|o__Eubacteriales|f__Oscillospiraceae|g__GGB45536|s__GGB45536_SGB63216|t__SGB63216	0	0	0	0	0.04612	0	0.01967	0.0032	0	0.01008	0	0	0.01386	0	0.05696	0
k__Bacteria|p__Firmicutes|c__Clostridia|o__Eubacteriales|f__Oscillospiraceae|g__GGB45650	0	0	0	0	0	0	0	0.00073	0	0	0	0	0	0	0	0
k__Bacteria|p__Firmicutes|c__Clostridia|o__Eubacteriales|f__Oscillospiraceae|g__GGB45650|s__GGB45650_SGB63364	0	0	0	0	0	0	0	0.00073	0	0	0	0	0	0	0	0
k__Bacteria|p__Firmicutes|c__Clostridia|o__Eubacteriales|f__Oscillospiraceae|g__GGB45650|s__GGB45650_SGB63364|t__SGB63364	0	0	0	0	0	0	0	0.00073	0	0	0	0	0	0	0	0
k__Bacteria|p__Firmicutes|c__Clostridia|o__Eubacteriales|f__Oscillospiraceae|g__GGB49462	0	0	0	0	0.27965	0	0.00719	0.00846	0.03213	0	0.0379	0.04016	0.11658	0	0.3511	0
k__Bacteria|p__Firmicutes|c__Clostridia|o__Eubacteriales|f__Oscillospiraceae|g__GGB49462|s__GGB49462_SGB43503	0	0	0	0	0.27965	0	0.00719	0.00846	0.03213	0	0.0379	0.04016	0.11658	0	0.3511	0
k__Bacteria|p__Firmicutes|c__Clostridia|o__Eubacteriales|f__Oscillospiraceae|g__GGB49462|s__GGB49462_SGB43503|t__SGB43503	0	0	0	0	0.27965	0	0.00719	0.00846	0.03213	0	0.0379	0.04016	0.11658	0	0.3511	0
k__Bacteria|p__Firmicutes|c__Clostridia|o__Eubacteriales|f__Oscillospiraceae|g__GGB5207	0	0	0	0	0.04435	0	0	0	0.01507	0.01457	0.01815	0	0	0	0	0
k__Bacteria|p__Firmicutes|c__Clostridia|o__Eubacteriales|f__Oscillospiraceae|g__GGB5207|s__GGB5207_SGB43496	0	0	0	0	0.04435	0	0	0	0.01507	0.01457	0.01815	0	0	0	0	0
k__Bacteria|p__Firmicutes|c__Clostridia|o__Eubacteriales|f__Oscillospiraceae|g__GGB5207|s__GGB5207_SGB43496|t__SGB43496	0	0	0	0	0.04435	0	0	0	0.01507	0.01457	0.01815	0	0	0	0	0
k__Bacteria|p__Firmicutes|c__Clostridia|o__Eubacteriales|f__Oscillospiraceae|g__GGB74395	0	0	0	0	0.06206	0.01224	0.0255	0.00316	0.04086	0.10725	0.0239	0.02057	0.05946	0.00214	0.03013	0.01503
k__Bacteria|p__Firmicutes|c__Clostridia|o__Eubacteriales|f__Oscillospiraceae|g__GGB74395|s__GGB74395_SGB43523	0	0	0	0	0.06206	0.01224	0.0255	0.00316	0.04086	0.10725	0.0239	0.02057	0.05946	0.00214	0.03013	0.01503
k__Bacteria|p__Firmicutes|c__Clostridia|o__Eubacteriales|f__Oscillospiraceae|g__GGB74395|s__GGB74395_SGB43523|t__SGB43523	0	0	0	0	0.06206	0.01224	0.0255	0.00316	0.04086	0.10725	0.0239	0.02057	0.05946	0.00214	0.03013	0.01503
k__Bacteria|p__Firmicutes|c__Clostridia|o__Eubacteriales|f__Oscillospiraceae|g__GGB74408	0	0	0.00067	0	0	0	0	0.00905	0	0.01485	0	0.00426	0.00365	0	0.01505	0.00835
k__Bacteria|p__Firmicutes|c__Clostridia|o__Eubacteriales|f__Oscillospiraceae|g__GGB74408|s__GGB74408_SGB43542	0	0	0.00067	0	0	0	0	0.00905	0	0.01485	0	0.00426	0.00365	0	0.01505	0.00835
k__Bacteria|p__Firmicutes|c__Clostridia|o__Eubacteriales|f__Oscillospiraceae|g__GGB74408|s__GGB74408_SGB43542|t__SGB43542	0	0	0.00067	0	0	0	0	0.00905	0	0.01485	0	0.00426	0.00365	0	0.01505	0.00835
k__Bacteria|p__Firmicutes|c__Clostridia|o__Eubacteriales|f__Oscillospiraceae|g__GGB75053	0	0	0	0	0.05171	0.01835	0.1244	0.11037	0.00716	0.11135	0.08131	0.15374	0.0165	0	0.02549	0.00061
k__Bacteria|p__Firmicutes|c__Clostridia|o__Eubacteriales|f__Oscillospiraceae|g__GGB75053|s__GGB75053_SGB43494	0	0	0	0	0.05171	0.01835	0.1244	0.11037	0.00716	0.11135	0.08131	0.15374	0.0165	0	0.02549	0.00061
k__Bacteria|p__Firmicutes|c__Clostridia|o__Eubacteriales|f__Oscillospiraceae|g__GGB75053|s__GGB75053_SGB43494|t__SGB43494	0	0	0	0	0.05171	0.01835	0.1244	0.11037	0.00716	0.11135	0.08131	0.15374	0.0165	0	0.02549	0.00061
k__Bacteria|p__Firmicutes|c__Clostridia|o__Eubacteriales|f__Oscillospiraceae|g__GGB75055	0	0	0	0	0.01922	0	0	0	0	0.02289	0.05221	0.03833	0.06123	0.06002	0.0131	0.02674
k__Bacteria|p__Firmicutes|c__Clostridia|o__Eubacteriales|f__Oscillospiraceae|g__GGB75055|s__GGB75055_SGB43513	0	0	0	0	0.01922	0	0	0	0	0.02289	0.05221	0.03833	0.06123	0.06002	0.0131	0.02674
k__Bacteria|p__Firmicutes|c__Clostridia|o__Eubacteriales|f__Oscillospiraceae|g__GGB75055|s__GGB75055_SGB43513|t__SGB43513	0	0	0	0	0.01922	0	0	0	0	0.02289	0.05221	0.03833	0.06123	0.06002	0.0131	0.02674
k__Bacteria|p__Firmicutes|c__Clostridia|o__Eubacteriales|f__Oscillospiraceae|g__GGB75064	0	0	0.0114	0	0.1226	0.03277	0.02876	0.00594	0	0.01352	0	0.00322	0.02934	0.00469	0.05173	0.01333
k__Bacteria|p__Firmicutes|c__Clostridia|o__Eubacteriales|f__Oscillospiraceae|g__GGB75064|s__GGB75064_SGB102200	0	0	0.0114	0	0.11686	0.02247	0.02876	0.00594	0	0.01065	0	0	0.02934	0.00469	0.05173	0.01333
k__Bacteria|p__Firmicutes|c__Clostridia|o__Eubacteriales|f__Oscillospiraceae|g__GGB75064|s__GGB75064_SGB102200|t__SGB102200	0	0	0.0114	0	0.11686	0.02247	0.02876	0.00594	0	0.01065	0	0	0.02934	0.00469	0.05173	0.01333
k__Bacteria|p__Firmicutes|c__Clostridia|o__Eubacteriales|f__Oscillospiraceae|g__GGB75064|s__GGB75064_SGB43546	0	0	0	0	0.00574	0.0103	0	0	0	0.00287	0	0.00322	0	0	0	0
k__Bacteria|p__Firmicutes|c__Clostridia|o__Eubacteriales|f__Oscillospiraceae|g__GGB75064|s__GGB75064_SGB43546|t__SGB43546	0	0	0	0	0.00574	0.0103	0	0	0	0.00287	0	0.00322	0	0	0	0
k__Bacteria|p__Firmicutes|c__Clostridia|o__Eubacteriales|f__Oscillospiraceae|g__GGB75074	0	0	0	0	0.0033	0	0.11638	0	0	0.00265	0	0	0	0	0	0
k__Bacteria|p__Firmicutes|c__Clostridia|o__Eubacteriales|f__Oscillospiraceae|g__GGB75074|s__GGB75074_SGB102167	0	0	0	0	0.0033	0	0.11638	0	0	0.00265	0	0	0	0	0	0
k__Bacteria|p__Firmicutes|c__Clostridia|o__Eubacteriales|f__Oscillospiraceae|g__GGB75074|s__GGB75074_SGB102167|t__SGB102167	0	0	0	0	0.0033	0	0.11638	0	0	0.00265	0	0	0	0	0	0
k__Bacteria|p__Firmicutes|c__Clostridia|o__Eubacteriales|f__Oscillospiraceae|g__Neglectibacter	0	0	0	0	0	0	0	0.00726	0	0	0	0	0	0	0	0
k__Bacteria|p__Firmicutes|c__Clostridia|o__Eubacteriales|f__Oscillospiraceae|g__Neglectibacter|s__Neglectibacter_sp_X4	0	0	0	0	0	0	0	0.00726	0	0	0	0	0	0	0	0
k__Bacteria|p__Firmicutes|c__Clostridia|o__Eubacteriales|f__Oscillospiraceae|g__Neglectibacter|s__Neglectibacter_sp_X4|t__SGB43257	0	0	0	0	0	0	0	0.00726	0	0	0	0	0	0	0	0
k__Bacteria|p__Firmicutes|c__Clostridia|o__Eubacteriales|f__Oscillospiraceae|g__Oscillibacter	0.00557	0	0.00893	0	0.1833	0.14007	0.06128	0.19455	0.04052	0.13544	0.02351	0.04775	0.14287	0.07919	0.07732	0.12012
k__Bacteria|p__Firmicutes|c__Clostridia|o__Eubacteriales|f__Oscillospiraceae|g__Oscillibacter|s__Oscillibacter_SGB43502	0	0	0	0	0	0	0	0.08031	0	0	0.01161	0	0.01061	0	0	0
k__Bacteria|p__Firmicutes|c__Clostridia|o__Eubacteriales|f__Oscillospiraceae|g__Oscillibacter|s__Oscillibacter_SGB43502|t__SGB43502	0	0	0	0	0	0	0	0.08031	0	0	0.01161	0	0.01061	0	0	0
k__Bacteria|p__Firmicutes|c__Clostridia|o__Eubacteriales|f__Oscillospiraceae|g__Oscillibacter|s__Oscillibacter_SGB43505	0	0	0	0	0.07786	0.04751	0	0	0.02047	0.04396	0	0.00677	0.03958	0.01622	0	0.05431
k__Bacteria|p__Firmicutes|c__Clostridia|o__Eubacteriales|f__Oscillospiraceae|g__Oscillibacter|s__Oscillibacter_SGB43505|t__SGB43505	0	0	0	0	0.07786	0.04751	0	0	0.02047	0.04396	0	0.00677	0.03958	0.01622	0	0.05431
k__Bacteria|p__Firmicutes|c__Clostridia|o__Eubacteriales|f__Oscillospiraceae|g__Oscillibacter|s__Oscillibacter_sp_1_3	0	0	0	0	0.01813	0	0.02998	0	0.01353	0.06335	0	0	0.04562	0.05953	0.03837	0.06581
k__Bacteria|p__Firmicutes|c__Clostridia|o__Eubacteriales|f__Oscillospiraceae|g__Oscillibacter|s__Oscillibacter_sp_1_3|t__SGB7266	0	0	0	0	0.01813	0	0.02998	0	0.01353	0.06335	0	0	0.04562	0.05953	0.03837	0.06581
k__Bacteria|p__Firmicutes|c__Clostridia|o__Eubacteriales|f__Oscillospiraceae|g__Oscillibacter|s__Oscillibacter_sp_CU971	0.00557	0	0.00893	0	0.08732	0.09256	0.0313	0.11423	0.00652	0.02812	0.0119	0.04097	0.04706	0.00344	0.03895	0
k__Bacteria|p__Firmicutes|c__Clostridia|o__Eubacteriales|f__Oscillospiraceae|g__Oscillibacter|s__Oscillibacter_sp_CU971|t__SGB43504	0.00557	0	0.00893	0	0.08732	0.09256	0.0313	0.11423	0.00652	0.02812	0.0119	0.04097	0.04706	0.00344	0.03895	0
k__Bacteria|p__Firmicutes|c__Clostridia|o__Eubacteriales|f__Oscillospiraceae|g__Oscillospiraceae_unclassified	0	0	0.0033	0.10214	0	0	0.02884	0	4.23237	1.4697	0.69762	0.50634	0	0	1.70939	0.84145
k__Bacteria|p__Firmicutes|c__Clostridia|o__Eubacteriales|f__Oscillospiraceae|g__Oscillospiraceae_unclassified|s__Oscillospiraceae_bacterium	0	0	0.0033	0.10214	0	0	0.02884	0	4.23237	1.4697	0.69762	0.50634	0	0	1.70939	0.84145
k__Bacteria|p__Firmicutes|c__Clostridia|o__Eubacteriales|f__Oscillospiraceae|g__Oscillospiraceae_unclassified|s__Oscillospiraceae_bacterium|t__SGB4184	0	0	0	0	0	0	0	0	4.23237	1.4697	0.69762	0.50634	0	0	1.70939	0.84145
k__Bacteria|p__Firmicutes|c__Clostridia|o__Eubacteriales|f__Oscillospiraceae|g__Oscillospiraceae_unclassified|s__Oscillospiraceae_bacterium|t__SGB95005	0	0	0.0033	0.10214	0	0	0.02884	0	0	0	0	0	0	0	0	0
k__Bacteria|p__Firmicutes|c__Clostridia|o__Eubacteriales|f__Oscillospiraceae|g__Pseudoflavonifractor	0	0	0	0	0.00069	0.00042	0	0	0	0	0	0	0	0	0	0
k__Bacteria|p__Firmicutes|c__Clostridia|o__Eubacteriales|f__Oscillospiraceae|g__Pseudoflavonifractor|s__Pseudoflavonifractor_sp_524_17	0	0	0	0	0.00069	0.00042	0	0	0	0	0	0	0	0	0	0
k__Bacteria|p__Firmicutes|c__Clostridia|o__Eubacteriales|f__Oscillospiraceae|g__Pseudoflavonifractor|s__Pseudoflavonifractor_sp_524_17|t__SGB79837	0	0	0	0	0.00069	0.00042	0	0	0	0	0	0	0	0	0	0
k__Bacteria|p__Firmicutes|c__Clostridia|o__Eubacteriales|f__Oscillospiraceae|g__Ruthenibacterium	0	0.86111	0.03034	0.58452	0	0.04423	0	0	0	0	0	0	0	0	0	0
k__Bacteria|p__Firmicutes|c__Clostridia|o__Eubacteriales|f__Oscillospiraceae|g__Ruthenibacterium|s__Ruthenibacterium_lactatiformans	0	0.86111	0.03034	0.58452	0	0.04423	0	0	0	0	0	0	0	0	0	0
k__Bacteria|p__Firmicutes|c__Clostridia|o__Eubacteriales|f__Oscillospiraceae|g__Ruthenibacterium|s__Ruthenibacterium_lactatiformans|t__SGB15271	0	0.86111	0.03034	0.58452	0	0.04423	0	0	0	0	0	0	0	0	0	0
k__Bacteria|p__Firmicutes|c__Clostridia|o__Eubacteriales|f__Peptostreptococcaceae|g__GGB42586	0	0	0	0	0	0	0	0	0.19267	0	0	0	0.44912	0	0	0
k__Bacteria|p__Firmicutes|c__Clostridia|o__Eubacteriales|f__Peptostreptococcaceae|g__GGB42586|s__GGB42586_SGB59781	0	0	0	0	0	0	0	0	0.19267	0	0	0	0.44912	0	0	0
k__Bacteria|p__Firmicutes|c__Clostridia|o__Eubacteriales|f__Peptostreptococcaceae|g__GGB42586|s__GGB42586_SGB59781|t__SGB59781	0	0	0	0	0	0	0	0	0.19267	0	0	0	0.44912	0	0	0
k__Bacteria|p__Firmicutes|c__Erysipelotrichia	17.7121	44.696	64.0258	50.9059	32.27	25.4759	12.7543	7.74049	33.7491	28.7814	43.4504	41.9107	31.2251	16.86	15.4666	14.3736
k__Bacteria|p__Firmicutes|c__Erysipelotrichia|o__Erysipelotrichales	17.7121	44.696	64.0258	50.9059	32.27	25.4759	12.7543	7.74049	33.7491	28.7814	43.4504	41.9107	31.2251	16.86	15.4666	14.3736
k__Bacteria|p__Firmicutes|c__Erysipelotrichia|o__Erysipelotrichales|f__Erysipelotrichaceae	17.7121	44.696	64.0258	50.9059	32.27	25.4759	12.7462	7.74049	33.7491	28.7814	43.4504	41.9107	31.2251	16.86	15.4666	14.3736
k__Bacteria|p__Firmicutes|c__Erysipelotrichia|o__Erysipelotrichales|f__Erysipelotrichaceae|g__Erysipelatoclostridium	0.22961	1.78893	0.54039	1.63532	2.04298	1.62339	0.35039	0.02325	0.1504	0.02069	0.00277	0.00783	0	0	0	0
k__Bacteria|p__Firmicutes|c__Erysipelotrichia|o__Erysipelotrichales|f__Erysipelotrichaceae|g__Erysipelatoclostridium|s__Clostridium_cocleatum	0.22961	1.78893	0.54039	1.63532	2.04298	1.62339	0.35039	0.02325	0.1504	0.02069	0.00277	0.00783	0	0	0	0
k__Bacteria|p__Firmicutes|c__Erysipelotrichia|o__Erysipelotrichales|f__Erysipelotrichaceae|g__Erysipelatoclostridium|s__Clostridium_cocleatum|t__SGB6748	0.22961	1.78893	0.54039	1.63532	2.04298	1.62339	0.35039	0.02325	0.1504	0.02069	0.00277	0.00783	0	0	0	0
k__Bacteria|p__Firmicutes|c__Erysipelotrichia|o__Erysipelotrichales|f__Erysipelotrichaceae|g__Faecalibaculum	17.4825	42.9071	63.0805	49.2706	27.1475	20.6925	9.8404	6.44507	33.5987	28.7607	43.4477	41.9028	31.2251	16.86	15.4666	14.3736
k__Bacteria|p__Firmicutes|c__Erysipelotrichia|o__Erysipelotrichales|f__Erysipelotrichaceae|g__Faecalibaculum|s__Faecalibaculum_rodentium	17.4825	42.9071	63.0805	49.2706	27.1475	20.6925	9.8404	6.44507	33.5987	28.7607	43.4477	41.9028	31.2251	16.86	15.4666	14.3736
k__Bacteria|p__Firmicutes|c__Erysipelotrichia|o__Erysipelotrichales|f__Erysipelotrichaceae|g__Faecalibaculum|s__Faecalibaculum_rodentium|t__SGB4047	17.4825	42.9071	63.0805	49.2706	27.1475	20.6925	9.8404	6.44507	33.5987	28.7607	43.4477	41.9028	31.2251	16.86	15.4666	14.3736
k__Bacteria|p__Firmicutes|c__Erysipelotrichia|o__Erysipelotrichales|f__Erysipelotrichaceae|g__GGB31184	0	0	0	0	0	0.04887	0	0	0	0	0	0	0	0	0	0
k__Bacteria|p__Firmicutes|c__Erysipelotrichia|o__Erysipelotrichales|f__Erysipelotrichaceae|g__GGB31184|s__GGB31184_SGB44478	0	0	0	0	0	0.04887	0	0	0	0	0	0	0	0	0	0
k__Bacteria|p__Firmicutes|c__Erysipelotrichia|o__Erysipelotrichales|f__Erysipelotrichaceae|g__GGB31184|s__GGB31184_SGB44478|t__SGB44478	0	0	0	0	0	0.04887	0	0	0	0	0	0	0	0	0	0
k__Bacteria|p__Firmicutes|c__Erysipelotrichia|o__Erysipelotrichales|f__Erysipelotrichaceae|g__Longicatena	0	0	0.40489	0	3.07957	3.11113	2.55544	1.27217	0	0	0	0	0	0	0	0
k__Bacteria|p__Firmicutes|c__Erysipelotrichia|o__Erysipelotrichales|f__Erysipelotrichaceae|g__Longicatena|s__Longicatena_SGB42494	0	0	0.40489	0	3.07957	3.11113	2.55544	1.27217	0	0	0	0	0	0	0	0
k__Bacteria|p__Firmicutes|c__Erysipelotrichia|o__Erysipelotrichales|f__Erysipelotrichaceae|g__Longicatena|s__Longicatena_SGB42494|t__SGB42494	0	0	0.40489	0	3.07957	3.11113	2.55544	1.27217	0	0	0	0	0	0	0	0
k__Bacteria|p__Firmicutes|c__Erysipelotrichia|o__Erysipelotrichales|f__Turicibacteraceae	0	0	0	0	0	0	0.00805	0	0	0	0	0	0	0	0	0
k__Bacteria|p__Firmicutes|c__Erysipelotrichia|o__Erysipelotrichales|f__Turicibacteraceae|g__Turicibacter	0	0	0	0	0	0	0.00805	0	0	0	0	0	0	0	0	0
k__Bacteria|p__Firmicutes|c__Erysipelotrichia|o__Erysipelotrichales|f__Turicibacteraceae|g__Turicibacter|s__Turicibacter_sp_TS3	0	0	0	0	0	0	0.00805	0	0	0	0	0	0	0	0	0
k__Bacteria|p__Firmicutes|c__Erysipelotrichia|o__Erysipelotrichales|f__Turicibacteraceae|g__Turicibacter|s__Turicibacter_sp_TS3|t__SGB39153	0	0	0	0	0	0	0.00805	0	0	0	0	0	0	0	0	0
k__Bacteria|p__Firmicutes|c__Negativicutes	0	0	0	0	0	0	0	0	0	0	0	0	0.04349	0.16027	0.07542	0.01415
k__Bacteria|p__Firmicutes|c__Negativicutes|o__Selenomonadales	0	0	0	0	0	0	0	0	0	0	0	0	0.04349	0.16027	0.07542	0.01415
k__Bacteria|p__Firmicutes|c__Negativicutes|o__Selenomonadales|f__Selenomonadaceae	0	0	0	0	0	0	0	0	0	0	0	0	0.04349	0.16027	0.07542	0.01415
k__Bacteria|p__Firmicutes|c__Negativicutes|o__Selenomonadales|f__Selenomonadaceae|g__GGB42544	0	0	0	0	0	0	0	0	0	0	0	0	0.04349	0.16027	0.07542	0.01415
k__Bacteria|p__Firmicutes|c__Negativicutes|o__Selenomonadales|f__Selenomonadaceae|g__GGB42544|s__GGB42544_SGB59739	0	0	0	0	0	0	0	0	0	0	0	0	0.04349	0.16027	0.07542	0.01415
k__Bacteria|p__Firmicutes|c__Negativicutes|o__Selenomonadales|f__Selenomonadaceae|g__GGB42544|s__GGB42544_SGB59739|t__SGB59739	0	0	0	0	0	0	0	0	0	0	0	0	0.04349	0.16027	0.07542	0.01415
k__Bacteria|p__Firmicutes|c__Tissierellia	0.01041	0	0.45726	0.2348	1.55868	0.56286	0.23404	3.25292	0.48591	2.66983	1.46377	1.88608	1.98142	13.7236	2.84028	8.97419
k__Bacteria|p__Firmicutes|c__Tissierellia|o__Tissierellales	0.01041	0	0.45726	0.2348	1.55868	0.56286	0.23404	3.25292	0.48591	2.66983	1.46377	1.88608	1.98142	13.7236	2.84028	8.97419
k__Bacteria|p__Firmicutes|c__Tissierellia|o__Tissierellales|f__Peptoniphilaceae	0.01041	0	0.45726	0.2348	1.55868	0.56286	0.23404	3.25292	0.48591	2.66983	1.46377	1.88608	1.98142	13.7236	2.84028	8.97419
k__Bacteria|p__Firmicutes|c__Tissierellia|o__Tissierellales|f__Peptoniphilaceae|g__GGB27904	0.00956	0	0.45726	0.2348	1.55868	0.56286	0.23404	3.25292	0.48591	2.66983	1.46377	1.88608	1.98067	13.7118	2.83336	8.97419
k__Bacteria|p__Firmicutes|c__Tissierellia|o__Tissierellales|f__Peptoniphilaceae|g__GGB27904|s__GGB27904_SGB40340	0.00956	0	0.45726	0.2348	1.55868	0.56286	0.23404	3.25292	0.48591	2.66983	1.46377	1.88608	1.98067	13.7118	2.83336	8.97419
k__Bacteria|p__Firmicutes|c__Tissierellia|o__Tissierellales|f__Peptoniphilaceae|g__GGB27904|s__GGB27904_SGB40340|t__SGB40340	0.00956	0	0.45726	0.2348	1.55868	0.56286	0.23404	3.25292	0.48591	2.66983	1.46377	1.88608	1.98067	13.7118	2.83336	8.97419
k__Bacteria|p__Firmicutes|c__Tissierellia|o__Tissierellales|f__Peptoniphilaceae|g__GGB28437	0.00085	0	0	0	0	0	0	0	0	0	0	0	0.00075	0.01188	0.00692	0
k__Bacteria|p__Firmicutes|c__Tissierellia|o__Tissierellales|f__Peptoniphilaceae|g__GGB28437|s__GGB28437_SGB41020	0.00085	0	0	0	0	0	0	0	0	0	0	0	0.00075	0.01188	0.00692	0
k__Bacteria|p__Firmicutes|c__Tissierellia|o__Tissierellales|f__Peptoniphilaceae|g__GGB28437|s__GGB28437_SGB41020|t__SGB41020	0.00085	0	0	0	0	0	0	0	0	0	0	0	0.00075	0.01188	0.00692	0
k__Bacteria|p__Proteobacteria	10.0954	3.52746	1.72463	2.31016	5.83673	5.18265	4.18982	4.63715	5.27594	6.53159	9.90575	8.70291	4.05423	1.5998	3.65613	5.70138
k__Bacteria|p__Proteobacteria|c__Alphaproteobacteria	0	0	0	0	0.00259	0	0.00884	0	0.00547	0.00326	0.02128	0.08967	0.12901	0.05281	0.01747	0.0202
k__Bacteria|p__Proteobacteria|c__Alphaproteobacteria|o__Sphingomonadales	0	0	0	0	0.00259	0	0.00884	0	0.00547	0.00326	0.02128	0.08967	0.12901	0.05281	0.01747	0.0202
k__Bacteria|p__Proteobacteria|c__Alphaproteobacteria|o__Sphingomonadales|f__Sphingomonadaceae	0	0	0	0	0.00259	0	0.00884	0	0.00547	0.00326	0.02128	0.08967	0.12901	0.05281	0.01747	0.0202
k__Bacteria|p__Proteobacteria|c__Alphaproteobacteria|o__Sphingomonadales|f__Sphingomonadaceae|g__Sphingorhabdus	0	0	0	0	0.00259	0	0.00884	0	0.00547	0.00326	0.02128	0.08967	0.12901	0.05281	0.01747	0.0202
k__Bacteria|p__Proteobacteria|c__Alphaproteobacteria|o__Sphingomonadales|f__Sphingomonadaceae|g__Sphingorhabdus|s__Sphingorhabdus_SGB63210	0	0	0	0	0.00259	0	0.00884	0	0.00547	0.00326	0.02128	0.08967	0.12901	0.05281	0.01747	0.0202
k__Bacteria|p__Proteobacteria|c__Alphaproteobacteria|o__Sphingomonadales|f__Sphingomonadaceae|g__Sphingorhabdus|s__Sphingorhabdus_SGB63210|t__SGB63210	0	0	0	0	0.00259	0	0.00884	0	0.00547	0.00326	0.02128	0.08967	0.12901	0.05281	0.01747	0.0202
k__Bacteria|p__Proteobacteria|c__Betaproteobacteria	1.15366	1.04625	0.71829	1.4625	1.37156	1.59306	0.50352	0.20846	0	0.24765	0.03155	0.27955	0.39267	0.06162	0.10766	0.13929
k__Bacteria|p__Proteobacteria|c__Betaproteobacteria|o__Betaproteobacteria_unclassified	0.06505	0	0	0	0	0	0.00517	0.0395	0	0	0	0	0	0	0	0
k__Bacteria|p__Proteobacteria|c__Betaproteobacteria|o__Betaproteobacteria_unclassified|f__Betaproteobacteria_unclassified	0.06505	0	0	0	0	0	0.00517	0.0395	0	0	0	0	0	0	0	0
k__Bacteria|p__Proteobacteria|c__Betaproteobacteria|o__Betaproteobacteria_unclassified|f__Betaproteobacteria_unclassified|g__GGB79594	0.06505	0	0	0	0	0	0.00517	0.0395	0	0	0	0	0	0	0	0
k__Bacteria|p__Proteobacteria|c__Betaproteobacteria|o__Betaproteobacteria_unclassified|f__Betaproteobacteria_unclassified|g__GGB79594|s__GGB79594_SGB41414	0.06505	0	0	0	0	0	0.00517	0.0395	0	0	0	0	0	0	0	0
k__Bacteria|p__Proteobacteria|c__Betaproteobacteria|o__Betaproteobacteria_unclassified|f__Betaproteobacteria_unclassified|g__GGB79594|s__GGB79594_SGB41414|t__SGB41414	0.06505	0	0	0	0	0	0.00517	0.0395	0	0	0	0	0	0	0	0
k__Bacteria|p__Proteobacteria|c__Betaproteobacteria|o__Burkholderiales	1.08861	1.04625	0.71829	1.4625	1.32873	1.57601	0.49835	0.16023	0	0.23549	0.0229	0.27955	0.39267	0.05849	0.10715	0.13929
k__Bacteria|p__Proteobacteria|c__Betaproteobacteria|o__Burkholderiales|f__Burkholderiales_unclassified	0	0	0	0.2671	0	0.05012	0	0	0	0	0	0	0	0	0	0
k__Bacteria|p__Proteobacteria|c__Betaproteobacteria|o__Burkholderiales|f__Burkholderiales_unclassified|g__Piscinibacter	0	0	0	0.2671	0	0.05012	0	0	0	0	0	0	0	0	0	0
k__Bacteria|p__Proteobacteria|c__Betaproteobacteria|o__Burkholderiales|f__Burkholderiales_unclassified|g__Piscinibacter|s__Piscinibacter_SGB44477	0	0	0	0.2671	0	0.05012	0	0	0	0	0	0	0	0	0	0
k__Bacteria|p__Proteobacteria|c__Betaproteobacteria|o__Burkholderiales|f__Burkholderiales_unclassified|g__Piscinibacter|s__Piscinibacter_SGB44477|t__SGB44477	0	0	0	0.2671	0	0.05012	0	0	0	0	0	0	0	0	0	0
k__Bacteria|p__Proteobacteria|c__Betaproteobacteria|o__Burkholderiales|f__Sutterellaceae	1.08861	1.04625	0.71829	1.19539	1.32873	1.52589	0.49835	0.16023	0	0.23549	0.0229	0.27955	0.39267	0.05849	0.10715	0.13929
k__Bacteria|p__Proteobacteria|c__Betaproteobacteria|o__Burkholderiales|f__Sutterellaceae|g__Parasutterella	1.08861	1.04625	0.71829	1.19539	1.32873	1.52589	0.49835	0.16023	0	0.23549	0.0229	0.27955	0.39267	0.05849	0.10715	0.13929
k__Bacteria|p__Proteobacteria|c__Betaproteobacteria|o__Burkholderiales|f__Sutterellaceae|g__Parasutterella|s__Parasutterella_excrementihominis	1.08861	1.04625	0.71829	1.19539	1.32873	1.52589	0.49835	0.16023	0	0.23549	0.0229	0.27955	0.39267	0.05849	0.10715	0.13929
k__Bacteria|p__Proteobacteria|c__Betaproteobacteria|o__Burkholderiales|f__Sutterellaceae|g__Parasutterella|s__Parasutterella_excrementihominis|t__SGB9262	1.08861	1.04625	0.71829	1.19539	1.32873	1.52589	0.49835	0.16023	0	0.23549	0.0229	0.27955	0.39267	0.05849	0.10715	0.13929
k__Bacteria|p__Proteobacteria|c__Betaproteobacteria|o__Rhodocyclales	0	0	0	0	0.04282	0.01705	0	0.00873	0	0.01216	0.00865	0	0	0.00314	0.0005	0
k__Bacteria|p__Proteobacteria|c__Betaproteobacteria|o__Rhodocyclales|f__Zoogloeaceae	0	0	0	0	0.04282	0.01705	0	0.00873	0	0.01216	0.00865	0	0	0.00314	0.0005	0
k__Bacteria|p__Proteobacteria|c__Betaproteobacteria|o__Rhodocyclales|f__Zoogloeaceae|g__Zoogloea	0	0	0	0	0.04282	0.01705	0	0.00873	0	0.01216	0.00865	0	0	0.00314	0.0005	0
k__Bacteria|p__Proteobacteria|c__Betaproteobacteria|o__Rhodocyclales|f__Zoogloeaceae|g__Zoogloea|s__Zoogloea_SGB41465	0	0	0	0	0.04282	0.01705	0	0.00873	0	0.01216	0.00865	0	0	0.00314	0.0005	0
k__Bacteria|p__Proteobacteria|c__Betaproteobacteria|o__Rhodocyclales|f__Zoogloeaceae|g__Zoogloea|s__Zoogloea_SGB41465|t__SGB41465	0	0	0	0	0.04282	0.01705	0	0.00873	0	0.01216	0.00865	0	0	0.00314	0.0005	0
k__Bacteria|p__Proteobacteria|c__CFGB3154|o__OFGB3154|f__FGB3154|g__GGB30619	1.13873	0	0.02736	0.00954	0	0	2.87007	0.71231	0.75146	0.21353	0.02823	0.71146	0	0	0	0.017
k__Bacteria|p__Proteobacteria|c__CFGB3154|o__OFGB3154|f__FGB3154|g__GGB30619|s__GGB30619_SGB43753	1.13873	0	0.02736	0.00954	0	0	2.87007	0.71231	0.75146	0.21353	0.02823	0.71146	0	0	0	0.017
k__Bacteria|p__Proteobacteria|c__CFGB3154|o__OFGB3154|f__FGB3154|g__GGB30619|s__GGB30619_SGB43753|t__SGB43753	1.13873	0	0.02736	0.00954	0	0	2.87007	0.71231	0.75146	0.21353	0.02823	0.71146	0	0	0	0.017
k__Bacteria|p__Proteobacteria|c__Deltaproteobacteria	0	0	0.02013	0.01444	0.65531	0.4293	0.22899	0.15176	0.08167	1.29725	0.59544	0.17592	0.72767	0.16645	0.83352	0.5508
k__Bacteria|p__Proteobacteria|c__Deltaproteobacteria|o__Desulfovibrionales	0	0	0.02013	0.01444	0.65531	0.4293	0.22899	0.15176	0.08167	1.29725	0.59544	0.17592	0.72767	0.16645	0.83352	0.5508
k__Bacteria|p__Proteobacteria|c__Deltaproteobacteria|o__Desulfovibrionales|f__Desulfovibrionaceae	0	0	0.02013	0.01444	0.65531	0.4293	0.22899	0.15176	0.08167	1.29725	0.59544	0.17592	0.72767	0.16645	0.83352	0.5508
k__Bacteria|p__Proteobacteria|c__Deltaproteobacteria|o__Desulfovibrionales|f__Desulfovibrionaceae|g__Desulfovibrio	0	0	0.01308	0	0.32904	0.14621	0.06181	0.0474	0.01506	0.13875	0.11885	0.05302	0.10064	0.03653	0.05632	0.0709
k__Bacteria|p__Proteobacteria|c__Deltaproteobacteria|o__Desulfovibrionales|f__Desulfovibrionaceae|g__Desulfovibrio|s__Desulfovibrio_SGB41239	0	0	0.01308	0	0.32904	0.14621	0.06181	0.0474	0.01506	0.13875	0.11885	0.05302	0.10064	0.03653	0.05632	0.0709
k__Bacteria|p__Proteobacteria|c__Deltaproteobacteria|o__Desulfovibrionales|f__Desulfovibrionaceae|g__Desulfovibrio|s__Desulfovibrio_SGB41239|t__SGB41239	0	0	0.01308	0	0.32904	0.14621	0.06181	0.0474	0.01506	0.13875	0.11885	0.05302	0.10064	0.03653	0.05632	0.0709
k__Bacteria|p__Proteobacteria|c__Deltaproteobacteria|o__Desulfovibrionales|f__Desulfovibrionaceae|g__GGB9819	0	0	0.00705	0.01444	0.32626	0.28309	0.16718	0.10436	0.06661	1.1585	0.47658	0.1229	0.62703	0.12992	0.7772	0.4799
k__Bacteria|p__Proteobacteria|c__Deltaproteobacteria|o__Desulfovibrionales|f__Desulfovibrionaceae|g__GGB9819|s__GGB9819_SGB40890	0	0	0.00705	0.01444	0.32626	0.28309	0.16718	0.10436	0.06661	1.1585	0.47658	0.1229	0.62703	0.12992	0.7772	0.4799
k__Bacteria|p__Proteobacteria|c__Deltaproteobacteria|o__Desulfovibrionales|f__Desulfovibrionaceae|g__GGB9819|s__GGB9819_SGB40890|t__SGB40890	0	0	0.00705	0.01444	0.32626	0.28309	0.16718	0.10436	0.06661	1.1585	0.47658	0.1229	0.62703	0.12992	0.7772	0.4799
k__Bacteria|p__Proteobacteria|c__Gammaproteobacteria	7.80302	2.48121	0.95885	0.82369	3.80727	3.16029	0.5784	3.56462	4.43734	4.76989	9.22926	7.44631	2.80489	1.31892	2.69749	4.97409
k__Bacteria|p__Proteobacteria|c__Gammaproteobacteria|o__Enterobacterales	0.20902	2.39688	0.24392	0.32778	3.12135	1.87801	0.18182	0	3.22023	3.00238	8.58736	5.69284	0.01824	0.05085	0.22768	1.89562
k__Bacteria|p__Proteobacteria|c__Gammaproteobacteria|o__Enterobacterales|f__Enterobacteriaceae	0.20902	2.39342	0.24392	0.32778	3.0939	0.29767	0.18182	0	3.22023	3.00238	8.58736	5.69284	0.01824	0.05085	0.22768	1.89562
k__Bacteria|p__Proteobacteria|c__Gammaproteobacteria|o__Enterobacterales|f__Enterobacteriaceae|g__Enterobacter	0	0.00698	0.00506	0.03462	0	0	0.06344	0	0	0	0	0	0.01824	0.00807	0.15375	1.72695
k__Bacteria|p__Proteobacteria|c__Gammaproteobacteria|o__Enterobacterales|f__Enterobacteriaceae|g__Enterobacter|s__Enterobacter_mori	0	0.00698	0.00506	0.03462	0	0	0.06344	0	0	0	0	0	0.01824	0.00807	0.15375	1.72695
k__Bacteria|p__Proteobacteria|c__Gammaproteobacteria|o__Enterobacterales|f__Enterobacteriaceae|g__Enterobacter|s__Enterobacter_mori|t__SGB10132	0	0.00698	0.00506	0.03462	0	0	0.06344	0	0	0	0	0	0.01824	0.00807	0.15375	1.72695
k__Bacteria|p__Proteobacteria|c__Gammaproteobacteria|o__Enterobacterales|f__Enterobacteriaceae|g__Escherichia	0.14231	2.28935	0.06401	0.28066	0.47924	0.20011	0	0	3.22023	2.62719	8.58736	5.57418	0	0.04278	0.01964	0.11864
k__Bacteria|p__Proteobacteria|c__Gammaproteobacteria|o__Enterobacterales|f__Enterobacteriaceae|g__Escherichia|s__Escherichia_coli	0.14231	2.28935	0.06401	0.28066	0.47924	0.20011	0	0	3.22023	2.62719	8.58736	5.57418	0	0.04278	0.01964	0.11864
k__Bacteria|p__Proteobacteria|c__Gammaproteobacteria|o__Enterobacterales|f__Enterobacteriaceae|g__Escherichia|s__Escherichia_coli|t__SGB10068	0.14231	2.28935	0.06401	0.28066	0.47924	0.20011	0	0	3.22023	2.62719	8.58736	5.57418	0	0.04278	0.01964	0.11864
k__Bacteria|p__Proteobacteria|c__Gammaproteobacteria|o__Enterobacterales|f__Enterobacteriaceae|g__Klebsiella	0.06672	0.09709	0.17486	0.0125	2.61466	0.09756	0.11838	0	0	0.37519	0	0.11865	0	0	0.05429	0.05003
k__Bacteria|p__Proteobacteria|c__Gammaproteobacteria|o__Enterobacterales|f__Enterobacteriaceae|g__Klebsiella|s__Klebsiella_michiganensis	0.06672	0.09709	0.17486	0.0125	2.61466	0.09756	0.11838	0	0	0.37519	0	0.11865	0	0	0.05429	0
k__Bacteria|p__Proteobacteria|c__Gammaproteobacteria|o__Enterobacterales|f__Enterobacteriaceae|g__Klebsiella|s__Klebsiella_michiganensis|t__SGB10119	0.06672	0.09709	0.17486	0.0125	2.61466	0.09756	0.11838	0	0	0.37519	0	0.11865	0	0	0.05429	0
k__Bacteria|p__Proteobacteria|c__Gammaproteobacteria|o__Enterobacterales|f__Enterobacteriaceae|g__Klebsiella|s__Klebsiella_oxytoca	0	0	0	0	0	0	0	0	0	0	0	0	0	0	0	0.05003
k__Bacteria|p__Proteobacteria|c__Gammaproteobacteria|o__Enterobacterales|f__Enterobacteriaceae|g__Klebsiella|s__Klebsiella_oxytoca|t__SGB10118	0	0	0	0	0	0	0	0	0	0	0	0	0	0	0	0.05003
k__Bacteria|p__Proteobacteria|c__Gammaproteobacteria|o__Enterobacterales|f__Morganellaceae	0	0.00346	0	0	0.02745	1.58034	0	0	0	0	0	0	0	0	0	0
k__Bacteria|p__Proteobacteria|c__Gammaproteobacteria|o__Enterobacterales|f__Morganellaceae|g__Morganella	0	0.00346	0	0	0.02745	1.58034	0	0	0	0	0	0	0	0	0	0
k__Bacteria|p__Proteobacteria|c__Gammaproteobacteria|o__Enterobacterales|f__Morganellaceae|g__Morganella|s__Morganella_morganii	0	0.00346	0	0	0.02745	1.58034	0	0	0	0	0	0	0	0	0	0
k__Bacteria|p__Proteobacteria|c__Gammaproteobacteria|o__Enterobacterales|f__Morganellaceae|g__Morganella|s__Morganella_morganii|t__SGB10028	0	0.00346	0	0	0.02745	1.58034	0	0	0	0	0	0	0	0	0	0
k__Bacteria|p__Proteobacteria|c__Gammaproteobacteria|o__Moraxellales	0	0	0	0	0	0	0	0	0	0.01308	0	0	0	0	0	0
k__Bacteria|p__Proteobacteria|c__Gammaproteobacteria|o__Moraxellales|f__Moraxellaceae	0	0	0	0	0	0	0	0	0	0.01308	0	0	0	0	0	0
k__Bacteria|p__Proteobacteria|c__Gammaproteobacteria|o__Moraxellales|f__Moraxellaceae|g__Acinetobacter	0	0	0	0	0	0	0	0	0	0.01308	0	0	0	0	0	0
k__Bacteria|p__Proteobacteria|c__Gammaproteobacteria|o__Moraxellales|f__Moraxellaceae|g__Acinetobacter|s__Acinetobacter_radioresistens	0	0	0	0	0	0	0	0	0	0.01308	0	0	0	0	0	0
k__Bacteria|p__Proteobacteria|c__Gammaproteobacteria|o__Moraxellales|f__Moraxellaceae|g__Acinetobacter|s__Acinetobacter_radioresistens|t__SGB10375	0	0	0	0	0	0	0	0	0	0.01308	0	0	0	0	0	0
k__Bacteria|p__Proteobacteria|c__Gammaproteobacteria|o__Oceanospirillales	0.00586	0	0	0	0	0	0.02492	0.35348	0	0	0	0	0	0	0	0
k__Bacteria|p__Proteobacteria|c__Gammaproteobacteria|o__Oceanospirillales|f__Halomonadaceae	0.00586	0	0	0	0	0	0.02492	0.35348	0	0	0	0	0	0	0	0
k__Bacteria|p__Proteobacteria|c__Gammaproteobacteria|o__Oceanospirillales|f__Halomonadaceae|g__Halomonas	0.00586	0	0	0	0	0	0.02492	0.35348	0	0	0	0	0	0	0	0
k__Bacteria|p__Proteobacteria|c__Gammaproteobacteria|o__Oceanospirillales|f__Halomonadaceae|g__Halomonas|s__Halomonas_SGB40985	0.00586	0	0	0	0	0	0.02492	0.35348	0	0	0	0	0	0	0	0
k__Bacteria|p__Proteobacteria|c__Gammaproteobacteria|o__Oceanospirillales|f__Halomonadaceae|g__Halomonas|s__Halomonas_SGB40985|t__SGB40985	0.00586	0	0	0	0	0	0.02492	0.35348	0	0	0	0	0	0	0	0
k__Bacteria|p__Proteobacteria|c__Gammaproteobacteria|o__Pseudomonadales	0.11104	0.04738	0.00124	0	0	0	0	0.99983	0	0	0	0.02135	0	0	0.00149	0.03133
k__Bacteria|p__Proteobacteria|c__Gammaproteobacteria|o__Pseudomonadales|f__Pseudomonadaceae	0.11104	0.04738	0.00124	0	0	0	0	0.99983	0	0	0	0.02135	0	0	0.00149	0.03133
k__Bacteria|p__Proteobacteria|c__Gammaproteobacteria|o__Pseudomonadales|f__Pseudomonadaceae|g__GGB31232	0	0	0	0	0	0	0	0.99983	0	0	0	0	0	0	0	0
k__Bacteria|p__Proteobacteria|c__Gammaproteobacteria|o__Pseudomonadales|f__Pseudomonadaceae|g__GGB31232|s__GGB31232_SGB44532	0	0	0	0	0	0	0	0.99983	0	0	0	0	0	0	0	0
k__Bacteria|p__Proteobacteria|c__Gammaproteobacteria|o__Pseudomonadales|f__Pseudomonadaceae|g__GGB31232|s__GGB31232_SGB44532|t__SGB44532	0	0	0	0	0	0	0	0.99983	0	0	0	0	0	0	0	0
k__Bacteria|p__Proteobacteria|c__Gammaproteobacteria|o__Pseudomonadales|f__Pseudomonadaceae|g__Pseudomonas	0.11104	0.04738	0.00124	0	0	0	0	0	0	0	0	0.02135	0	0	0.00149	0.03133
k__Bacteria|p__Proteobacteria|c__Gammaproteobacteria|o__Pseudomonadales|f__Pseudomonadaceae|g__Pseudomonas|s__Pseudomonas_aeruginosa	0.11104	0.04738	0.00124	0	0	0	0	0	0	0	0	0.02135	0	0	0.00149	0.03133
k__Bacteria|p__Proteobacteria|c__Gammaproteobacteria|o__Pseudomonadales|f__Pseudomonadaceae|g__Pseudomonas|s__Pseudomonas_aeruginosa|t__SGB12320	0.11104	0.04738	0.00124	0	0	0	0	0	0	0	0	0.02135	0	0	0.00149	0.03133
k__Bacteria|p__Proteobacteria|c__Gammaproteobacteria|o__Vibrionales	0	0	0	0	0.03831	0.0267	0	0	0	0	0	0	0	0	0	0
k__Bacteria|p__Proteobacteria|c__Gammaproteobacteria|o__Vibrionales|f__Vibrionaceae	0	0	0	0	0.03831	0.0267	0	0	0	0	0	0	0	0	0	0
k__Bacteria|p__Proteobacteria|c__Gammaproteobacteria|o__Vibrionales|f__Vibrionaceae|g__Vibrio	0	0	0	0	0.03831	0.0267	0	0	0	0	0	0	0	0	0	0
k__Bacteria|p__Proteobacteria|c__Gammaproteobacteria|o__Vibrionales|f__Vibrionaceae|g__Vibrio|s__Vibrio_SGB43551	0	0	0	0	0.03831	0.0267	0	0	0	0	0	0	0	0	0	0
k__Bacteria|p__Proteobacteria|c__Gammaproteobacteria|o__Vibrionales|f__Vibrionaceae|g__Vibrio|s__Vibrio_SGB43551|t__SGB43551	0	0	0	0	0.03831	0.0267	0	0	0	0	0	0	0	0	0	0
k__Bacteria|p__Proteobacteria|c__Gammaproteobacteria|o__Xanthomonadales	7.4771	0.03695	0.71368	0.49591	0.64761	1.25558	0.37166	2.21131	1.2171	1.75444	0.6419	1.73212	2.78664	1.26807	2.46832	3.04714
k__Bacteria|p__Proteobacteria|c__Gammaproteobacteria|o__Xanthomonadales|f__Xanthomonadaceae	7.4771	0.03695	0.71368	0.49591	0.64761	1.25558	0.37166	2.21131	1.2171	1.75444	0.6419	1.73212	2.78664	1.26807	2.46832	3.04714
k__Bacteria|p__Proteobacteria|c__Gammaproteobacteria|o__Xanthomonadales|f__Xanthomonadaceae|g__GGB1562	7.4771	0.03695	0.71368	0.49591	0.64761	1.25558	0.37166	2.21131	1.2171	1.75444	0.6419	1.73212	2.78664	1.26807	2.46832	3.04714
k__Bacteria|p__Proteobacteria|c__Gammaproteobacteria|o__Xanthomonadales|f__Xanthomonadaceae|g__GGB1562|s__GGB1562_SGB2149	7.4771	0.03695	0.71368	0.49591	0.64761	1.25558	0.37166	2.21131	1.2171	1.75444	0.6419	1.73212	2.78664	1.26807	2.46832	3.04714
k__Bacteria|p__Proteobacteria|c__Gammaproteobacteria|o__Xanthomonadales|f__Xanthomonadaceae|g__GGB1562|s__GGB1562_SGB2149|t__SGB2149	7.4771	0.03695	0.71368	0.49591	0.64761	1.25558	0.37166	2.21131	1.2171	1.75444	0.6419	1.73212	2.78664	1.26807	2.46832	3.04714
k__Bacteria|p__Verrucomicrobia	1.05711	1.35611	0.31098	7.69776	1.35473	14.4544	0.04888	0.33237	0.27375	9.41381	1.17579	1.84082	4.38199	0.72411	1.01748	8.32139
k__Bacteria|p__Verrucomicrobia|c__Verrucomicrobiae	1.05711	1.35611	0.31098	7.69776	1.35473	14.4544	0.04888	0.33237	0.27375	9.41381	1.17579	1.84082	4.38199	0.72411	1.01748	8.32139
k__Bacteria|p__Verrucomicrobia|c__Verrucomicrobiae|o__Verrucomicrobiales	1.05711	1.35611	0.31098	7.69776	1.35473	14.4544	0.04888	0.33237	0.27375	9.41381	1.17579	1.84082	4.38199	0.72411	1.01748	8.32139
k__Bacteria|p__Verrucomicrobia|c__Verrucomicrobiae|o__Verrucomicrobiales|f__Akkermansiaceae	1.05711	1.35611	0.31098	7.69776	1.35473	14.4544	0.04888	0.33237	0.27375	9.41381	1.17579	1.84082	4.38199	0.72411	1.01748	8.32139
k__Bacteria|p__Verrucomicrobia|c__Verrucomicrobiae|o__Verrucomicrobiales|f__Akkermansiaceae|g__Akkermansia	1.05711	1.35611	0.31098	7.69776	1.35473	14.4544	0.04888	0.33237	0.27375	9.41381	1.17579	1.84082	4.38199	0.72411	1.01748	8.32139
k__Bacteria|p__Verrucomicrobia|c__Verrucomicrobiae|o__Verrucomicrobiales|f__Akkermansiaceae|g__Akkermansia|s__Akkermansia_muciniphila	1.05711	1.35611	0.31098	7.69776	1.35473	14.4544	0.04888	0.33237	0.27375	9.41381	1.17579	1.84082	4.38199	0.72411	1.01748	8.32139
k__Bacteria|p__Verrucomicrobia|c__Verrucomicrobiae|o__Verrucomicrobiales|f__Akkermansiaceae|g__Akkermansia|s__Akkermansia_muciniphila|t__SGB9226	1.05711	1.35611	0.31098	7.69776	1.35473	14.4544	0.04888	0.33237	0.27375	9.41381	1.17579	1.84082	4.38199	0.72411	1.01748	8.32139

## Sheet: Supplementary Data 8
Table S8: Normalized pathway abundance in mice feces post-dietary treatment
# Pathway	CD_POST_1_CKDN220055394-1A_HK7HJDSX5_L4_1_kneaddata.trimmed.1_Abundance-CPM	CD_POST_2_CKDN220055395-1A_HK7HJDSX5_L1_1_kneaddata.trimmed.1_Abundance-CPM	CD_POST_3_CKDN220055396-1A_HK7HJDSX5_L4_1_kneaddata.trimmed.1_Abundance-CPM	CD_POST_4_CKDN220055397-1A_HK7HJDSX5_L1_1_kneaddata.trimmed.1_Abundance-CPM	KD3_POST_1_kneaddata.trimmed.1_Abundance-CPM	KD3_POST_2_CKDN220055419-1A_HK7HJDSX5_L4_1_kneaddata.trimmed.1_Abundance-CPM	KD3_POST_3_CKDN220055420-1A_HK7HJDSX5_L4_1_kneaddata.trimmed.1_Abundance-CPM	KD3_POST_4_CKDN220055421-1A_HK7HJDSX5_L4_1_kneaddata.trimmed.1_Abundance-CPM	KD4_POST_1_CKDN220055402-1A_HK7HJDSX5_L1_1_kneaddata.trimmed.1_Abundance-CPM	KD4_POST_2_CKDN220055403-1A_HK7HJDSX5_L1_1_kneaddata.trimmed.1_Abundance-CPM	KD4_POST_3_CKDN220055404-1A_HK7HJDSX5_L1_1_kneaddata.trimmed.1_Abundance-CPM	KD4_POST_4_CKDN220055405-1A_HK7HJDSX5_L1_1_kneaddata.trimmed.1_Abundance-CPM	MCT_POST_1_1_kneaddata.trimmed.1_Abundance-CPM	MCT_POST_2_1_kneaddata.trimmed.1_Abundance-CPM	MCT_POST_3_CKDN220055428-1A_HK7HJDSX5_L4_1_kneaddata.trimmed.1_Abundance-CPM	MCT_POST_4_CKDN220055429-1A_HK7HJDSX5_L4_1_kneaddata.trimmed.1_Abundance-CPM
UNMAPPED	306888	168323	214667	199511	270632	279259	225709	233736	294381	285475	346944	411413	326449	367651	371895	319209
UNINTEGRATED	649598	774269	737631	751752	683340	674512	721929	714390	661174	667028	613437	555527	635965	594139	592531	640170
UNINTEGRATED|g__Acetatifactor.s__Acetatifactor_muris	0	0	0	0	0	0	0	0	0	0	0	0	0	0	2643.32	0
UNINTEGRATED|g__Acinetobacter.s__Acinetobacter_radioresistens	0	0	0	0	0	156.926	0	0	0	0	0	0	0	0	0	0
UNINTEGRATED|g__Akkermansia.s__Akkermansia_muciniphila	6330.76	7608.28	2164.15	49763.4	1043.73	42607.3	3754.21	7861.99	6585.98	83157.6	0	1836.33	25147.6	5215.68	5334.68	42570
UNINTEGRATED|g__Alistipes.s__Alistipes_finegoldii	274.065	0	1649	1433.24	569.435	487.326	211.779	269.946	157.113	276.158	1675.79	927.272	398.553	720.145	686.394	275.113
UNINTEGRATED|g__Anaerotruncus.s__Anaerotruncus_colihominis	0	0	1331.1	1100.55	0	0	0	0	0	0	0	0	0	0	0	0
UNINTEGRATED|g__Anaerotruncus.s__Anaerotruncus_sp_G3_2012	0	0	1266.45	138.904	239.388	0	0	0	0	0	0	0	0	0	0	0
UNINTEGRATED|g__Bacteroides.s__Bacteroides_sp_CAG_754	1460.36	337.989	561.004	2858.19	763.308	1067.33	252.571	275.844	161.962	176.27	7777.98	697.497	649.758	747.329	449.655	787.36
UNINTEGRATED|g__Bacteroides.s__Bacteroides_uniformis	6008.09	48152.9	12835.8	34117.1	21540.4	11669.7	6308.98	4858.74	2856.29	3271.15	21729.8	5581.88	6163.69	12219.8	9426.54	9043.28
UNINTEGRATED|g__Bacteroides.s__Bacteroides_xylanisolvens	37169.1	6301.7	15097.7	13233.1	8459.58	17417.4	7610.26	6308.8	4747.11	11108.6	5416.36	11892.8	39887.7	47141.4	36782.4	133542
UNINTEGRATED|g__Bifidobacterium.s__Bifidobacterium_pseudolongum	84355.8	110930	27603.5	16948.1	361.073	375.995	534.751	864.175	3386.73	3985.32	0	4861.29	0	0	0	0
UNINTEGRATED|g__Butyricimonas.s__Butyricimonas_virosa	3376.77	0	4396.18	3782.76	5218.72	6058.99	3655.65	3826.63	2223.38	4534.57	8977.74	8905.29	4614.56	7308.9	7187.24	4466.37
UNINTEGRATED|g__Clostridium.s__Clostridium_sp_ASF502	8774.64	0	6360.91	0	1804.65	1047.09	745.932	0	0	0	4302.98	0	3426.91	4776.57	4053.54	2553.75
UNINTEGRATED|g__Dorea.s__Dorea_sp_5_2	0	0	0	0	0	1085.13	678.911	0	3227.96	2713.82	0	5134.07	2430.62	0	0	0
UNINTEGRATED|g__Enterobacter.s__Enterobacter_cloacae	0	0	0	172.327	0	0	0	0	0	0	898.088	0	0	0	856.306	4578.73
UNINTEGRATED|g__Enterobacter.s__Enterobacter_mori	0	0	0	183.852	0	0	0	0	0	0	414.694	0	0	0	1268.89	16139.4
UNINTEGRATED|g__Enterobacter.s__Enterobacter_roggenkampii	0	0	0	0	0	0	0	0	0	0	0	0	0	0	0	287.458
UNINTEGRATED|g__Enterococcus.s__Enterococcus_faecalis	9585.87	0	2348.89	6107.76	20217.4	5185.67	19301.6	13704.8	0	0	0	0	957.46	3858.19	0	918.829
UNINTEGRATED|g__Enterococcus.s__Enterococcus_faecium	0	0	0	0	0	0	0	0	44550.5	39846.3	0	0	0	0	0	0
UNINTEGRATED|g__Enterococcus.s__Enterococcus_gallinarum	0	5700.92	0	1357.63	0	0	0	0	1295.55	6045.92	0	0	0	0	0	0
UNINTEGRATED|g__Enterococcus.s__Enterococcus_saccharolyticus	0	2740.98	0	425.003	0	0	0	0	0	3072.79	0	0	0	0	0	0
UNINTEGRATED|g__Enterorhabdus.s__Enterorhabdus_caecimuris	396.752	137.219	97.141	135.471	306.807	962.811	443.056	545.777	1075.21	1175.08	1958.71	1362.5	1285.04	1015.05	975.505	752.377
UNINTEGRATED|g__Erysipelatoclostridium.s__Clostridium_cocleatum	559.341	7592.68	2916.03	7909.7	422.756	0	0	0	7623.74	7246.54	1513.25	83.7028	0	0	0	0
UNINTEGRATED|g__Escherichia.s__Escherichia_coli	4926.46	93493	2580.35	11644.3	115512	94798.4	254618	193218	21780.4	10082.8	0	0	0	1772.83	1080.68	5155.97
UNINTEGRATED|g__Escherichia.s__Escherichia_fergusonii	0	817.121	0	1220.34	1114.76	1430.09	1834.01	1265.14	431.739	626.452	0	0	0	0	0	450.208
UNINTEGRATED|g__Eubacterium.s__Eubacterium_sp_14_2	2317.19	0	373.728	0	647.96	0	0	183.058	1567.03	0	0	3187.94	0	0	0	443.263
UNINTEGRATED|g__Faecalibaculum.s__Faecalibaculum_rodentium	152776	332253	617781	452167	194252	176191	194026	235560	176371	164988	79733.6	58089.2	239196	158487	118650	99258.3
UNINTEGRATED|g__Klebsiella.s__Klebsiella_michiganensis	550.531	1559.01	2733.47	184.421	0	4763.14	0	1151.14	34154.5	1793.98	1645.87	0	0	0	771.552	0
UNINTEGRATED|g__Klebsiella.s__Klebsiella_oxytoca	4023.58	1418.57	1042.07	941.097	2007.03	3715.32	4896.8	2604.42	10830.5	1147.35	1941.38	0	0	330.789	2495.43	3206.92
UNINTEGRATED|g__Lachnospiraceae_unclassified.s__Lachnospiraceae_bacterium_10_1	11078.4	0	0	0	1443.01	996.375	1555.32	613.544	6959.92	1014.36	95130.7	25138.3	9692.62	1218.01	4892.46	5348.22
UNINTEGRATED|g__Lachnospiraceae_unclassified.s__Lachnospiraceae_bacterium_28_4	3293.63	0	5246.61	310.401	16893.2	21259	2529.74	14125.7	19862.4	9684.4	14096.1	13332.4	23823.5	13645.8	22225.3	11937.6
UNINTEGRATED|g__Lachnospiraceae_unclassified.s__Lachnospiraceae_bacterium_3_1	0	0	0	0	0	0	0	0	0	0	0	0	0	1343.1	0	0
UNINTEGRATED|g__Lachnospiraceae_unclassified.s__Lachnospiraceae_bacterium_3_2	0	0	0	0	922.151	0	0	0	0	0	0	0	1660.56	0	0	953.419
UNINTEGRATED|g__Lachnospiraceae_unclassified.s__Lachnospiraceae_bacterium_COE1	0	0	0	0	2788.71	2334.98	1232.06	2016.91	2548.86	838.037	8329.77	0	9666.46	6442.78	16184.1	10234.1
UNINTEGRATED|g__Lachnospiraceae_unclassified.s__Lachnospiraceae_bacterium_M18_1	0	0	0	0	0	0	0	0	0	0	0	3827.03	2028.61	0	3543.2	1392.79
UNINTEGRATED|g__Lactobacillus.s__Lactobacillus_intestinalis	0	78.678	221.323	0	0	0	0	0	0	0	0	0	0	0	0	0
UNINTEGRATED|g__Lactobacillus.s__Lactobacillus_johnsonii	34013.1	15952.4	21125.6	39899.8	60.1358	153.655	0	0	285.958	155.54	0	207.13	0	0	0	0
UNINTEGRATED|g__Lactobacillus.s__Lactobacillus_murinus	164.399	4525.61	180.443	240.266	501.306	0	256.518	119.215	0	0	581.858	0	0	0	0	0
UNINTEGRATED|g__Lactobacillus.s__Lactobacillus_reuteri	5255	4437.36	4634.77	2809.47	533.705	798.639	392.611	1335.26	0	0	0	0	0	0	0	0
UNINTEGRATED|g__Morganella.s__Morganella_morganii	0	0	0	0	0	0	0	0	374.78	19021.2	0	0	0	0	0	0
UNINTEGRATED|g__Mucispirillum.s__Mucispirillum_schaedleri	526.525	0	921.099	283.842	39.1831	457.386	208.387	104.401	997.585	829.856	2764.75	1853.93	1646.84	1876.88	1461.36	1593.98
UNINTEGRATED|g__Oscillibacter.s__Oscillibacter_sp_1_3	0	0	0	0	875.09	1546.09	0	0	1725.92	0	1499.63	0	2794.67	1924.56	1732.16	1420.06
UNINTEGRATED|g__Parabacteroides.s__Parabacteroides_goldsteinii	2882.53	717.895	1690.77	4983.78	1007.82	2958.59	1211.32	1645.79	903.145	6883.12	5105.22	3886.13	1637.92	3389.8	3047.01	2250.36
UNINTEGRATED|g__Parasutterella.s__Parasutterella_excrementihominis	10069.7	8136.9	7347.63	11081.6	0	2025.03	298.82	2015.97	10058.5	13425.6	5515.32	1731.88	3114.24	777.832	1052.74	1495.55
UNINTEGRATED|g__Prevotella.s__Prevotella_sp_MGM1	444.587	0	377.404	216.834	5695.97	1350.11	1314	1110.71	388.134	519.152	765.812	1915.23	1442.4	6188.75	9754.61	1891.44
UNINTEGRATED|g__Pseudomonas.s__Pseudomonas_aeruginosa	763.103	358.758	0	0	0	0	0	493.509	0	0	0	0	0	0	0	0
UNINTEGRATED|g__Pseudomonas.s__Pseudomonas_aeruginosa_group	513.35	369.682	0	0	0	0	0	522.22	0	0	0	0	0	0	0	0
UNINTEGRATED|g__Romboutsia.s__Romboutsia_ilealis	0	0	0	0	5241.37	3268.54	0	1207.62	27.0233	584.676	5935.06	553.557	4266.07	0	3243.17	4386.09
UNINTEGRATED|g__Ruthenibacterium.s__Ruthenibacterium_lactatiformans	0	4872.38	283.643	3575.2	0	0	0	0	0	447.314	0	0	0	0	0	0
UNINTEGRATED|g__Staphylococcus.s__Staphylococcus_aureus	0	0	0	0	1220.87	673.555	1342.8	1077.11	0	927.358	0	0	0	0	0	0
UNINTEGRATED|g__Vagococcus.s__Vagococcus_fluvialis	0	0	0	0	0	0	0	0	0	0	0	0	0	0	0	174.786
UNINTEGRATED|g__Weissella.s__Weissella_hellenica	0	0	0	0	0	0	15.185	0	0	0	0	0	0	81.5129	0	0
UNINTEGRATED|unclassified	192289	50336.7	118269	98093.9	183826	172633	109374	123411	184979	182780	314965	386422	253119	303018	309539	209877
1CMET2-PWY: folate transformations III (E. coli)	287.011	336.859	287.29	360.694	273.595	283.787	255.325	279.465	281.593	365.995	346.309	285.716	272.249	325.657	285.599	321.373
1CMET2-PWY: folate transformations III (E. coli)|g__Akkermansia.s__Akkermansia_muciniphila	4.87643	6.22126	0	46.1888	0.984717	37.815	3.46657	7.58623	5.06565	78.1757	0	1.48721	23.8142	5.33038	5.17788	39.4015
1CMET2-PWY: folate transformations III (E. coli)|g__Bacteroides.s__Bacteroides_uniformis	1.47064	18.2995	4.88866	12.0106	6.32463	2.81853	1.53586	1.33369	0	0	7.47993	0.451259	0	1.98221	1.17807	0
1CMET2-PWY: folate transformations III (E. coli)|g__Bacteroides.s__Bacteroides_xylanisolvens	13.225	0.747472	2.75258	2.16549	0.820508	5.60752	1.2388	1.16042	0	1.39979	0	1.85472	12.3087	12.9092	10.4927	38.0603
1CMET2-PWY: folate transformations III (E. coli)|g__Butyricimonas.s__Butyricimonas_virosa	2.4873	0	4.41113	3.48008	4.31339	5.22504	3.41556	3.76504	2.08735	4.08527	7.91699	7.94324	4.19734	5.87788	6.70736	3.88089
1CMET2-PWY: folate transformations III (E. coli)|g__Enterobacter.s__Enterobacter_mori	0	0	0	0	0	0	0	0	0	0	0	0	0	0	1.4277	11.613
1CMET2-PWY: folate transformations III (E. coli)|g__Escherichia.s__Escherichia_coli	0	14.3569	0	0	24.6365	19.0916	61.2717	38.9112	1.55712	0.633475	0	0	0	0	0	0
1CMET2-PWY: folate transformations III (E. coli)|g__Morganella.s__Morganella_morganii	0	0	0	0	0	0	0	0	0	9.75199	0	0	0	0	0	0
1CMET2-PWY: folate transformations III (E. coli)|g__Parabacteroides.s__Parabacteroides_goldsteinii	0	0	0	1.93453	0	1.28991	0.5767	0	0	2.61185	0	1.68917	0	0	0	0
1CMET2-PWY: folate transformations III (E. coli)|g__Prevotella.s__Prevotella_sp_MGM1	0	0	0	0	8.12519	1.39756	1.36355	1.06634	0	0	0	2.17358	2.16933	9.69456	13.2475	1.89402
1CMET2-PWY: folate transformations III (E. coli)|unclassified	89.623	20.3214	65.6943	56.1292	89.7346	86.1456	62.9466	78.5677	104.462	115.705	195.498	206.622	113.655	217.086	149.63	133.415
3-HYDROXYPHENYLACETATE-DEGRADATION-PWY: 4-hydroxyphenylacetate degradation	0	16.076	0	0	17.8809	16.3212	34.2446	37.7053	12.8594	1.87807	0	0	0	0	0	9.0798
3-HYDROXYPHENYLACETATE-DEGRADATION-PWY: 4-hydroxyphenylacetate degradation|g__Enterobacter.s__Enterobacter_mori	0	0	0	0	0	0	0	0	0	0	0	0	0	0	0	7.20273
3-HYDROXYPHENYLACETATE-DEGRADATION-PWY: 4-hydroxyphenylacetate degradation|g__Escherichia.s__Escherichia_coli	0	13.07	0	0	16.2476	11.3121	31.5155	29.5055	3.08149	0	0	0	0	0	0	0
AEROBACTINSYN-PWY: aerobactin biosynthesis	0	0	0	0	0	0	0	0	0	0	0	0	0	0	1.24257	8.11841
AEROBACTINSYN-PWY: aerobactin biosynthesis|g__Enterobacter.s__Enterobacter_mori	0	0	0	0	0	0	0	0	0	0	0	0	0	0	1.20566	8.08881
ALLANTOINDEG-PWY: superpathway of allantoin degradation in yeast	0	12.1959	1.57224	0	15.7609	12.7869	16.1729	11.2447	12.3079	0	0	0	0	0	2.59943	0
ALLANTOINDEG-PWY: superpathway of allantoin degradation in yeast|unclassified	0	0	0	0	0	0	0	0	0	0	0	0	0	0	2.59943	0
ANAEROFRUCAT-PWY: homolactic fermentation	438.09	494.356	392.897	319.259	263.63	238.364	277.941	252.699	222.743	241.473	187.442	169.823	201.668	213.612	233.205	254.616
ANAEROFRUCAT-PWY: homolactic fermentation|g__Enterobacter.s__Enterobacter_mori	0	0	0	0	0	0	0	0	0	0	0	0	0	0	0	11.1661
ANAEROFRUCAT-PWY: homolactic fermentation|g__Escherichia.s__Escherichia_coli	0	29.1154	0	1.87917	38.648	32.5122	80.2288	62.6089	3.65225	0.304216	0	0	0	0	0	0
ANAEROFRUCAT-PWY: homolactic fermentation|g__Klebsiella.s__Klebsiella_michiganensis	0	0.338319	0	0	0	1.2796	0	0.402831	12.65	0.393447	0	0	0	0	0	0
ANAEROFRUCAT-PWY: homolactic fermentation|g__Klebsiella.s__Klebsiella_oxytoca	0	0	0	0	0	0	0	0	1.94038	0	0	0	0	0	0	0
ANAEROFRUCAT-PWY: homolactic fermentation|unclassified	50.9826	10.6969	19.562	13.6092	57.1494	34.8319	23.4494	28.2265	60.1712	44.5691	68.56	78.7248	58.7529	65.6954	79.4376	50.2888
ANAGLYCOLYSIS-PWY: glycolysis III (from glucose)	543.238	610.175	772.722	702.062	449.35	466.217	392.056	460.258	454.544	532.685	510.358	393.293	513.45	511.78	435.609	452.509
ANAGLYCOLYSIS-PWY: glycolysis III (from glucose)|g__Akkermansia.s__Akkermansia_muciniphila	7.99937	7.54494	2.18058	53.2448	1.24102	44.2996	4.25199	9.36739	7.24207	92.9221	0	0	29.8331	5.61307	5.82113	46.2111
ANAGLYCOLYSIS-PWY: glycolysis III (from glucose)|g__Alistipes.s__Alistipes_finegoldii	0	0	7.57004	7.49673	2.77205	1.68958	0	0	0	0	6.87947	2.90072	0	0	0	0
ANAGLYCOLYSIS-PWY: glycolysis III (from glucose)|g__Bacteroides.s__Bacteroides_sp_CAG_754	2.18877	0.976741	0.580106	3.49171	1.14456	1.61376	0.355752	0.659545	0	0.416171	10.922	1.2013	1.1307	0	0.884996	0
ANAGLYCOLYSIS-PWY: glycolysis III (from glucose)|g__Bacteroides.s__Bacteroides_uniformis	1.73887	22.3395	6.49447	16.1399	8.80149	4.85716	1.94413	1.77934	1.02727	0.642907	9.84399	1.0143	1.08199	3.46669	2.75157	1.27117
ANAGLYCOLYSIS-PWY: glycolysis III (from glucose)|g__Bacteroides.s__Bacteroides_xylanisolvens	18.6711	2.71195	7.18366	6.32974	3.23663	8.26788	3.64034	2.67282	2.48116	5.31414	0.958528	5.25408	19.0031	23.0037	17.4651	64.7888
ANAGLYCOLYSIS-PWY: glycolysis III (from glucose)|g__Enterobacter.s__Enterobacter_mori	0	0	0	0	0	0	0	0	0	0	0	0	0	0	1.08083	14.0589
ANAGLYCOLYSIS-PWY: glycolysis III (from glucose)|g__Erysipelatoclostridium.s__Clostridium_cocleatum	0	9.91517	3.38311	10.5803	0	0	0	0	11.5346	10.4159	0	0	0	0	0	0
ANAGLYCOLYSIS-PWY: glycolysis III (from glucose)|g__Escherichia.s__Escherichia_coli	0	46.3198	0	3.63846	49.7669	47.1342	105.241	93.4657	7.13435	2.92085	0	0	0	0	0	0
ANAGLYCOLYSIS-PWY: glycolysis III (from glucose)|g__Faecalibaculum.s__Faecalibaculum_rodentium	125.395	277.313	529.244	377.944	164.058	153.171	160.574	198.358	150.271	144.007	69.0156	46.6077	201.51	132.64	100.52	85.2572
ANAGLYCOLYSIS-PWY: glycolysis III (from glucose)|g__Klebsiella.s__Klebsiella_michiganensis	0	0.52254	1.66388	0	0	1.51853	0	0.819332	15.3796	0.653712	0	0	0	0	0	0
ANAGLYCOLYSIS-PWY: glycolysis III (from glucose)|g__Klebsiella.s__Klebsiella_oxytoca	0	0	0	0	0	0	0	0	1.74827	0	0	0	0	0	0	0
ANAGLYCOLYSIS-PWY: glycolysis III (from glucose)|g__Lactobacillus.s__Lactobacillus_murinus	0	4.25706	0	0	0	0	0	0	0	0	0	0	0	0	0	0
ANAGLYCOLYSIS-PWY: glycolysis III (from glucose)|g__Morganella.s__Morganella_morganii	0	0	0	0	0	0	0	0	0	13.5271	0	0	0	0	0	0
ANAGLYCOLYSIS-PWY: glycolysis III (from glucose)|g__Parabacteroides.s__Parabacteroides_goldsteinii	1.95078	0	1.48625	2.95306	0.617372	1.83553	0.561837	1.05794	0.368616	3.57979	2.40896	2.50387	0.92083	0.597415	1.6118	0.653146
ANAGLYCOLYSIS-PWY: glycolysis III (from glucose)|g__Prevotella.s__Prevotella_sp_MGM1	0	0	0	0	8.63218	0	1.51783	1.28811	0	0	0	2.50364	1.94478	9.22763	14.394	1.98715
ANAGLYCOLYSIS-PWY: glycolysis III (from glucose)|g__Romboutsia.s__Romboutsia_ilealis	0	0	0	0	7.64158	4.70892	0	2.07897	0	1.12014	9.64909	1.41006	7.87035	0	5.36462	7.07241
ANAGLYCOLYSIS-PWY: glycolysis III (from glucose)|g__Staphylococcus.s__Staphylococcus_aureus	0	0	0	0	0	0	0.639437	0	0	0	0	0	0	0	0	0
ANAGLYCOLYSIS-PWY: glycolysis III (from glucose)|unclassified	110.056	12.9496	68.6884	45.0703	147.245	119.286	74.2568	89.4251	131.856	115.747	266.281	248.758	140.237	268.503	189.746	147.474
ARG+POLYAMINE-SYN: superpathway of arginine and polyamine biosynthesis	15.8886	102.157	12.9089	24.9016	107.562	101.174	156.504	138.832	89.3723	34.4982	20.4949	14.4186	6.96441	14.627	14.8706	39.3241
ARG+POLYAMINE-SYN: superpathway of arginine and polyamine biosynthesis|g__Escherichia.s__Escherichia_coli	0	31.6016	0	2.90889	37.034	31.8474	90.1325	73.7368	4.0874	1.6668	0	0	0	0	0	0
ARG+POLYAMINE-SYN: superpathway of arginine and polyamine biosynthesis|unclassified	6.25487	0	0	0	0	0	0	6.6812	8.5922	3.65877	0	5.59711	0	8.62681	4.43064	4.12368
ARGDEG-PWY: superpathway of L-arginine, putrescine, and 4-aminobutanoate degradation	3.3261	21.378	0	3.1736	23.165	21.4607	46.2778	36.3106	5.54215	2.19853	0	0	0	0	0	13.8903
ARGDEG-PWY: superpathway of L-arginine, putrescine, and 4-aminobutanoate degradation|g__Escherichia.s__Escherichia_coli	0	17.0679	0	0	21.2182	17.9817	44.3479	32.4025	2.60658	0.953621	0	0	0	0	0	0
ARGDEG-PWY: superpathway of L-arginine, putrescine, and 4-aminobutanoate degradation|g__Klebsiella.s__Klebsiella_oxytoca	0	0	0	0	0	0	0	0.619668	0	0	0	0	0	0	0	0
ARGDEG-PWY: superpathway of L-arginine, putrescine, and 4-aminobutanoate degradation|unclassified	0	0	0	1.20624	0	0	0	0	0	0	0	0	0	0	0	0
ARGININE-SYN4-PWY: L-ornithine biosynthesis II	18.734	42.8914	12.027	26.0442	59.1008	43.431	92.724	92.379	22.7936	23.7113	29.0972	25.5468	8.0122	17.324	11.687	13.6369
ARGININE-SYN4-PWY: L-ornithine biosynthesis II|g__Escherichia.s__Escherichia_coli	0	24.163	0	3.08954	26.3204	16.7177	61.8138	54.7447	3.6834	1.57763	0	0	0	0	0	0.380757
ARGININE-SYN4-PWY: L-ornithine biosynthesis II|g__Klebsiella.s__Klebsiella_oxytoca	0	0	0	0	0	0	0	0	2.72735	0	0	0	0	0	0	0
ARGININE-SYN4-PWY: L-ornithine biosynthesis II|g__Parabacteroides.s__Parabacteroides_goldsteinii	0	0	0	1.27449	0	1.37622	0.536785	0	0	3.85878	2.38254	1.23826	0	1.03486	0	0
ARGININE-SYN4-PWY: L-ornithine biosynthesis II|unclassified	9.00033	2.61977	1.48467	2.48308	9.53843	7.58011	0	5.20884	5.9099	3.22864	0	0	0	1.61243	2.09877	0
ARGSYN-PWY: L-arginine biosynthesis I (via L-ornithine)	341.263	482.324	541.235	453.888	286.246	314.278	271.158	320.519	299.557	368.815	327.158	308.761	376.613	337.5	336.179	266.371
ARGSYN-PWY: L-arginine biosynthesis I (via L-ornithine)|g__Bifidobacterium.s__Bifidobacterium_pseudolongum	116.56	160.729	39.5245	23.6328	0	0	0	1.18822	5.01862	5.808	0	7.23109	0	0	0	0
ARGSYN-PWY: L-arginine biosynthesis I (via L-ornithine)|g__Enterobacter.s__Enterobacter_mori	0	0	0	0.167372	0	0	0	0	0	0	0	0	0	0	1.04864	11.6668
ARGSYN-PWY: L-arginine biosynthesis I (via L-ornithine)|g__Enterococcus.s__Enterococcus_gallinarum	0	2.58703	0	0	0	0	0	0	0	3.44787	0	0	0	0	0	0
ARGSYN-PWY: L-arginine biosynthesis I (via L-ornithine)|g__Enterococcus.s__Enterococcus_saccharolyticus	0	2.3529	0	0	0	0	0	0	0	3.03261	0	0	0	0	0	0
ARGSYN-PWY: L-arginine biosynthesis I (via L-ornithine)|g__Escherichia.s__Escherichia_coli	0	34.785	0	4.18992	36.4156	29.8088	83.7553	72.1522	4.93386	1.85278	0	0	0	0	0	0
ARGSYN-PWY: L-arginine biosynthesis I (via L-ornithine)|g__Faecalibaculum.s__Faecalibaculum_rodentium	98.6837	221.433	414.638	301.95	131.611	122.751	129.079	161.435	117.616	113.52	59.3561	39.3897	164.311	109.431	80.7272	66.2906
ARGSYN-PWY: L-arginine biosynthesis I (via L-ornithine)|g__Klebsiella.s__Klebsiella_michiganensis	0	0.432667	0	0	0	1.97236	0	0.644645	13.3694	0.653112	0	0	0	0	0	0
ARGSYN-PWY: L-arginine biosynthesis I (via L-ornithine)|g__Klebsiella.s__Klebsiella_oxytoca	0	0	0	0	0	0	0	0	0	0	0	0	0	0	0	0.32634
ARGSYN-PWY: L-arginine biosynthesis I (via L-ornithine)|g__Morganella.s__Morganella_morganii	0	0	0	0	0	0	0	0	0	10.493	0	0	0	0	0	0
ARGSYN-PWY: L-arginine biosynthesis I (via L-ornithine)|g__Oscillibacter.s__Oscillibacter_sp_1_3	0	0	0	0	0	0	0	0	0	0	0	0	3.54399	0	1.48913	0
ARGSYN-PWY: L-arginine biosynthesis I (via L-ornithine)|g__Parasutterella.s__Parasutterella_excrementihominis	11.9277	8.3999	9.07992	11.2054	0	0	0	0	11.4019	14.1641	6.39632	0	0	0	0	0
ARGSYN-PWY: L-arginine biosynthesis I (via L-ornithine)|unclassified	55.6241	0	30.4563	15.9078	68.0986	67.7332	32.6741	42.6871	78.2746	76.2428	129.852	194.911	100.368	152.702	146.553	77.6364
ARGSYNBSUB-PWY: L-arginine biosynthesis II (acetyl cycle)	348.941	489.882	563.795	468.56	287.841	320.379	275.446	327.892	315.602	385.047	359.892	328.723	401.858	338.326	357.261	272.303
ARGSYNBSUB-PWY: L-arginine biosynthesis II (acetyl cycle)|g__Akkermansia.s__Akkermansia_muciniphila	6.46146	7.60233	1.9546	47.7371	1.02296	46.6047	3.86551	8.34373	7.26043	90.8163	0	2.18117	30.1007	5.18793	5.80207	44.7291
ARGSYNBSUB-PWY: L-arginine biosynthesis II (acetyl cycle)|g__Anaerotruncus.s__Anaerotruncus_sp_G3_2012	0	0	0.801585	0	0	0	0	0	0	0	0	0	0	0	0	0
ARGSYNBSUB-PWY: L-arginine biosynthesis II (acetyl cycle)|g__Bifidobacterium.s__Bifidobacterium_pseudolongum	120.277	160.855	39.8781	23.5795	0	0	0	1.15384	5.23872	6.30107	0	7.48211	0	0	0	0
ARGSYNBSUB-PWY: L-arginine biosynthesis II (acetyl cycle)|g__Clostridium.s__Clostridium_sp_ASF502	2.04469	0	0.668769	0	0.550651	0	0	0	0	0	0.904775	0	1.00751	2.60715	0	0.700388
ARGSYNBSUB-PWY: L-arginine biosynthesis II (acetyl cycle)|g__Dorea.s__Dorea_sp_5_2	0	0	0	0	0	0	0	0	0.440339	0	0	0	0	0	0	0
ARGSYNBSUB-PWY: L-arginine biosynthesis II (acetyl cycle)|g__Enterococcus.s__Enterococcus_gallinarum	0	2.89709	0	0	0	0	0	0	0	3.59353	0	0	0	0	0	0
ARGSYNBSUB-PWY: L-arginine biosynthesis II (acetyl cycle)|g__Enterococcus.s__Enterococcus_saccharolyticus	0	2.37523	0	0	0	0	0	0	0	2.80713	0	0	0	0	0	0
ARGSYNBSUB-PWY: L-arginine biosynthesis II (acetyl cycle)|g__Enterorhabdus.s__Enterorhabdus_caecimuris	0	0	0	0	0	0	0	0	2.22831	1.74535	4.95267	2.14822	0	1.97392	2.11228	0
ARGSYNBSUB-PWY: L-arginine biosynthesis II (acetyl cycle)|g__Erysipelatoclostridium.s__Clostridium_cocleatum	1.3402	8.97016	4.10877	9.97303	0	0	0	0	9.38031	9.62126	2.11726	0	0	0	0	0
ARGSYNBSUB-PWY: L-arginine biosynthesis II (acetyl cycle)|g__Escherichia.s__Escherichia_coli	0	34.3145	0	4.3312	34.5021	28.4768	82.5742	72.3667	4.72314	1.35403	0	0	0	0	0	0
ARGSYNBSUB-PWY: L-arginine biosynthesis II (acetyl cycle)|g__Eubacterium.s__Eubacterium_sp_14_2	1.5643	0	0	0	0.210072	0	0	0	1.4149	0	0	0	0	0	0	0
ARGSYNBSUB-PWY: L-arginine biosynthesis II (acetyl cycle)|g__Faecalibaculum.s__Faecalibaculum_rodentium	102.754	231.882	431.367	318.068	136.888	126.897	134.025	168.843	124.52	118.265	63.7231	41.4597	170.919	116.997	85.1092	68.6855
ARGSYNBSUB-PWY: L-arginine biosynthesis II (acetyl cycle)|g__Lachnospiraceae_unclassified.s__Lachnospiraceae_bacterium_10_1	7.77539	0	0	0	0.530765	0	0.807175	0	3.24816	0	84.2126	17.0444	6.02924	0	1.3861	3.44035
ARGSYNBSUB-PWY: L-arginine biosynthesis II (acetyl cycle)|g__Lachnospiraceae_unclassified.s__Lachnospiraceae_bacterium_28_4	1.43029	0	3.77714	0	11.7406	14.3523	1.40552	9.50579	12.5355	6.29708	5.93314	3.92895	12.8431	8.85919	13.9511	5.83199
ARGSYNBSUB-PWY: L-arginine biosynthesis II (acetyl cycle)|g__Lachnospiraceae_unclassified.s__Lachnospiraceae_bacterium_COE1	0	0	0	0	0.861572	0.75122	0.436881	0.394648	0.429325	0	2.90234	0	3.82568	1.59016	8.97061	4.6522
ARGSYNBSUB-PWY: L-arginine biosynthesis II (acetyl cycle)|g__Lachnospiraceae_unclassified.s__Lachnospiraceae_bacterium_M18_1	0	0	0	0	0	0	0	0	0	0	0	0	1.03649	0	2.00794	0.422944
ARGSYNBSUB-PWY: L-arginine biosynthesis II (acetyl cycle)|g__Mucispirillum.s__Mucispirillum_schaedleri	0	0	0	0	0	0	0	0	1.25157	1.15875	4.22952	0	2.08482	2.62202	1.85479	2.29107
ARGSYNBSUB-PWY: L-arginine biosynthesis II (acetyl cycle)|g__Oscillibacter.s__Oscillibacter_sp_1_3	0	0	0	0	0.594352	1.69474	0	0	0	0	2.45201	0	2.23822	0	1.95581	1.62739
ARGSYNBSUB-PWY: L-arginine biosynthesis II (acetyl cycle)|g__Parasutterella.s__Parasutterella_excrementihominis	14.5662	9.9345	10.5646	13.7111	0	0	0	0	13.8148	17.2438	7.6648	0	4.44556	0	0	0
ARGSYNBSUB-PWY: L-arginine biosynthesis II (acetyl cycle)|g__Staphylococcus.s__Staphylococcus_aureus	0	0	0	0	0	0	0.8051	0	0	0	0	0	0	0	0	0
ARGSYNBSUB-PWY: L-arginine biosynthesis II (acetyl cycle)|unclassified	58.3068	0	32.9308	8.39065	76.9972	74.0391	36.5394	44.6792	90.3083	83.6711	153.628	222.782	122.98	162.538	194.852	88.6454
ARO-PWY: chorismate biosynthesis I	362.714	480.328	536.34	439.147	328.518	331.333	303.242	350.09	342.688	410.106	391.286	298.83	406.46	363.925	336.586	313.787
ARO-PWY: chorismate biosynthesis I|g__Bacteroides.s__Bacteroides_uniformis	0	16.1307	3.84758	10.5887	6.16773	2.75567	1.8518	0	0	0	6.64343	0	0	1.38056	1.42071	0
ARO-PWY: chorismate biosynthesis I|g__Bacteroides.s__Bacteroides_xylanisolvens	15.0215	1.4619	5.57323	4.11352	1.59541	5.9325	2.71694	1.26761	0	3.85365	0	4.33057	16.7969	20.3942	14.1129	57.7453
ARO-PWY: chorismate biosynthesis I|g__Bifidobacterium.s__Bifidobacterium_pseudolongum	113.536	162.308	37.3073	24.8062	0	0	0	1.74843	5.58595	6.85997	0	7.5034	0	0	0	0
ARO-PWY: chorismate biosynthesis I|g__Clostridium.s__Clostridium_sp_ASF502	1.5563	0	1.40832	0	0.418884	0	0	0	0	0	0.703395	0	1.23012	0.955171	0.614113	0.905516
ARO-PWY: chorismate biosynthesis I|g__Enterobacter.s__Enterobacter_mori	0	0	0	0	0	0	0	0	0	0	0	0	0	0	0	11.8085
ARO-PWY: chorismate biosynthesis I|g__Enterococcus.s__Enterococcus_faecalis	3.09215	0	0	2.52868	7.0283	2.21009	7.25327	4.93511	0	0	0	0	0	0	0	0
ARO-PWY: chorismate biosynthesis I|g__Enterococcus.s__Enterococcus_faecium	0	0	0	0	0	0	0	0	17.9951	16.9767	0	0	0	0	0	0
ARO-PWY: chorismate biosynthesis I|g__Enterococcus.s__Enterococcus_gallinarum	0	2.47045	0	0	0	0	0	0	0	2.05492	0	0	0	0	0	0
ARO-PWY: chorismate biosynthesis I|g__Enterococcus.s__Enterococcus_saccharolyticus	0	2.06223	0	0	0	0	0	0	0	2.49217	0	0	0	0	0	0
ARO-PWY: chorismate biosynthesis I|g__Erysipelatoclostridium.s__Clostridium_cocleatum	0	9.01125	4.00052	9.29476	0.843866	0	0	0	8.63868	9.09055	2.34116	0	0	0	0	0
ARO-PWY: chorismate biosynthesis I|g__Escherichia.s__Escherichia_coli	0	29.4656	0	1.75433	38.096	29.7836	77.5544	67.0571	5.61174	2.40811	0	0	0	0	0	0.774421
ARO-PWY: chorismate biosynthesis I|g__Faecalibaculum.s__Faecalibaculum_rodentium	87.2864	197.107	381.73	257.562	131.228	116.711	128.474	157.513	117.681	110.594	58.8332	37.3206	167.458	106.566	78.7599	69.6204
ARO-PWY: chorismate biosynthesis I|g__Klebsiella.s__Klebsiella_michiganensis	0	0.500226	0	0	0	2.18348	0	0.36939	13.8502	1.26132	0	0	0	0	0	0
ARO-PWY: chorismate biosynthesis I|g__Klebsiella.s__Klebsiella_oxytoca	0	0	0	0	0	0	0	0	0	0	0	0	0	0	0	0.341649
ARO-PWY: chorismate biosynthesis I|g__Lachnospiraceae_unclassified.s__Lachnospiraceae_bacterium_10_1	10.4355	0	0	0	0	0	1.02285	0	3.52749	0	73.8168	16.8917	5.72104	0	1.88996	3.09195
ARO-PWY: chorismate biosynthesis I|g__Lachnospiraceae_unclassified.s__Lachnospiraceae_bacterium_28_4	1.04843	0	3.01901	0	11.5027	14.7217	1.49728	10.6421	11.707	6.48506	7.28537	5.48807	17.2811	10.1376	13.9166	8.68972
ARO-PWY: chorismate biosynthesis I|g__Lachnospiraceae_unclassified.s__Lachnospiraceae_bacterium_COE1	0	0	0	0	1.24949	0	0	1.17043	0	0	2.29762	0	3.14104	2.19855	7.30114	5.70954
ARO-PWY: chorismate biosynthesis I|g__Lachnospiraceae_unclassified.s__Lachnospiraceae_bacterium_M18_1	0	0	0	0	0	0	0	0	0	0	0	0.516567	0.957634	0	1.25377	0.404868
ARO-PWY: chorismate biosynthesis I|g__Morganella.s__Morganella_morganii	0	0	0	0	0	0	0	0	0	11.6986	0	0	0	0	0	0
ARO-PWY: chorismate biosynthesis I|g__Mucispirillum.s__Mucispirillum_schaedleri	0	0	0	0	0	0	0	0	1.5733	0	3.93078	2.907	1.86616	3.04896	1.87705	2.64829
ARO-PWY: chorismate biosynthesis I|g__Parabacteroides.s__Parabacteroides_goldsteinii	1.22366	0	0.734834	1.73154	0.378552	1.12161	0.524768	0.683126	0.400885	3.15144	1.73287	1.25228	1.07388	0.931626	0.879261	0
ARO-PWY: chorismate biosynthesis I|g__Parasutterella.s__Parasutterella_excrementihominis	12.0112	9.31275	9.24848	12.9351	0	0	0	1.83877	12.5124	16.9748	6.77929	1.77038	5.07534	0	0	0
ARO-PWY: chorismate biosynthesis I|g__Romboutsia.s__Romboutsia_ilealis	0	0	0	0	7.17772	3.85	0	1.6257	0	1.15145	6.93169	0	5.77295	0	4.67508	5.87438
ARO-PWY: chorismate biosynthesis I|g__Ruthenibacterium.s__Ruthenibacterium_lactatiformans	0	3.48897	0	2.69454	0	0	0	0	0	0	0	0	0	0	0	0
ARO-PWY: chorismate biosynthesis I|unclassified	65.7358	19.3595	54.3871	36.2783	84.4745	79.4579	50.2619	51.2147	88.3289	84.3391	163.554	206.652	107.255	154.161	161.564	87.4286
ASPASN-PWY: superpathway of L-aspartate and L-asparagine biosynthesis	237.947	340.131	192.773	236.441	170.608	194.138	198.712	214.705	168.958	211.848	163.175	117.748	153.689	147.801	125.902	151.003
ASPASN-PWY: superpathway of L-aspartate and L-asparagine biosynthesis|g__Anaerotruncus.s__Anaerotruncus_colihominis	0	0	0.939006	0.422258	0	0	0	0	0	0	0	0	0	0	0	0
ASPASN-PWY: superpathway of L-aspartate and L-asparagine biosynthesis|g__Clostridium.s__Clostridium_sp_ASF502	0.645328	0	0	0	0	0	0	0	0	0	0	0	0	0.305499	0	0
ASPASN-PWY: superpathway of L-aspartate and L-asparagine biosynthesis|g__Dorea.s__Dorea_sp_5_2	0	0	0	0	0	0	0	0	1.12964	0.711717	0	0	0.37249	0	0	0
ASPASN-PWY: superpathway of L-aspartate and L-asparagine biosynthesis|g__Enterobacter.s__Enterobacter_mori	0	0	0	0.456539	0	0	0	0	0	0	0.869418	0	0	0	1.44434	12.9144
ASPASN-PWY: superpathway of L-aspartate and L-asparagine biosynthesis|g__Escherichia.s__Escherichia_coli	1.81745	62.2291	0.393051	7.0333	52.2628	44.7034	119.56	113.008	7.56317	3.94655	0	0	0	0	0	0.268174
ASPASN-PWY: superpathway of L-aspartate and L-asparagine biosynthesis|g__Klebsiella.s__Klebsiella_michiganensis	0.953376	1.51196	1.95202	0.463769	0	2.72318	0	0.929548	24.7521	1.20968	1.6161	0	0	0	0.58641	0
ASPASN-PWY: superpathway of L-aspartate and L-asparagine biosynthesis|g__Klebsiella.s__Klebsiella_oxytoca	0	0.274976	0	0	0	0.531641	0	0.644907	3.31732	0	0	0	0	0	0	1.08123
ASPASN-PWY: superpathway of L-aspartate and L-asparagine biosynthesis|g__Lactobacillus.s__Lactobacillus_reuteri	0	2.4894	0	0	0	0	0	0	0	0	0	0	0	0	0	0
ASPASN-PWY: superpathway of L-aspartate and L-asparagine biosynthesis|g__Morganella.s__Morganella_morganii	0	0	0	0	0	0	0	0	0.209505	15.6631	0	0	0	0	0	0
ASPASN-PWY: superpathway of L-aspartate and L-asparagine biosynthesis|g__Parasutterella.s__Parasutterella_excrementihominis	17.3276	11.8854	9.57877	16.2982	0	2.91061	0	2.63068	14.1618	15.3978	7.86352	1.46712	4.21972	0	1.93391	1.30103
ASPASN-PWY: superpathway of L-aspartate and L-asparagine biosynthesis|unclassified	21.6756	31.5364	24.5841	44.0824	55.3241	42.2251	29.6872	24.5904	35.6146	39.8654	74.2743	61.0207	44.3042	61.875	53.5805	44.3582
AST-PWY: L-arginine degradation II (AST pathway)	0	18.3527	0	2.69669	19.7987	20.7963	49.5982	33.3719	16.2541	2.1243	0	0	0	0	1.86012	9.43562
AST-PWY: L-arginine degradation II (AST pathway)|g__Enterobacter.s__Enterobacter_mori	0	0	0	0	0	0	0	0	0	0	0	0	0	0	1.04606	7.37301
AST-PWY: L-arginine degradation II (AST pathway)|g__Escherichia.s__Escherichia_coli	0	16.6433	0	0	18.1638	14.7418	47.6629	31.1777	0	0.960863	0	0	0	0	0	0
AST-PWY: L-arginine degradation II (AST pathway)|g__Klebsiella.s__Klebsiella_michiganensis	0	0.422992	0	0	0	1.36309	0	0.454898	11.4871	0.469949	0	0	0	0	0.261803	0
AST-PWY: L-arginine degradation II (AST pathway)|g__Klebsiella.s__Klebsiella_oxytoca	0	0	0	0	0	0.280341	0.139038	0.253157	0.477416	0	0	0	0	0	0	0
AST-PWY: L-arginine degradation II (AST pathway)|unclassified	0	0.764097	0	0.823056	0	0.974269	0.431666	0	0	0	0	0	0	0	0	0
BIOTIN-BIOSYNTHESIS-PWY: biotin biosynthesis I	43.0466	75.632	43.0919	63.4099	108.035	117.342	135.859	124.605	91.3865	93.7548	104.171	57.4515	49.4804	85.4175	60.3396	108.06
BIOTIN-BIOSYNTHESIS-PWY: biotin biosynthesis I|g__Enterobacter.s__Enterobacter_mori	0	0	0	0	0	0	0	0	0	0	0	0	0	0	0	13.3745
BIOTIN-BIOSYNTHESIS-PWY: biotin biosynthesis I|g__Escherichia.s__Escherichia_coli	0	29.2182	0	3.17713	36.4142	29.2639	78.96	61.6567	5.16927	2.21455	0	0	0	0	0	0
BIOTIN-BIOSYNTHESIS-PWY: biotin biosynthesis I|g__Klebsiella.s__Klebsiella_michiganensis	0	0	0	0	0	0	0	0	12.0599	0	0	0	0	0	0	0
BIOTIN-BIOSYNTHESIS-PWY: biotin biosynthesis I|g__Morganella.s__Morganella_morganii	0	0	0	0	0	0	0	0	0	11.6828	0	0	0	0	0	0
BIOTIN-BIOSYNTHESIS-PWY: biotin biosynthesis I|unclassified	25.6243	13.4354	23.8686	31.4696	40.7673	43.3292	25.8424	30.2917	30.4239	31.0505	73.5076	49.5296	37.3355	73.7016	42.2556	46.2462
BRANCHED-CHAIN-AA-SYN-PWY: superpathway of branched chain amino acid biosynthesis	405.864	563.564	595.549	500.068	338.854	376.532	367.293	403.718	369.459	430.887	396.03	318.544	461.279	412.265	382.837	363.965
BRANCHED-CHAIN-AA-SYN-PWY: superpathway of branched chain amino acid biosynthesis|g__Akkermansia.s__Akkermansia_muciniphila	6.24872	7.34986	2.55512	50.7807	1.27267	40.4239	3.79172	7.6495	6.57114	85.7289	0	2.36791	25.8606	5.27025	5.33142	46.4216
BRANCHED-CHAIN-AA-SYN-PWY: superpathway of branched chain amino acid biosynthesis|g__Bifidobacterium.s__Bifidobacterium_pseudolongum	145.121	192.181	48.9163	29.4469	0	0	0.801525	1.56101	6.31767	7.1241	0	6.79659	0	0	0	0
BRANCHED-CHAIN-AA-SYN-PWY: superpathway of branched chain amino acid biosynthesis|g__Clostridium.s__Clostridium_sp_ASF502	5.11091	0	1.44659	0	0.699139	0	0	0	0	0	0.512144	0	1.10332	1.32337	0	0.973569
BRANCHED-CHAIN-AA-SYN-PWY: superpathway of branched chain amino acid biosynthesis|g__Dorea.s__Dorea_sp_5_2	0	0	0	0	0	0	0	0	0.747012	0.88323	0	0	0	0	0	0
BRANCHED-CHAIN-AA-SYN-PWY: superpathway of branched chain amino acid biosynthesis|g__Enterobacter.s__Enterobacter_mori	0	0	0	0.366447	0	0	0	0	0	0	0	0	0	0	1.29616	14.3074
BRANCHED-CHAIN-AA-SYN-PWY: superpathway of branched chain amino acid biosynthesis|g__Enterococcus.s__Enterococcus_gallinarum	0	2.80542	0	0	0	0	0	0	0	2.29493	0	0	0	0	0	0
BRANCHED-CHAIN-AA-SYN-PWY: superpathway of branched chain amino acid biosynthesis|g__Enterococcus.s__Enterococcus_saccharolyticus	0	2.07788	0	0	0	0	0	0	0	1.75995	0	0	0	0	0	0
BRANCHED-CHAIN-AA-SYN-PWY: superpathway of branched chain amino acid biosynthesis|g__Erysipelatoclostridium.s__Clostridium_cocleatum	0	9.75955	4.21637	10.7432	0	0	0	0	10.1102	10.5854	2.97268	0	0	0	0	0
BRANCHED-CHAIN-AA-SYN-PWY: superpathway of branched chain amino acid biosynthesis|g__Escherichia.s__Escherichia_coli	0	49.4469	0	2.10014	57.1147	48.2495	128.388	106.35	7.95479	2.63571	0	0	0	0	0	0
BRANCHED-CHAIN-AA-SYN-PWY: superpathway of branched chain amino acid biosynthesis|g__Eubacterium.s__Eubacterium_sp_14_2	1.72403	0	0	0	0.313114	0	0	0	1.58642	0	0	0.912097	0	0	0	0
BRANCHED-CHAIN-AA-SYN-PWY: superpathway of branched chain amino acid biosynthesis|g__Faecalibaculum.s__Faecalibaculum_rodentium	103.257	228.816	441.645	303.548	146.898	131.911	147.539	179.841	136.567	126.114	65.8787	45.149	192.34	124.902	91.9729	77.9113
BRANCHED-CHAIN-AA-SYN-PWY: superpathway of branched chain amino acid biosynthesis|g__Klebsiella.s__Klebsiella_michiganensis	0	0.974214	0	0	0	2.24911	0	0.604793	14.8611	1.11857	1.14753	0	0	0	0	0
BRANCHED-CHAIN-AA-SYN-PWY: superpathway of branched chain amino acid biosynthesis|g__Klebsiella.s__Klebsiella_oxytoca	0	0	0	0	0	0	0	0	0	0	0	0	0	0	0	0.689257
BRANCHED-CHAIN-AA-SYN-PWY: superpathway of branched chain amino acid biosynthesis|g__Lachnospiraceae_unclassified.s__Lachnospiraceae_bacterium_10_1	6.67818	0	0	0	0	0	1.05689	0.178127	4.03171	0	86.3673	18.0473	5.75331	0	1.79723	3.21878
BRANCHED-CHAIN-AA-SYN-PWY: superpathway of branched chain amino acid biosynthesis|g__Lachnospiraceae_unclassified.s__Lachnospiraceae_bacterium_3_2	0	0	0	0	0.357389	0	0	0	0	0	0	0	0.571498	0	0	0
BRANCHED-CHAIN-AA-SYN-PWY: superpathway of branched chain amino acid biosynthesis|g__Lachnospiraceae_unclassified.s__Lachnospiraceae_bacterium_COE1	0	0	0	0	1.32727	0.937034	0.555636	0	0	0.195599	3.83666	0	5.49431	3.24093	11.2061	7.02599
BRANCHED-CHAIN-AA-SYN-PWY: superpathway of branched chain amino acid biosynthesis|g__Lachnospiraceae_unclassified.s__Lachnospiraceae_bacterium_M18_1	0	0	0	0	0	0	0	0	0	0	0	1.25479	1.69655	0	2.48898	0.982682
BRANCHED-CHAIN-AA-SYN-PWY: superpathway of branched chain amino acid biosynthesis|g__Morganella.s__Morganella_morganii	0	0	0	0	0	0	0	0	0	11.7383	0	0	0	0	0	0
BRANCHED-CHAIN-AA-SYN-PWY: superpathway of branched chain amino acid biosynthesis|g__Mucispirillum.s__Mucispirillum_schaedleri	0	0	0	0	0	0	0	0	1.39479	1.64183	4.50591	2.79254	2.42735	2.66517	0	2.49168
BRANCHED-CHAIN-AA-SYN-PWY: superpathway of branched chain amino acid biosynthesis|g__Parasutterella.s__Parasutterella_excrementihominis	12.1726	8.14533	8.81017	12.6717	0	1.9306	0.141661	1.62047	10.3456	14.5593	5.2748	1.47049	3.98434	0.710636	1.03136	1.3485
BRANCHED-CHAIN-AA-SYN-PWY: superpathway of branched chain amino acid biosynthesis|g__Ruthenibacterium.s__Ruthenibacterium_lactatiformans	0	4.99759	0.315151	3.94592	0	0	0	0	0	0	0	0	0	0	0	0
BRANCHED-CHAIN-AA-SYN-PWY: superpathway of branched chain amino acid biosynthesis|unclassified	77.5085	20.3265	43.3559	40.6427	91.2491	99.5789	52.3235	63.2421	118.955	108.841	171.289	213.18	173.569	224.075	213.165	133.767
CALVIN-PWY: Calvin-Benson-Bassham cycle	405.594	476.172	398.383	408.452	446.002	439.609	413.245	466.866	430.073	437.158	568.713	463.232	464.406	523.161	480.807	433.16
CALVIN-PWY: Calvin-Benson-Bassham cycle|g__Bacteroides.s__Bacteroides_uniformis	1.63349	20.1455	5.24533	13.4027	7.23081	3.70938	2.10908	0.816751	0.812358	0.700373	7.10326	0.790146	0.705833	2.68238	2.26743	0.522684
CALVIN-PWY: Calvin-Benson-Bassham cycle|g__Bacteroides.s__Bacteroides_xylanisolvens	17.9008	1.24129	7.097	4.38387	2.52613	7.25324	3.24177	2.33214	1.4893	4.61109	0	5.52707	17.2778	23.4844	17.852	59.4352
CALVIN-PWY: Calvin-Benson-Bassham cycle|g__Butyricimonas.s__Butyricimonas_virosa	3.43768	0	4.51576	3.57632	5.41611	6.12767	3.81285	4.18481	2.43611	4.56054	12.3563	10.9103	5.40214	5.89706	8.17552	5.73837
CALVIN-PWY: Calvin-Benson-Bassham cycle|g__Clostridium.s__Clostridium_sp_ASF502	7.85057	0	7.82549	0	1.32216	0	0	0	0	0	1.57651	0	0.739772	4.38421	1.10855	0.822102
CALVIN-PWY: Calvin-Benson-Bassham cycle|g__Enterobacter.s__Enterobacter_mori	0	0	0	0	0	0	0	0	0	0	0.919168	0	0	0	1.75841	15.4358
CALVIN-PWY: Calvin-Benson-Bassham cycle|g__Enterococcus.s__Enterococcus_faecium	0	0	0	0	0	0	0	0	20.6714	19.7768	0	0	0	0	0	0
CALVIN-PWY: Calvin-Benson-Bassham cycle|g__Enterorhabdus.s__Enterorhabdus_caecimuris	0	0	0	0	0.692728	1.30445	0	2.14015	2.46468	2.03275	0	3.50246	3.06221	0	0	1.00785
CALVIN-PWY: Calvin-Benson-Bassham cycle|g__Escherichia.s__Escherichia_coli	4.95751	44.5602	0	6.21736	54.8479	52.9124	130.369	112.598	7.46771	1.31267	0	0	0	0	0	1.04666
CALVIN-PWY: Calvin-Benson-Bassham cycle|g__Eubacterium.s__Eubacterium_sp_14_2	1.96655	0	0	0	0.568462	0	0	0	1.06094	0	0	0.616862	0	0	0	0
CALVIN-PWY: Calvin-Benson-Bassham cycle|g__Klebsiella.s__Klebsiella_michiganensis	0.739895	1.46867	2.14038	0	0	3.61717	0	1.48304	29.6073	1.39347	1.13712	0	0	0	0.886542	0
CALVIN-PWY: Calvin-Benson-Bassham cycle|g__Klebsiella.s__Klebsiella_oxytoca	0	1.98556	0	0	0.822457	3.07705	1.73808	1.17195	5.97037	0	0	0	0	0	0	0.646708
CALVIN-PWY: Calvin-Benson-Bassham cycle|g__Lachnospiraceae_unclassified.s__Lachnospiraceae_bacterium_10_1	11.5395	0	0	0	0.844375	0.343097	1.83819	0.558505	6.08211	0.266264	112.97	21.6373	6.72889	0.41375	1.97255	4.88343
CALVIN-PWY: Calvin-Benson-Bassham cycle|g__Lachnospiraceae_unclassified.s__Lachnospiraceae_bacterium_28_4	2.19634	0	3.56142	0	14.733	18.0537	1.76171	12.179	16.2621	9.38417	10.4521	7.15109	18.9165	10.5011	16.0405	9.73854
CALVIN-PWY: Calvin-Benson-Bassham cycle|g__Lachnospiraceae_unclassified.s__Lachnospiraceae_bacterium_COE1	0	0	0	0	0	0.674983	0.259892	0.34259	0	0	2.76919	0	2.76395	3.50284	8.09229	5.17846
CALVIN-PWY: Calvin-Benson-Bassham cycle|g__Lachnospiraceae_unclassified.s__Lachnospiraceae_bacterium_M18_1	0	0	0	0	0	0	0	0	0	0	0	3.70005	1.09982	0	0.546422	0.651461
CALVIN-PWY: Calvin-Benson-Bassham cycle|g__Morganella.s__Morganella_morganii	0	0	0	0	0	0	0	0	0	10.7775	0	0	0	0	0	0
CALVIN-PWY: Calvin-Benson-Bassham cycle|g__Parabacteroides.s__Parabacteroides_goldsteinii	1.4452	0.299917	1.28569	2.88785	0.37098	1.37758	0.440338	1.28737	0.631284	3.40557	1.48146	2.30185	0.880655	1.50719	1.85326	0.487037
CALVIN-PWY: Calvin-Benson-Bassham cycle|g__Parasutterella.s__Parasutterella_excrementihominis	10.7458	8.42943	9.096	13.0023	0	0	0	2.40366	8.74068	16.2452	4.61454	0	4.63639	0	0	0
CALVIN-PWY: Calvin-Benson-Bassham cycle|g__Prevotella.s__Prevotella_sp_MGM1	0	0	0	0	7.90747	1.84313	1.9725	1.11539	0	0	0	2.13189	1.67954	8.19206	12.4418	2.40879
CALVIN-PWY: Calvin-Benson-Bassham cycle|g__Romboutsia.s__Romboutsia_ilealis	0	0	0	0	6.28484	4.29961	0	2.07657	0	1.02297	9.20044	1.77371	7.47848	0	5.69864	6.5781
CALVIN-PWY: Calvin-Benson-Bassham cycle|g__Ruthenibacterium.s__Ruthenibacterium_lactatiformans	0	3.7716	0	3.71775	0	0	0	0	0	0	0	0	0	0	0	0
CALVIN-PWY: Calvin-Benson-Bassham cycle|unclassified	134.858	25.4699	73.3602	66.6566	147.333	138.191	75.4912	101.418	158.014	147.776	278.314	303.204	190.276	297.876	269.36	180.501
CARNMET-PWY: L-carnitine degradation I	0	4.99416	0	0	4.43717	3.77428	11.1966	8.07227	1.4174	0	0	0	0	0	0	0
CARNMET-PWY: L-carnitine degradation I|g__Escherichia.s__Escherichia_coli	0	2.87492	0	0	1.33584	1.23326	2.3569	3.54215	0.474985	0	0	0	0	0	0	0
CARNMET-PWY: L-carnitine degradation I|g__Klebsiella.s__Klebsiella_oxytoca	0	1.25008	0	0	1.39511	1.47786	4.01136	2.15465	0.209501	0	0	0	0	0	0	0
CENTFERM-PWY: pyruvate fermentation to butanoate	39.3254	47.6917	21.5981	24.7477	100.414	96.3979	85.3706	90.6122	84.76	52.4717	155.185	75.0462	88.1366	39.6824	100.903	71.5922
CENTFERM-PWY: pyruvate fermentation to butanoate|g__Acetatifactor.s__Acetatifactor_muris	0	0	0	0	0	0	0	0	0	0	0	0	0	0	0.482537	0
CENTFERM-PWY: pyruvate fermentation to butanoate|g__Lachnospiraceae_unclassified.s__Lachnospiraceae_bacterium_10_1	6.60646	0	0	0	0.627381	0	0.845001	0	3.25033	0	77.5398	16.3921	5.92085	0	2.01941	3.12942
CENTFERM-PWY: pyruvate fermentation to butanoate|unclassified	0	0	2.63156	0	6.06041	10.1463	5.84433	7.50797	13.0411	4.71613	18.0385	28.8748	18.7508	15.8369	27.0034	12.0231
CITRULBIO-PWY: L-citrulline biosynthesis	27.6543	62.1676	17.8871	38.2179	82.6509	61.8968	121.108	124.056	33.4456	34.8842	42.6212	37.8591	11.9345	25.6438	17.3963	20.0921
CITRULBIO-PWY: L-citrulline biosynthesis|g__Escherichia.s__Escherichia_coli	0	27.9787	0	3.87923	28.8859	19.6032	65.1292	59.0987	3.92169	2.27341	0	0	0	0	0	0.995837
CITRULBIO-PWY: L-citrulline biosynthesis|g__Klebsiella.s__Klebsiella_oxytoca	0	0.152985	0	0	0	0	0	0	0	0	0	0	0	0	0	0
CITRULBIO-PWY: L-citrulline biosynthesis|g__Parabacteroides.s__Parabacteroides_goldsteinii	0	0	0	2.31138	0	1.50437	0.427399	0	0	4.92457	2.9397	1.18818	0	1.29979	0	0
CITRULBIO-PWY: L-citrulline biosynthesis|unclassified	13.2142	0	2.19749	3.42943	13.8845	11.0883	0	7.62553	8.76334	4.81264	0	5.20968	0	2.41501	0	0
COA-PWY-1: superpathway of coenzyme A biosynthesis III (mammals)	340.621	424.818	569.66	503.083	281.563	263.767	257.394	301.032	257.674	291.375	295.004	216.222	330.101	280.332	251.208	245.501
COA-PWY-1: superpathway of coenzyme A biosynthesis III (mammals)|g__Bacteroides.s__Bacteroides_uniformis	1.69479	19.3955	3.81908	10.8669	4.72521	2.83753	1.38081	0.403138	0	0	6.88705	0	0.534673	2.6321	1.3916	0.626054
COA-PWY-1: superpathway of coenzyme A biosynthesis III (mammals)|g__Bacteroides.s__Bacteroides_xylanisolvens	21.6701	2.26241	5.59334	4.29968	2.37252	6.7651	2.92088	2.43351	0	3.67923	1.13988	3.8091	14.6557	18.1438	16.1331	58.3536
COA-PWY-1: superpathway of coenzyme A biosynthesis III (mammals)|g__Butyricimonas.s__Butyricimonas_virosa	4.77348	0	3.73343	4.26952	5.15705	7.31509	2.76209	3.2166	1.62356	4.49054	9.85102	9.93027	5.28542	7.90341	9.31343	4.52641
COA-PWY-1: superpathway of coenzyme A biosynthesis III (mammals)|g__Enterococcus.s__Enterococcus_faecalis	5.06437	0	0	3.99674	9.06838	1.94476	8.35476	6.03873	0	0	0	0	0	0	0	0
COA-PWY-1: superpathway of coenzyme A biosynthesis III (mammals)|g__Enterococcus.s__Enterococcus_gallinarum	0	1.57797	0	0	0	0	0	0	0	1.95436	0	0	0	0	0	0
COA-PWY-1: superpathway of coenzyme A biosynthesis III (mammals)|g__Enterococcus.s__Enterococcus_saccharolyticus	0	2.16909	0	0	0	0	0	0	0	1.60341	0	0	0	0	0	0
COA-PWY-1: superpathway of coenzyme A biosynthesis III (mammals)|g__Erysipelatoclostridium.s__Clostridium_cocleatum	0	7.50929	2.59869	7.47546	0	0	0	0	8.84929	6.11194	0	0	0	0	0	0
COA-PWY-1: superpathway of coenzyme A biosynthesis III (mammals)|g__Escherichia.s__Escherichia_coli	0	8.09446	0	2.32996	11.7497	11.778	23.9466	21.3287	2.18498	0.829057	0	0	0	0	0	0
COA-PWY-1: superpathway of coenzyme A biosynthesis III (mammals)|g__Eubacterium.s__Eubacterium_sp_14_2	1.86243	0	0	0	0	0	0	0	0	0	0	0	0	0	0	0
COA-PWY-1: superpathway of coenzyme A biosynthesis III (mammals)|g__Faecalibaculum.s__Faecalibaculum_rodentium	95.892	212.446	421.01	284.144	136.921	117.758	124.817	159.271	120.762	115.012	59.2032	41.0367	175.277	116.476	83.6697	68.1664
COA-PWY-1: superpathway of coenzyme A biosynthesis III (mammals)|g__Klebsiella.s__Klebsiella_oxytoca	0	1.36938	0	0	0.961542	1.61006	2.5219	2.89557	1.45325	0	0	0	0	0	0	0
COA-PWY-1: superpathway of coenzyme A biosynthesis III (mammals)|g__Lachnospiraceae_unclassified.s__Lachnospiraceae_bacterium_10_1	5.7403	0	0	0	0.300996	0	0	0	3.32752	0	66.7635	15.0944	4.63084	0	0.959409	2.69983
COA-PWY-1: superpathway of coenzyme A biosynthesis III (mammals)|g__Lachnospiraceae_unclassified.s__Lachnospiraceae_bacterium_28_4	0.924077	0	3.21696	0	8.55424	12.8521	0.977983	8.19141	9.55145	6.35644	5.82467	4.91555	13.8608	6.41229	10.1451	6.54546
COA-PWY-1: superpathway of coenzyme A biosynthesis III (mammals)|g__Lactobacillus.s__Lactobacillus_intestinalis	0	0.27585	0	0	0	0	0	0	0	0	0	0	0	0	0	0
COA-PWY-1: superpathway of coenzyme A biosynthesis III (mammals)|g__Lactobacillus.s__Lactobacillus_johnsonii	64.3598	29.2925	42.664	74.4786	0	0	0	0	0	0	0	0	0	0	0	0
COA-PWY-1: superpathway of coenzyme A biosynthesis III (mammals)|g__Lactobacillus.s__Lactobacillus_murinus	0	3.95824	0	0	0	0	0	0	0	0	0	0	0	0	0	0
COA-PWY-1: superpathway of coenzyme A biosynthesis III (mammals)|g__Lactobacillus.s__Lactobacillus_reuteri	0	2.52494	1.97449	0.772102	0	0	0	0	0	0	0	0	0	0	0	0
COA-PWY-1: superpathway of coenzyme A biosynthesis III (mammals)|g__Morganella.s__Morganella_morganii	0	0	0	0	0	0	0	0	0	9.61417	0	0	0	0	0	0
COA-PWY-1: superpathway of coenzyme A biosynthesis III (mammals)|g__Mucispirillum.s__Mucispirillum_schaedleri	0	0	0	0	0	0	0	0	0	0	2.67966	0	0	0	0	0
COA-PWY-1: superpathway of coenzyme A biosynthesis III (mammals)|g__Parabacteroides.s__Parabacteroides_goldsteinii	0	0	0	1.15522	0	1.2905	0	0	0	2.49684	0	1.16773	0	0	0	0.691161
COA-PWY-1: superpathway of coenzyme A biosynthesis III (mammals)|g__Prevotella.s__Prevotella_sp_MGM1	0	0	0	0	6.67943	1.50898	1.32845	0	0	0	0	0	0	7.86941	13.2167	2.42474
COA-PWY-1: superpathway of coenzyme A biosynthesis III (mammals)|g__Romboutsia.s__Romboutsia_ilealis	0	0	0	0	7.17809	3.74376	0	1.08603	0	0	7.84986	0	5.76955	0	1.99066	4.27389
COA-PWY-1: superpathway of coenzyme A biosynthesis III (mammals)|unclassified	32.3704	11.0696	19.1727	16.3421	33.8068	30.7089	22.3768	15.9471	43.4637	54.5765	57.0989	98.5723	47.9104	64.7527	58.1349	40.5063
COA-PWY: coenzyme A biosynthesis I (prokaryotic)	322.33	398.977	553.515	491.304	267.926	245.461	243.506	286.709	252.776	277.725	272.914	194.907	310.086	259.808	227.613	226.02
COA-PWY: coenzyme A biosynthesis I (prokaryotic)|g__Alistipes.s__Alistipes_finegoldii	0	0	5.42923	4.45432	1.34728	0	0	0	0	0	3.09715	0	0	0	1.46417	0
COA-PWY: coenzyme A biosynthesis I (prokaryotic)|g__Anaerotruncus.s__Anaerotruncus_colihominis	0	0	0	0.92277	0	0	0	0	0	0	0	0	0	0	0	0
COA-PWY: coenzyme A biosynthesis I (prokaryotic)|g__Bacteroides.s__Bacteroides_sp_CAG_754	1.56975	0	0.821952	3.41767	0.897201	0.771395	0.112985	0.372836	0	0.249818	7.51557	0.436779	0.576513	0	0	0
COA-PWY: coenzyme A biosynthesis I (prokaryotic)|g__Bacteroides.s__Bacteroides_uniformis	1.88745	19.7029	4.90767	10.5283	5.75956	2.86989	1.36347	1.03654	0	0.277815	7.27117	0.82741	0.508476	2.39739	1.33878	0.710373
COA-PWY: coenzyme A biosynthesis I (prokaryotic)|g__Bacteroides.s__Bacteroides_xylanisolvens	25.714	2.3449	6.28804	3.93373	2.61824	6.07813	2.67626	2.18653	3.17397	4.14052	0.943319	4.05722	14.2691	16.3716	15.2153	52.962
COA-PWY: coenzyme A biosynthesis I (prokaryotic)|g__Butyricimonas.s__Butyricimonas_virosa	4.52843	0	4.49948	4.51754	5.31503	7.42405	3.37207	3.36835	2.48392	4.88064	10.0335	11.6302	4.77002	7.95634	9.20138	6.88147
COA-PWY: coenzyme A biosynthesis I (prokaryotic)|g__Enterococcus.s__Enterococcus_faecalis	7.38917	0	1.30423	4.27317	10.9524	2.75455	8.80632	5.67809	0	0	0	0	0	1.65689	0	0
COA-PWY: coenzyme A biosynthesis I (prokaryotic)|g__Enterococcus.s__Enterococcus_faecium	0	0	0	0	0	0	0	0	14.3121	18.383	0	0	0	0	0	0
COA-PWY: coenzyme A biosynthesis I (prokaryotic)|g__Enterococcus.s__Enterococcus_gallinarum	0	1.41051	0	0	0	0	0	0	0	1.78503	0	0	0	0	0	0
COA-PWY: coenzyme A biosynthesis I (prokaryotic)|g__Enterococcus.s__Enterococcus_saccharolyticus	0	2.10234	0	0	0	0	0	0	0	1.42832	0	0	0	0	0	0
COA-PWY: coenzyme A biosynthesis I (prokaryotic)|g__Erysipelatoclostridium.s__Clostridium_cocleatum	0	8.03844	4.09917	9.14205	0	0	0	0	9.26838	5.77825	2.10591	0	0	0	0	0
COA-PWY: coenzyme A biosynthesis I (prokaryotic)|g__Escherichia.s__Escherichia_coli	0	6.68917	0	2.02973	9.93773	12.1043	27.4958	18.0485	1.96306	0.692411	0	0	0	0	0	0
COA-PWY: coenzyme A biosynthesis I (prokaryotic)|g__Escherichia.s__Escherichia_fergusonii	0	1.88904	0	0	1.54512	1.32426	3.9698	3.39901	0.47541	0	0	0	0	0	0	0
COA-PWY: coenzyme A biosynthesis I (prokaryotic)|g__Eubacterium.s__Eubacterium_sp_14_2	2.43222	0	0	0	0	0	0	0	0.421851	0	0	0	0	0	0	0
COA-PWY: coenzyme A biosynthesis I (prokaryotic)|g__Faecalibaculum.s__Faecalibaculum_rodentium	101.715	220.29	418.226	299.141	139.575	117.175	127.896	165.48	121.274	115.271	63.8151	40.7514	174.294	121.296	84.4998	70.5023
COA-PWY: coenzyme A biosynthesis I (prokaryotic)|g__Klebsiella.s__Klebsiella_oxytoca	0	2.44963	0	0	2.17663	3.07665	4.42448	4.10879	1.6696	0.484518	0	0	0	0	0	0
COA-PWY: coenzyme A biosynthesis I (prokaryotic)|g__Lachnospiraceae_unclassified.s__Lachnospiraceae_bacterium_10_1	6.85107	0	0	0	0.305073	0	0.971118	0.269291	3.25982	0.345475	69.1602	15.4662	5.1962	0	2.00299	3.69778
COA-PWY: coenzyme A biosynthesis I (prokaryotic)|g__Lachnospiraceae_unclassified.s__Lachnospiraceae_bacterium_28_4	1.17017	0	3.01682	0	9.58447	12.2237	1.63428	10.2763	10.4759	6.62128	5.32599	5.4604	14.9368	7.7176	12.4269	6.7192
COA-PWY: coenzyme A biosynthesis I (prokaryotic)|g__Lactobacillus.s__Lactobacillus_intestinalis	0	0.243364	0	0	0	0	0	0	0	0	0	0	0	0	0	0
COA-PWY: coenzyme A biosynthesis I (prokaryotic)|g__Lactobacillus.s__Lactobacillus_johnsonii	63.5699	34.1726	40.7112	72.4125	0	0	0	0	0	0	0	0.31646	0	0	0	0
COA-PWY: coenzyme A biosynthesis I (prokaryotic)|g__Lactobacillus.s__Lactobacillus_murinus	0	3.87567	0	0	0.731125	0	0	0	0	0	0	0	0	0	0	0
COA-PWY: coenzyme A biosynthesis I (prokaryotic)|g__Lactobacillus.s__Lactobacillus_reuteri	0	2.95758	2.55795	0.727275	0	0	0	0	0	0	0	0	0	0	0	0
COA-PWY: coenzyme A biosynthesis I (prokaryotic)|g__Morganella.s__Morganella_morganii	0	0	0	0	0	0	0	0	0	9.07745	0	0	0	0	0	0
COA-PWY: coenzyme A biosynthesis I (prokaryotic)|g__Mucispirillum.s__Mucispirillum_schaedleri	0	0	1.97332	0	0	0	0	0	1.26954	1.47571	2.4881	2.5726	2.07526	2.2031	2.18735	0
COA-PWY: coenzyme A biosynthesis I (prokaryotic)|g__Parabacteroides.s__Parabacteroides_goldsteinii	1.64073	0.463206	1.23639	1.53408	0	1.66416	0.6528	0.687489	0.370238	2.22064	3.21231	1.91657	0.693536	1.90297	0.976767	0.594133
COA-PWY: coenzyme A biosynthesis I (prokaryotic)|g__Parasutterella.s__Parasutterella_excrementihominis	0	5.66837	5.67207	5.57118	0	2.08434	0	0	8.54	8.53577	2.56266	1.80817	0	0	0	0
COA-PWY: coenzyme A biosynthesis I (prokaryotic)|g__Prevotella.s__Prevotella_sp_MGM1	0	0	0	0	7.39879	1.43124	1.21243	1.05014	0	0	0.653492	2.1143	1.88739	9.73283	16.2536	2.18235
COA-PWY: coenzyme A biosynthesis I (prokaryotic)|g__Romboutsia.s__Romboutsia_ilealis	0	0	0	0	7.2629	4.53288	0	1.49388	0	0	9.9408	0	6.40171	0	4.12926	5.51046
COA-PWY: coenzyme A biosynthesis I (prokaryotic)|unclassified	27.891	9.42701	16.2156	13.7538	28.6171	25.8398	19.3051	13.278	36.6363	46.4209	47.7758	84.6759	40.5403	54.8598	48.7883	34.8141
COBALSYN-PWY: superpathway of adenosylcobalamin salvage from cobinamide I	13.9364	45.1774	7.61736	5.01032	60.5022	50.7534	95.9286	75.9368	48.1325	42.9383	15.9715	0	13.1017	8.63806	19.9848	7.68099
COBALSYN-PWY: superpathway of adenosylcobalamin salvage from cobinamide I|g__Escherichia.s__Escherichia_coli	0	27.1894	0	0.852343	32.9636	23.2805	77.0443	57.7311	4.94253	1.48552	0	0	0	0	0	0
COBALSYN-PWY: superpathway of adenosylcobalamin salvage from cobinamide I|g__Klebsiella.s__Klebsiella_michiganensis	0	0	0	0	0	1.77781	0	0	14.5906	0.655053	0	0	0	0	0	0
COBALSYN-PWY: superpathway of adenosylcobalamin salvage from cobinamide I|g__Morganella.s__Morganella_morganii	0	0	0	0	0	0	0	0	0	11.3475	0	0	0	0	0	0
COBALSYN-PWY: superpathway of adenosylcobalamin salvage from cobinamide I|unclassified	5.79796	1.23222	3.26639	0	9.97911	10.3744	3.65873	2.79214	1.65343	2.36685	0	0	7.78142	2.71268	16.8542	6.88018
COLANSYN-PWY: colanic acid building blocks biosynthesis	145.865	151.055	65.5561	135.015	134.908	124.269	144.775	123.966	90.0098	129.625	102.175	88.4469	69.9475	85.8302	96.3157	115.284
COLANSYN-PWY: colanic acid building blocks biosynthesis|g__Enterobacter.s__Enterobacter_mori	0	0	0	0	0	0	0	0	0	0	0	0	0	0	0	8.61762
COLANSYN-PWY: colanic acid building blocks biosynthesis|g__Escherichia.s__Escherichia_coli	0	33.7833	0	0	39.6144	31.5254	87.9132	66.6402	4.79964	1.48879	0	0	0	0	0	0
COLANSYN-PWY: colanic acid building blocks biosynthesis|unclassified	9.77453	8.74994	5.5696	11.2034	33.9203	30.5415	19.8321	21.4113	22.3228	27.9144	51.1525	59.7246	30.733	45.6806	48.0657	32.751
COMPLETE-ARO-PWY: superpathway of aromatic amino acid biosynthesis	289.244	344.08	287.073	351.849	288.277	302.11	256.815	286.064	320.984	378.172	388.89	310.453	356.379	330.582	322.732	325.685
COMPLETE-ARO-PWY: superpathway of aromatic amino acid biosynthesis|g__Clostridium.s__Clostridium_sp_ASF502	1.5313	0	1.2423	0	0.428749	0	0	0	0	0	0.635054	0	0.838431	0	0.557662	0.788541
COMPLETE-ARO-PWY: superpathway of aromatic amino acid biosynthesis|g__Enterococcus.s__Enterococcus_faecalis	0	0	0	0	7.07639	2.13188	7.23564	5.02215	0	0	0	0	0	0	0	0
COMPLETE-ARO-PWY: superpathway of aromatic amino acid biosynthesis|g__Erysipelatoclostridium.s__Clostridium_cocleatum	0	9.62618	4.31363	9.70319	0.66919	0	0	0	9.00672	8.87215	0	0	0	0	0	0
COMPLETE-ARO-PWY: superpathway of aromatic amino acid biosynthesis|g__Escherichia.s__Escherichia_coli	0	27.9018	0	1.50698	33.7934	21.3115	74.5471	69.3506	4.22479	2.19821	0	0	0	0	0	0
COMPLETE-ARO-PWY: superpathway of aromatic amino acid biosynthesis|g__Klebsiella.s__Klebsiella_michiganensis	0	0.471494	0	0	0	1.65013	0	0.351195	10.7034	0	0	0	0	0	0	0
COMPLETE-ARO-PWY: superpathway of aromatic amino acid biosynthesis|g__Lachnospiraceae_unclassified.s__Lachnospiraceae_bacterium_10_1	10.622	0	0	0	0	0	1.0662	0	3.87424	0	80.5125	18.3534	5.98821	0	0	0
COMPLETE-ARO-PWY: superpathway of aromatic amino acid biosynthesis|g__Lachnospiraceae_unclassified.s__Lachnospiraceae_bacterium_28_4	1.10043	0	2.82048	0	11.4287	15.1189	1.39895	10.791	11.9769	6.37029	7.21463	5.6023	17.3488	9.83104	13.5752	8.7091
COMPLETE-ARO-PWY: superpathway of aromatic amino acid biosynthesis|g__Lachnospiraceae_unclassified.s__Lachnospiraceae_bacterium_COE1	0	0	0	0	0	0	0	0	0	0	0	0	3.26429	0	7.51011	5.55089
COMPLETE-ARO-PWY: superpathway of aromatic amino acid biosynthesis|g__Lachnospiraceae_unclassified.s__Lachnospiraceae_bacterium_M18_1	0	0	0	0	0	0	0	0	0	0	0	0	0.719338	0	1.33998	0.430333
COMPLETE-ARO-PWY: superpathway of aromatic amino acid biosynthesis|g__Morganella.s__Morganella_morganii	0	0	0	0	0	0	0	0	0	6.2608	0	0	0	0	0	0
COMPLETE-ARO-PWY: superpathway of aromatic amino acid biosynthesis|g__Mucispirillum.s__Mucispirillum_schaedleri	0	0	0	0	0	0	0	0	0	0	3.77226	2.85467	0	2.91649	1.82615	0
COMPLETE-ARO-PWY: superpathway of aromatic amino acid biosynthesis|unclassified	66.4605	20.2731	50.2942	35.8436	88.4648	82.6558	47.6306	46.1282	90.859	86.4085	174.572	206.25	115.093	166.584	172.517	93.2828
DAPLYSINESYN-PWY: L-lysine biosynthesis I	201.606	346.392	217.716	164.315	163.47	137.757	211.541	203.306	136.822	135.274	113.764	78.3504	67.588	97.7808	63.8465	71.8411
DAPLYSINESYN-PWY: L-lysine biosynthesis I|g__Enterobacter.s__Enterobacter_mori	0	0	0	0	0	0	0	0	0	0	0	0	0	0	0	11.4326
DAPLYSINESYN-PWY: L-lysine biosynthesis I|g__Escherichia.s__Escherichia_coli	0	32.3552	0	0.762497	38.7747	27.2565	87.4374	66.5204	6.65841	2.24352	0	0	0	0	0	0
DAPLYSINESYN-PWY: L-lysine biosynthesis I|g__Klebsiella.s__Klebsiella_michiganensis	0	0.627702	0	0	0	2.05876	0	0	15.3934	1.05692	1.33352	0	0	0	0	0
DAPLYSINESYN-PWY: L-lysine biosynthesis I|g__Morganella.s__Morganella_morganii	0	0	0	0	0	0	0	0	0	9.28682	0	0	0	0	0	0
DAPLYSINESYN-PWY: L-lysine biosynthesis I|unclassified	30.0287	1.5469	13.6929	7.02899	23.6038	8.65739	10.3073	12.3745	3.30304	10.9675	28.5695	37.7023	15.5676	11.1491	18.5512	5.44036
DARABCATK12-PWY: D-arabinose degradation I	4.28993	4.62767	2.73933	4.25548	3.04533	5.91157	8.01373	7.36662	1.04157	6.28233	3.19168	2.10085	2.62231	0	3.73128	8.84862
DARABCATK12-PWY: D-arabinose degradation I|g__Escherichia.s__Escherichia_coli	0	2.28354	0	0.738165	1.76673	1.97718	5.38504	2.94052	0	0.194184	0	0	0	0	0	0
DARABCATK12-PWY: D-arabinose degradation I|unclassified	0	0.907676	0	0	0.400703	1.34727	1.28714	1.80393	0.916497	0	0	0	0	0	0	0.815323
DENOVOPURINE2-PWY: superpathway of purine nucleotides de novo biosynthesis II	218.61	175.841	167.33	254.49	110.608	65.6211	136.383	120.843	145.845	178.155	0	11.576	0	16.6332	10.4635	71.6993
DENOVOPURINE2-PWY: superpathway of purine nucleotides de novo biosynthesis II|g__Enterobacter.s__Enterobacter_mori	0	0	0	0	0	0	0	0	0	0	0	0	0	0	0	9.64508
DENOVOPURINE2-PWY: superpathway of purine nucleotides de novo biosynthesis II|g__Enterococcus.s__Enterococcus_faecalis	6.11814	0	0	3.88445	9.96425	2.70081	9.29198	6.0262	0	0	0	0	0	0	0	0
DENOVOPURINE2-PWY: superpathway of purine nucleotides de novo biosynthesis II|g__Enterococcus.s__Enterococcus_faecium	0	0	0	0	0	0	0	0	24.0707	21.4006	0	0	0	0	0	0
DENOVOPURINE2-PWY: superpathway of purine nucleotides de novo biosynthesis II|g__Escherichia.s__Escherichia_coli	0	19.2107	0	1.82243	24.2597	20.0689	55.1814	40.5143	2.49639	1.32226	0	0	0	0	0	0
DENOVOPURINE2-PWY: superpathway of purine nucleotides de novo biosynthesis II|g__Klebsiella.s__Klebsiella_michiganensis	0	0	0	0	0	0.411585	0	0.254533	10.4585	0	0	0	0	0	0	0
DENOVOPURINE2-PWY: superpathway of purine nucleotides de novo biosynthesis II|g__Morganella.s__Morganella_morganii	0	0	0	0	0	0	0	0	0	12.7816	0	0	0	0	0	0
DTDPRHAMSYN-PWY: dTDP-&beta;-L-rhamnose biosynthesis	596.81	432.527	573.155	561.115	343.395	341.597	247.404	314.166	332.151	365.356	454.768	409.933	422.535	491.849	420.439	443.786
DTDPRHAMSYN-PWY: dTDP-&beta;-L-rhamnose biosynthesis|g__Acetatifactor.s__Acetatifactor_muris	0	0	0	0	0	0	0	0	0	0	0	0	0	0	1.35731	0
DTDPRHAMSYN-PWY: dTDP-&beta;-L-rhamnose biosynthesis|g__Akkermansia.s__Akkermansia_muciniphila	6.26207	6.61832	2.572	43.1538	0	33.921	3.23822	6.06337	6.44419	71.3174	0	1.46845	21.4072	4.77221	3.63381	37.0523
DTDPRHAMSYN-PWY: dTDP-&beta;-L-rhamnose biosynthesis|g__Alistipes.s__Alistipes_finegoldii	0	0	10.3198	10.1356	3.6863	2.58558	0.644874	1.14568	0	1.10008	10.9132	5.03128	2.5889	2.71291	3.04436	0
DTDPRHAMSYN-PWY: dTDP-&beta;-L-rhamnose biosynthesis|g__Anaerotruncus.s__Anaerotruncus_sp_G3_2012	0	0	1.61825	0	0	0	0	0	0	0	0	0	0	0	0	0
DTDPRHAMSYN-PWY: dTDP-&beta;-L-rhamnose biosynthesis|g__Bacteroides.s__Bacteroides_sp_CAG_754	1.9053	0.603078	0.552349	3.31563	1.26294	1.7439	0	0.400059	0	0	7.39813	0.788208	1.13031	0.683429	0.39597	0.696926
DTDPRHAMSYN-PWY: dTDP-&beta;-L-rhamnose biosynthesis|g__Bacteroides.s__Bacteroides_uniformis	2.66152	25.792	10.1664	22.2677	13.8811	5.91214	3.65919	1.89642	0.709093	0.803959	12.4251	0.65604	1.50142	4.79719	2.77055	0.634196
DTDPRHAMSYN-PWY: dTDP-&beta;-L-rhamnose biosynthesis|g__Bacteroides.s__Bacteroides_xylanisolvens	17.5331	1.82192	5.13475	4.81501	1.90368	7.0154	3.34323	2.50887	2.59072	3.99052	0	3.79459	15.196	16.4235	14.1679	55.9643
DTDPRHAMSYN-PWY: dTDP-&beta;-L-rhamnose biosynthesis|g__Bifidobacterium.s__Bifidobacterium_pseudolongum	128.883	169.263	42.1175	25.1193	0.513552	0.382713	0	1.02061	5.12867	7.18364	0	8.84017	0	0	0	0
DTDPRHAMSYN-PWY: dTDP-&beta;-L-rhamnose biosynthesis|g__Butyricimonas.s__Butyricimonas_virosa	3.36806	0	4.26214	3.36318	5.02917	5.59652	3.35667	3.48416	1.62202	4.60563	5.97367	6.59572	3.95158	8.68839	7.32595	3.43845
DTDPRHAMSYN-PWY: dTDP-&beta;-L-rhamnose biosynthesis|g__Clostridium.s__Clostridium_sp_ASF502	2.69062	0	3.82763	0	0.308001	0.209764	0.169905	0	0	0	0.981063	0	1.49554	2.19128	0.646642	0.401504
DTDPRHAMSYN-PWY: dTDP-&beta;-L-rhamnose biosynthesis|g__Dorea.s__Dorea_sp_5_2	0	0	0	0	0	0	0	0	0.742042	0	0	0.789146	0	0	0	0
DTDPRHAMSYN-PWY: dTDP-&beta;-L-rhamnose biosynthesis|g__Enterobacter.s__Enterobacter_mori	0	0	0	0.211332	0	0	0	0	0	0	0	0	0	0	0	8.20521
DTDPRHAMSYN-PWY: dTDP-&beta;-L-rhamnose biosynthesis|g__Enterococcus.s__Enterococcus_faecalis	4.60508	0	1.9355	4.35064	8.21759	2.62485	8.19091	6.22257	0	0	0	0	0	1.56255	0	0
DTDPRHAMSYN-PWY: dTDP-&beta;-L-rhamnose biosynthesis|g__Enterococcus.s__Enterococcus_faecium	0	0	0	0	0	0	0	0	24.5912	21.617	0	0	0	0	0	0
DTDPRHAMSYN-PWY: dTDP-&beta;-L-rhamnose biosynthesis|g__Enterococcus.s__Enterococcus_gallinarum	0	5.22904	0	0.511085	0	0	0	0	0	4.21116	0	0	0	0	0	0
DTDPRHAMSYN-PWY: dTDP-&beta;-L-rhamnose biosynthesis|g__Enterorhabdus.s__Enterorhabdus_caecimuris	0	0	0	0	0	0	0	0	1.29777	0.883473	1.72091	1.53087	0	0	0	0
DTDPRHAMSYN-PWY: dTDP-&beta;-L-rhamnose biosynthesis|g__Erysipelatoclostridium.s__Clostridium_cocleatum	1.49894	9.98781	4.84368	12.1081	0.675249	0	0	0	14.146	14.4235	3.65663	0	0	0	0	0
DTDPRHAMSYN-PWY: dTDP-&beta;-L-rhamnose biosynthesis|g__Escherichia.s__Escherichia_coli	0	0	0	5.33849	1.39323	0	0	0	0	0	0	0	0	0	0	0
DTDPRHAMSYN-PWY: dTDP-&beta;-L-rhamnose biosynthesis|g__Eubacterium.s__Eubacterium_sp_14_2	1.29841	0	0	0	0.287779	0	0	0	1.11993	0	0	0.403121	0	0	0	0
DTDPRHAMSYN-PWY: dTDP-&beta;-L-rhamnose biosynthesis|g__Faecalibaculum.s__Faecalibaculum_rodentium	31.6775	58.5309	88.9177	71.6834	30.9176	30.5765	31.7065	34.5537	18.408	16.7122	3.76962	8.06218	36.6929	23.3297	18.5359	20.0357
DTDPRHAMSYN-PWY: dTDP-&beta;-L-rhamnose biosynthesis|g__Klebsiella.s__Klebsiella_michiganensis	0	0	0.673128	0	0	0.995397	0	0.290337	9.91965	0.272992	0.452924	0	0	0	0.520912	0
DTDPRHAMSYN-PWY: dTDP-&beta;-L-rhamnose biosynthesis|g__Klebsiella.s__Klebsiella_oxytoca	0	0	0.54108	0	0	0	0	0	1.2989	0	0	0	0	0	0	0
DTDPRHAMSYN-PWY: dTDP-&beta;-L-rhamnose biosynthesis|g__Lachnospiraceae_unclassified.s__Lachnospiraceae_bacterium_10_1	8.80643	0	0	0	0.442372	0.23301	1.47342	0.16447	4.40551	0	85.2157	19.8778	5.8255	0.464137	1.88036	2.25252
DTDPRHAMSYN-PWY: dTDP-&beta;-L-rhamnose biosynthesis|g__Lachnospiraceae_unclassified.s__Lachnospiraceae_bacterium_28_4	1.00746	0	3.14116	0	10.4696	15.096	1.18794	10.3871	14.0792	6.26139	5.23424	5.45436	13.4503	8.71359	14.0314	8.83809
DTDPRHAMSYN-PWY: dTDP-&beta;-L-rhamnose biosynthesis|g__Lachnospiraceae_unclassified.s__Lachnospiraceae_bacterium_3_1	0	0	0	0	0	0	0	0	0	0	0	0	0	0.354226	0	0
DTDPRHAMSYN-PWY: dTDP-&beta;-L-rhamnose biosynthesis|g__Lachnospiraceae_unclassified.s__Lachnospiraceae_bacterium_COE1	0	0	0	0	1.26947	0.517956	0.7874	0.994081	0	0	3.99675	0	4.90724	2.74763	9.1451	5.99135
DTDPRHAMSYN-PWY: dTDP-&beta;-L-rhamnose biosynthesis|g__Lachnospiraceae_unclassified.s__Lachnospiraceae_bacterium_M18_1	0	0	0	0	0	0	0	0	0	0	0	0.739959	0.404513	0	1.18259	0
DTDPRHAMSYN-PWY: dTDP-&beta;-L-rhamnose biosynthesis|g__Lactobacillus.s__Lactobacillus_johnsonii	47.7503	29.1211	38.4647	64.4881	0	0	0	0	0.925076	0	0	0	0	0	0	0
DTDPRHAMSYN-PWY: dTDP-&beta;-L-rhamnose biosynthesis|g__Lactobacillus.s__Lactobacillus_murinus	0	6.13127	0	0.481361	0.841973	0	0.460958	0	0	0	1.60481	0	0	0	0	0
DTDPRHAMSYN-PWY: dTDP-&beta;-L-rhamnose biosynthesis|g__Lactobacillus.s__Lactobacillus_reuteri	0	0	2.13683	0	0	0	0	0	0	0	0	0	0	0	0	0
DTDPRHAMSYN-PWY: dTDP-&beta;-L-rhamnose biosynthesis|g__Mucispirillum.s__Mucispirillum_schaedleri	0.665801	0	0.97492	0.50937	0.201272	0.77969	0.459948	0.339885	1.84595	1.97133	3.50098	2.4829	1.69896	1.97244	2.09966	2.17206
DTDPRHAMSYN-PWY: dTDP-&beta;-L-rhamnose biosynthesis|g__Parabacteroides.s__Parabacteroides_goldsteinii	2.29968	0.228741	1.22061	2.77868	0.524148	1.86151	0.686173	1.33116	0.740141	2.84641	3.50228	3.35162	0.704987	1.37606	1.08609	0.328488
DTDPRHAMSYN-PWY: dTDP-&beta;-L-rhamnose biosynthesis|g__Prevotella.s__Prevotella_sp_MGM1	0.577995	0	0	0.281447	9.49841	0.919728	1.60848	0.960163	0	0.242378	0	1.81495	1.44664	8.80742	12.8816	2.06868
DTDPRHAMSYN-PWY: dTDP-&beta;-L-rhamnose biosynthesis|g__Pseudomonas.s__Pseudomonas_aeruginosa_group	0	0.276974	0	0	0	0	0	0	0	0	0	0	0	0	0	0
DTDPRHAMSYN-PWY: dTDP-&beta;-L-rhamnose biosynthesis|g__Ruthenibacterium.s__Ruthenibacterium_lactatiformans	0	5.64597	0	3.6154	0	0	0	0	0	0	0	0	0	0	0	0
DTDPRHAMSYN-PWY: dTDP-&beta;-L-rhamnose biosynthesis|unclassified	316.832	77.9092	237.42	201.668	220.039	200.893	133.853	188.828	197.5	213.475	287.697	336.47	280.152	394.923	296.712	274.269
ECASYN-PWY: enterobacterial common antigen biosynthesis	0	14.976	0	1.876	18.1677	16.6875	38.168	31.9283	20.8711	19.755	0	0	0	0	3.50475	16.8924
ECASYN-PWY: enterobacterial common antigen biosynthesis|g__Enterobacter.s__Enterobacter_mori	0	0	0	0	0	0	0	0	0	0	0	0	0	0	0	7.77224
ECASYN-PWY: enterobacterial common antigen biosynthesis|g__Escherichia.s__Escherichia_coli	0	10.281	0	0	15.1457	10.7762	32.9182	21.8986	1.23473	1.05377	0	0	0	0	0	0.467463
ECASYN-PWY: enterobacterial common antigen biosynthesis|g__Klebsiella.s__Klebsiella_michiganensis	0	0.624564	0	0	0	1.86509	0	0.549876	11.9384	0.575489	0	0	0	0	0	0
FAO-PWY: fatty acid &beta;-oxidation I (generic)	9.7868	62.7331	5.30989	11.5762	59.1835	55.8045	129.739	116.503	57.4007	37.1764	6.62696	0	0	0	11.9895	32.7891
FAO-PWY: fatty acid &beta;-oxidation I (generic)|g__Acinetobacter.s__Acinetobacter_radioresistens	0	0	0	0	0	0.196798	0	0	0	0	0	0	0	0	0	0
FAO-PWY: fatty acid &beta;-oxidation I (generic)|g__Enterobacter.s__Enterobacter_cloacae	0	0	0	0.0648525	0	0	0	0	0	0	0.0983386	0	0	0	0.0963843	0
FAO-PWY: fatty acid &beta;-oxidation I (generic)|g__Enterobacter.s__Enterobacter_mori	0	0	0	0.610976	0	0	0	0	0	0	0.795113	0	0	0	1.85444	22.5608
FAO-PWY: fatty acid &beta;-oxidation I (generic)|g__Escherichia.s__Escherichia_coli	1.62818	53.8774	1.93094	7.30155	55.5603	44.0073	125.178	108.023	9.52497	4.32345	0	0	0	0	0.249024	1.04032
FAO-PWY: fatty acid &beta;-oxidation I (generic)|g__Escherichia.s__Escherichia_fergusonii	0	0.148963	0	0.129705	0.522537	0.321698	1.18885	0.64941	0.343572	0.188985	0	0	0	0	0	0.100584
FAO-PWY: fatty acid &beta;-oxidation I (generic)|g__Klebsiella.s__Klebsiella_michiganensis	0	1.3137	0.898118	0.327758	0	3.57434	0	1.35638	28.3595	1.68626	1.60134	0	0	0	1.27586	0
FAO-PWY: fatty acid &beta;-oxidation I (generic)|g__Klebsiella.s__Klebsiella_oxytoca	0.515317	0.398618	0	0	0	0.966005	0	0.391801	8.07502	0	0	0	0	0	0	0.59772
FAO-PWY: fatty acid &beta;-oxidation I (generic)|g__Morganella.s__Morganella_morganii	0	0	0	0	0	0	0	0	0.445705	20.1794	0	0	0	0	0	0
FAO-PWY: fatty acid &beta;-oxidation I (generic)|g__Pseudomonas.s__Pseudomonas_aeruginosa	0	0.253529	0	0	0	0	0	0.120719	0	0	0	0	0	0	0	0
FAO-PWY: fatty acid &beta;-oxidation I (generic)|g__Pseudomonas.s__Pseudomonas_aeruginosa_group	0	0.129848	0	0	0	0	0	0.120719	0	0	0	0	0	0	0	0
FAO-PWY: fatty acid &beta;-oxidation I (generic)|unclassified	4.27835	0	0	0	0	0	0	0	2.18325	1.87311	0	0	0	0	0	0
FASYN-ELONG-PWY: fatty acid elongation -- saturated	90.5335	95.0196	69.3878	122.167	142.12	169.492	163.043	156.232	143.15	137.339	149.561	85.1427	96.5061	124.485	97.8196	162.936
FASYN-ELONG-PWY: fatty acid elongation -- saturated|g__Butyricimonas.s__Butyricimonas_virosa	4.53856	0	5.37816	3.46975	5.35698	6.08029	4.24687	3.47664	2.86495	4.56352	10.3761	10.5549	5.93807	7.12243	7.56168	4.89552
FASYN-ELONG-PWY: fatty acid elongation -- saturated|g__Enterobacter.s__Enterobacter_mori	0	0	0	0	0	0	0	0	0	0	0	0	0	0	2.03341	18.4434
FASYN-ELONG-PWY: fatty acid elongation -- saturated|g__Enterococcus.s__Enterococcus_faecalis	3.78284	0	0	4.4476	13.1022	4.11648	14.3983	9.55953	0	0	0	0	0	2.12943	0	0
FASYN-ELONG-PWY: fatty acid elongation -- saturated|g__Enterococcus.s__Enterococcus_faecium	0	0	0	0	0	0	0	0	10.1647	8.62154	0	0	0	0	0	0
FASYN-ELONG-PWY: fatty acid elongation -- saturated|g__Escherichia.s__Escherichia_coli	1.04581	30.6982	0	3.23554	38.7625	30.475	84.1549	67.5772	6.12302	2.87115	0	0	0	0	0	2.4942
FASYN-ELONG-PWY: fatty acid elongation -- saturated|g__Klebsiella.s__Klebsiella_michiganensis	0	0.862772	2.49133	0	0	4.03102	0	1.35461	32.5846	1.8762	1.34035	0	0	0	0.819214	0
FASYN-ELONG-PWY: fatty acid elongation -- saturated|g__Morganella.s__Morganella_morganii	0	0	0	0	0	0	0	0	0	15.3602	0	0	0	0	0	0
FASYN-ELONG-PWY: fatty acid elongation -- saturated|g__Pseudomonas.s__Pseudomonas_aeruginosa_group	0	0.514238	0	0	0	0	0	0	0	0	0	0	0	0	0	0
FASYN-ELONG-PWY: fatty acid elongation -- saturated|unclassified	25.9696	13.0881	25.7436	31.4775	47.4998	51.7953	27.9262	33.7862	28.8592	29.0988	90.9239	52.2633	39.7291	73.4072	52.0792	44.0189
FERMENTATION-PWY: mixed acid fermentation	235.386	298.882	158.202	131.692	185.953	160.598	173.467	158.01	163.978	171.663	178.097	159.576	143.21	153.444	168.835	147.321
FERMENTATION-PWY: mixed acid fermentation|g__Enterobacter.s__Enterobacter_mori	0	0	0	0	0	0	0	0	0	0	0	0	0	0	0	14.8368
FERMENTATION-PWY: mixed acid fermentation|g__Escherichia.s__Escherichia_coli	0	30.9379	0	5.02045	46.9001	30.6688	89.9844	74.7247	6.31287	3.57423	0	0	0	0	0	0
FERMENTATION-PWY: mixed acid fermentation|g__Klebsiella.s__Klebsiella_oxytoca	0	0.409993	0	0	0	2.2935	0	1.14612	0	0	0	0	0	0	0	1.01218
FERMENTATION-PWY: mixed acid fermentation|g__Morganella.s__Morganella_morganii	0	0	0	0	0	0	0	0	0.436982	13.2394	0	0	0	0	0	0
FERMENTATION-PWY: mixed acid fermentation|unclassified	44.1209	12.1227	30.1381	13.9929	67.7584	53.9509	32.6076	33.7446	60.9097	45.9405	103.143	108.212	55.0571	76.0944	95.3416	32.9245
FOLSYN-PWY: superpathway of tetrahydrofolate biosynthesis and salvage	18.6633	77.6448	27.9376	43.7833	36.8544	44.3335	65.3201	80.8344	77.4092	74.1612	27.555	12.3301	0	0	10.7536	43.3327
FOLSYN-PWY: superpathway of tetrahydrofolate biosynthesis and salvage|g__Enterobacter.s__Enterobacter_mori	0	0	0	0	0	0	0	0	0	0	0	0	0	0	0	9.94779
FOLSYN-PWY: superpathway of tetrahydrofolate biosynthesis and salvage|g__Escherichia.s__Escherichia_coli	0	18.1727	0	0	19.9401	16.8008	42.3073	40.9347	2.23251	1.69742	0	0	0	0	0	0
FOLSYN-PWY: superpathway of tetrahydrofolate biosynthesis and salvage|g__Klebsiella.s__Klebsiella_michiganensis	0	0	0	0	0	1.58542	0	0	14.0595	0	0	0	0	0	0	0
FOLSYN-PWY: superpathway of tetrahydrofolate biosynthesis and salvage|unclassified	0	0	0	9.51252	2.04837	7.40946	0	0	0	0	0	0	0	0	0	0
FUC-RHAMCAT-PWY: superpathway of fucose and rhamnose degradation	35.2707	48.0276	20.4528	28.4385	79.2811	86.0169	117.26	102.587	68.3723	72.2179	13.4051	13.1178	54.9297	21.5898	38.36	74.177
FUC-RHAMCAT-PWY: superpathway of fucose and rhamnose degradation|g__Escherichia.s__Escherichia_coli	0	28.4334	0	2.9985	36.6572	26.9151	79.6265	57.4005	3.98119	2.60516	0	0	0	0	0	0
FUC-RHAMCAT-PWY: superpathway of fucose and rhamnose degradation|g__Klebsiella.s__Klebsiella_michiganensis	0	0.537888	1.1947	0	0	2.13694	0	0	15.306	1.0293	0	0	0	0	0	0
FUC-RHAMCAT-PWY: superpathway of fucose and rhamnose degradation|unclassified	0	0	4.29061	1.77381	7.63626	4.31892	5.44781	8.90964	6.5356	0	0	0	0	0	0	3.66376
FUCCAT-PWY: fucose degradation	33.1662	45.4307	28.0705	53.6265	66.9188	90.4824	112.102	112.781	61.3561	86.3783	7.87442	17.9971	60.6802	25.2062	44.4554	49.6558
FUCCAT-PWY: fucose degradation|g__Acetatifactor.s__Acetatifactor_muris	0	0	0	0	0	0	0	0	0	0	0	0	0	0	1.91852	0
FUCCAT-PWY: fucose degradation|g__Akkermansia.s__Akkermansia_muciniphila	4.9358	5.92157	2.24434	41.1065	0.920182	36.2271	3.46424	6.88563	6.08602	64.596	0	2.16265	23.4251	4.39025	4.8709	34.9451
FUCCAT-PWY: fucose degradation|g__Clostridium.s__Clostridium_sp_ASF502	11.0054	0	11.4667	0	1.20707	0	0	0	0	0	0	0	1.05922	3.59213	0.905091	0.957177
FUCCAT-PWY: fucose degradation|g__Escherichia.s__Escherichia_coli	4.49091	34.4246	0	2.08188	45.1207	34.6589	91.912	76.844	8.06509	3.11988	0	0	0	0	0	0.171748
FUCCAT-PWY: fucose degradation|g__Klebsiella.s__Klebsiella_michiganensis	0	0.620379	1.57435	0	0	1.88005	0	0.726285	15.6182	0.917845	0	0	0	0	0.223534	0
FUCCAT-PWY: fucose degradation|g__Klebsiella.s__Klebsiella_oxytoca	0	0.70939	0	0	0.569326	1.07106	1.53491	1.73552	0	0	0	0	0	0	0	0
FUCCAT-PWY: fucose degradation|g__Lachnospiraceae_unclassified.s__Lachnospiraceae_bacterium_28_4	1.02982	0	3.59662	0	10.6305	13.1711	0.87079	9.11012	12.6233	4.93524	4.83345	3.43941	15.974	7.70422	13.4283	7.87827
FUCCAT-PWY: fucose degradation|g__Lachnospiraceae_unclassified.s__Lachnospiraceae_bacterium_3_2	0	0	0	0	0.213885	0	0	0	0	0	0	0	0	0	0	0
FUCCAT-PWY: fucose degradation|g__Lachnospiraceae_unclassified.s__Lachnospiraceae_bacterium_M18_1	0	0	0	0	0	0	0	0	0	0	0	0	1.22476	0	2.1832	0.580419
FUCCAT-PWY: fucose degradation|unclassified	0	2.59791	2.4367	1.37839	4.35262	2.24414	3.39281	10.5807	3.7282	0	4.96505	0	0	0	0	1.78088
GALACT-GLUCUROCAT-PWY: superpathway of hexuronide and hexuronate degradation	0	34.5787	12.7088	14.1925	42.607	48.6951	63.5735	60.4422	58.5429	36.1894	9.22499	0	0	24.1607	18.3003	56.8179
GALACT-GLUCUROCAT-PWY: superpathway of hexuronide and hexuronate degradation|g__Escherichia.s__Escherichia_coli	0	16.8246	0	0	18.9499	16.6913	40.5672	32.415	1.02718	0.847256	0	0	0	0	0	0
GALACT-GLUCUROCAT-PWY: superpathway of hexuronide and hexuronate degradation|g__Klebsiella.s__Klebsiella_michiganensis	0	0.380446	0	0	0	0.578622	0	0.407798	3.54568	0	0	0	0	0	0	0
GALACT-GLUCUROCAT-PWY: superpathway of hexuronide and hexuronate degradation|unclassified	0	0	0	1.67689	0	0	0	0	0	0	0	0	0	0	6.34909	0
GALACTARDEG-PWY: D-galactarate degradation I	9.99586	46.5032	2.42686	9.10991	93.0394	71.9577	164.789	123.147	31.1393	8.43402	5.00542	5.78299	1.55786	4.86085	19.9036	19.442
GALACTARDEG-PWY: D-galactarate degradation I|g__Enterobacter.s__Enterobacter_mori	0	0	0	0	0	0	0	0	0	0	0	0	0	0	0.994881	11.1791
GALACTARDEG-PWY: D-galactarate degradation I|g__Escherichia.s__Escherichia_coli	2.67122	42.5977	0	4.00024	84.4134	63.1637	156.793	116.065	5.08486	5.39868	0	0	0	0	0	0
GALACTARDEG-PWY: D-galactarate degradation I|g__Klebsiella.s__Klebsiella_michiganensis	0	0.612391	1.01595	0	0	2.00664	0	0.52418	16.0597	0.665857	0	0	0	0	0.369635	0
GALACTARDEG-PWY: D-galactarate degradation I|g__Klebsiella.s__Klebsiella_oxytoca	0	0.231486	0	0	0	0.735381	0	0	0.652883	0	0	0	0	0	0	0
GALACTARDEG-PWY: D-galactarate degradation I|unclassified	4.25306	2.05869	0	0.857019	6.92366	2.82802	6.77961	6.38466	3.23645	2.65078	0	5.78299	1.55721	4.8445	7.5648	2.60879
GALACTITOLCAT-PWY: galactitol degradation	12.099	44.4666	4.30357	10.1067	51.2007	41.6774	93.6979	99.0646	2.34852	7.332	0	0	0	1.9344	0	0
GALACTITOLCAT-PWY: galactitol degradation|g__Escherichia.s__Escherichia_coli	0	27.5725	0	3.81676	32.5913	27.1723	72.9763	60.9553	1.91925	0	0	0	0	0	0	0
GALACTITOLCAT-PWY: galactitol degradation|g__Klebsiella.s__Klebsiella_oxytoca	0	1.02165	0	0	0	0	0	0	0	0	0	0	0	0	0	0
GALACTITOLCAT-PWY: galactitol degradation|unclassified	4.30675	0	3.97795	1.86836	1.2985	1.77931	0	5.80591	0	6.74015	0	0	0	1.91328	0	0
GALACTUROCAT-PWY: D-galacturonate degradation I	62.4064	91.3921	34.1284	54.1971	92.9663	82.2249	95.881	94.3286	88.5768	74.0643	67.3652	61.1	78.2031	93.3528	94.6496	102.631
GALACTUROCAT-PWY: D-galacturonate degradation I|g__Enterobacter.s__Enterobacter_mori	0	0	0	0	0	0	0	0	0	0	0	0	0	0	0	9.8663
GALACTUROCAT-PWY: D-galacturonate degradation I|g__Escherichia.s__Escherichia_coli	0	13.7295	0	0	17.3953	16.4035	33.6727	29.9313	1.03737	1.05279	0	0	0	0	0	0
GALACTUROCAT-PWY: D-galacturonate degradation I|g__Klebsiella.s__Klebsiella_michiganensis	0	0.984107	2.76109	0.200463	0	2.44767	0	0.912152	28.138	1.36553	1.01956	0	0	0	0	0
GALACTUROCAT-PWY: D-galacturonate degradation I|g__Klebsiella.s__Klebsiella_oxytoca	0	0.24359	0	0	0	0.267076	0	0	0	0	0	0	0	0	0	0
GALACTUROCAT-PWY: D-galacturonate degradation I|unclassified	15.8803	0	3.78986	2.93169	15.6516	9.05585	5.87595	6.86493	16.4141	15.8011	28.2945	43.9689	33.4608	33.6061	41.6985	19.9364
GLCMANNANAUT-PWY: superpathway of N-acetylglucosamine, N-acetylmannosamine and N-acetylneuraminate degradation	35.1013	87.4624	52.515	67.5771	115.987	101.73	171.57	139.08	108.471	64.9859	241.968	146.217	88.1748	100.855	100.555	74.3875
GLCMANNANAUT-PWY: superpathway of N-acetylglucosamine, N-acetylmannosamine and N-acetylneuraminate degradation|g__Escherichia.s__Escherichia_coli	0	42.0029	1.02487	2.20635	45.6493	39.7732	111.664	88.4134	6.2876	2.34229	0	0	0	0	0	0
GLCMANNANAUT-PWY: superpathway of N-acetylglucosamine, N-acetylmannosamine and N-acetylneuraminate degradation|g__Klebsiella.s__Klebsiella_michiganensis	0.367285	0.447569	1.10235	0	0	1.61037	0	0.727856	14.9881	0.893214	0	0	0	0	0	0
GLCMANNANAUT-PWY: superpathway of N-acetylglucosamine, N-acetylmannosamine and N-acetylneuraminate degradation|g__Klebsiella.s__Klebsiella_oxytoca	0	0.20111	0	0	0	1.51171	0	0	5.01129	0.334484	0	0	0	0	0	0
GLCMANNANAUT-PWY: superpathway of N-acetylglucosamine, N-acetylmannosamine and N-acetylneuraminate degradation|g__Lachnospiraceae_unclassified.s__Lachnospiraceae_bacterium_10_1	11.7613	0	0	0	0	0	1.26419	0	5.58396	0	101.422	22.164	7.6346	0	1.61621	5.06049
GLCMANNANAUT-PWY: superpathway of N-acetylglucosamine, N-acetylmannosamine and N-acetylneuraminate degradation|g__Morganella.s__Morganella_morganii	0	0	0	0	0	0	0	0	0	9.3706	0	0	0	0	0	0
GLCMANNANAUT-PWY: superpathway of N-acetylglucosamine, N-acetylmannosamine and N-acetylneuraminate degradation|g__Romboutsia.s__Romboutsia_ilealis	0	0	0	0	6.57998	3.52124	0	1.41818	0	1.0896	5.22229	0	6.87659	0	4.41408	4.27589
GLCMANNANAUT-PWY: superpathway of N-acetylglucosamine, N-acetylmannosamine and N-acetylneuraminate degradation|unclassified	6.38687	0	7.40952	3.81631	16.6145	13.5836	4.80777	10.9695	21.5368	20.4683	28.4579	35.0434	9.0615	23.337	8.89807	9.13098
GLUCARDEG-PWY: D-glucarate degradation I	9.58481	35.6873	3.2813	7.51255	58.0272	52.0302	120.086	93.4453	26.8859	7.23813	5.20344	5.30787	1.57353	5.12394	15.0835	18.103
GLUCARDEG-PWY: D-glucarate degradation I|g__Enterobacter.s__Enterobacter_mori	0	0	0	0	0	0	0	0	0	0	0.358711	0	0	0	1.09092	9.59679
GLUCARDEG-PWY: D-glucarate degradation I|g__Escherichia.s__Escherichia_coli	2.35187	34.4781	0	3.83756	51.1171	46.8834	117.796	90.2332	4.88782	3.91864	0	0	0	0	0	0.871614
GLUCARDEG-PWY: D-glucarate degradation I|g__Klebsiella.s__Klebsiella_michiganensis	0	0.265271	1.15347	0	0	1.66886	0	0.526489	15.1216	0.95886	2.1206	0	0	0	0.386563	0
GLUCARDEG-PWY: D-glucarate degradation I|unclassified	3.8293	1.49955	0	0	5.5249	2.14536	0	1.47486	2.64673	2.41939	0	5.30787	1.57046	5.10577	6.58491	2.52984
GLUCARGALACTSUPER-PWY: superpathway of D-glucarate and D-galactarate degradation	9.99586	46.5032	2.42686	9.10991	93.0394	71.9577	164.789	123.147	31.1393	8.43402	5.00542	5.78299	1.55786	4.86085	19.9036	19.442
GLUCARGALACTSUPER-PWY: superpathway of D-glucarate and D-galactarate degradation|g__Enterobacter.s__Enterobacter_mori	0	0	0	0	0	0	0	0	0	0	0	0	0	0	0.994881	11.1791
GLUCARGALACTSUPER-PWY: superpathway of D-glucarate and D-galactarate degradation|g__Escherichia.s__Escherichia_coli	2.67122	42.5977	0	4.00024	84.4134	63.1637	156.793	116.065	5.08486	5.39868	0	0	0	0	0	0
GLUCARGALACTSUPER-PWY: superpathway of D-glucarate and D-galactarate degradation|g__Klebsiella.s__Klebsiella_michiganensis	0	0.612391	1.01595	0	0	2.00664	0	0.52418	16.0597	0.665857	0	0	0	0	0.369635	0
GLUCARGALACTSUPER-PWY: superpathway of D-glucarate and D-galactarate degradation|g__Klebsiella.s__Klebsiella_oxytoca	0	0.231486	0	0	0	0.735381	0	0	0.652883	0	0	0	0	0	0	0
GLUCARGALACTSUPER-PWY: superpathway of D-glucarate and D-galactarate degradation|unclassified	4.25306	2.05869	0	0.857019	6.92366	2.82802	6.77961	6.38466	3.23645	2.65078	0	5.78299	1.55721	4.8445	7.5648	2.60879
GLUCONEO-PWY: gluconeogenesis I	214.007	241.746	210.4	300.227	315.369	330.794	283.405	323.338	302.228	387.255	295.018	284.504	249.788	385.327	200.573	336.749
GLUCONEO-PWY: gluconeogenesis I|g__Alistipes.s__Alistipes_finegoldii	1.59492	0	9.09013	8.3592	3.81159	0	0	0	0	0	7.76457	0	0	0	0	0
GLUCONEO-PWY: gluconeogenesis I|g__Enterobacter.s__Enterobacter_mori	0	0	0	0	0	0	0	0	0	0	0.768336	0	0	0	1.07525	14.6938
GLUCONEO-PWY: gluconeogenesis I|g__Escherichia.s__Escherichia_coli	0	42.1926	0	2.52174	50.2788	38.9686	106.758	86.1887	3.98142	2.21869	0	0	0	0	0	0.58037
GLUCONEO-PWY: gluconeogenesis I|g__Klebsiella.s__Klebsiella_michiganensis	0	1.07421	2.02572	0	0	2.34229	0	0.949632	19.2196	1.07273	0	0	0	0	0.55374	0
GLUCONEO-PWY: gluconeogenesis I|g__Morganella.s__Morganella_morganii	0	0	0	0	0	0	0	0	0	12.1352	0	0	0	0	0	0
GLUCONEO-PWY: gluconeogenesis I|unclassified	101.415	11.0532	56.286	37.7969	118.431	105.232	60.983	94.4172	108.78	131.372	184.358	220.526	122.42	242.385	138.1	152.85
GLUCOSE1PMETAB-PWY: glucose and glucose-1-phosphate degradation	291.176	486.768	527.351	397.717	235.488	216.616	272.62	269.908	204.332	177.064	128.513	148.518	261.601	196.684	205.221	182.128
GLUCOSE1PMETAB-PWY: glucose and glucose-1-phosphate degradation|g__Enterobacter.s__Enterobacter_mori	0	0	0	0	0	0	0	0	0	0	0.923703	0	0	0	0.903958	13.2974
GLUCOSE1PMETAB-PWY: glucose and glucose-1-phosphate degradation|g__Escherichia.s__Escherichia_coli	0	29.409	0	7.19609	47.3137	44.8697	107.249	74.4416	3.95528	2.63493	0	0	0	0	0	0
GLUCOSE1PMETAB-PWY: glucose and glucose-1-phosphate degradation|g__Klebsiella.s__Klebsiella_michiganensis	0	0.7473	1.93495	0.0887158	0	2.63877	0	0.485224	15.1663	1.20664	1.26605	0	0	0	0.387411	0
GLUCOSE1PMETAB-PWY: glucose and glucose-1-phosphate degradation|g__Klebsiella.s__Klebsiella_oxytoca	0	0.371527	0	0	0	1.3425	0	0.475163	0.311537	0	0	0	0	0	0	0.276177
GLUCOSE1PMETAB-PWY: glucose and glucose-1-phosphate degradation|g__Morganella.s__Morganella_morganii	0	0	0	0	0	0	0	0	0	21.1311	0	0	0	0	0	0
GLUCOSE1PMETAB-PWY: glucose and glucose-1-phosphate degradation|unclassified	19.8642	5.52349	8.14221	5.86978	22.6067	29.3477	0	25.1251	42.7231	26.3718	48.9225	82.6277	71.8533	49.7864	79.8623	41.9706
GLUCUROCAT-PWY: superpathway of &beta;-D-glucuronosides degradation	41.9975	58.1919	20.278	22.4973	83.5433	69.184	112.291	111.393	61.6789	39.3516	14.8375	12.7608	37.7301	34.546	46.5799	103.582
GLUCUROCAT-PWY: superpathway of &beta;-D-glucuronosides degradation|g__Enterobacter.s__Enterobacter_mori	0	0	0	0	0	0	0	0	0	0	0	0	0	0	0	12.1163
GLUCUROCAT-PWY: superpathway of &beta;-D-glucuronosides degradation|g__Escherichia.s__Escherichia_coli	0	15.5054	0	0	19.9585	18.1447	38.8535	35.2901	0.902747	1.2606	0	0	0	0	0	0
GLUCUROCAT-PWY: superpathway of &beta;-D-glucuronosides degradation|g__Klebsiella.s__Klebsiella_michiganensis	0	0.764138	2.62205	0	0	1.93732	0	0.896507	25.0486	1.28732	0	0	0	0	0	0
GLUCUROCAT-PWY: superpathway of &beta;-D-glucuronosides degradation|g__Klebsiella.s__Klebsiella_oxytoca	0	0	0	0	0	0.309232	0	0	0	0	0	0	0	0	0	0
GLUCUROCAT-PWY: superpathway of &beta;-D-glucuronosides degradation|g__Morganella.s__Morganella_morganii	0	0	0	0	0	0	0	0	0	9.46689	0	0	0	0	0	0
GLUCUROCAT-PWY: superpathway of &beta;-D-glucuronosides degradation|unclassified	4.74983	0	0	2.83989	1.18667	2.83385	3.46121	6.01721	2.22895	0.894368	5.97453	2.50018	4.66715	15.4674	11.8151	2.43992
GLUDEG-I-PWY: GABA shunt	4.41055	11.9694	0	1.50154	11.875	11.6216	22.0393	17.3945	7.78393	1.3595	0	0	0	0	1.81558	11.0084
GLUDEG-I-PWY: GABA shunt|g__Escherichia.s__Escherichia_coli	0.274462	8.92052	0	0	11.2042	11.0592	21.4371	15.8639	1.84949	0.999111	0	0	0	0	0	0
GLUDEG-I-PWY: GABA shunt|unclassified	2.25497	0	0	1.34621	0	0	0	1.40006	0	1.13204	0	0	0	0	1.5277	0
GLUDEG-II-PWY: L-glutamate degradation VII (to butanoate)	0	0	3.22484	0	0	7.69845	3.20516	2.11555	32.4152	23.4056	0	0	0	0	5.25935	0
GLUDEG-II-PWY: L-glutamate degradation VII (to butanoate)|unclassified	0	0	0	0	0	0	2.40079	1.79757	0	0	0	0	0	0	4.72583	0
GLUTORN-PWY: L-ornithine biosynthesis I	316.438	470.553	565.847	454.695	271.156	306.222	286.865	321.33	313.31	346.942	266.126	235.182	390.889	327.455	279.126	244.567
GLUTORN-PWY: L-ornithine biosynthesis I|g__Bifidobacterium.s__Bifidobacterium_pseudolongum	101.511	145.04	34.9539	20.5425	0	0	0	1.10683	3.94278	4.87717	0	6.26212	0	0	0	0
GLUTORN-PWY: L-ornithine biosynthesis I|g__Enterobacter.s__Enterobacter_mori	0	0	0	0.176188	0	0	0	0	0	0	0.341448	0	0	0	1.33693	11.8658
GLUTORN-PWY: L-ornithine biosynthesis I|g__Enterococcus.s__Enterococcus_gallinarum	0	2.55317	0	0	0	0	0	0	0	2.05139	0	0	0	0	0	0
GLUTORN-PWY: L-ornithine biosynthesis I|g__Enterococcus.s__Enterococcus_saccharolyticus	0	2.19755	0	0	0	0	0	0	0	2.48312	0	0	0	0	0	0
GLUTORN-PWY: L-ornithine biosynthesis I|g__Enterorhabdus.s__Enterorhabdus_caecimuris	0	0	0	0	0	0	0	0	2.36257	1.23409	4.727	1.86762	2.3613	2.47576	1.67349	0
GLUTORN-PWY: L-ornithine biosynthesis I|g__Escherichia.s__Escherichia_coli	0	36.2678	0	3.37024	43.4545	38.0518	110.2	78.1393	4.88782	3.91385	0	0	0	0	0	0
GLUTORN-PWY: L-ornithine biosynthesis I|g__Faecalibaculum.s__Faecalibaculum_rodentium	101.223	219.738	439.333	300.385	133.856	131.208	136.444	168.191	127.791	120.58	62.3841	40.7312	177.184	117.699	91.5302	71.2297
GLUTORN-PWY: L-ornithine biosynthesis I|g__Klebsiella.s__Klebsiella_michiganensis	0	0.653127	0	0	0	1.39764	0	0.575248	12.6488	0.543499	1.39324	0	0	0	0.391173	0
GLUTORN-PWY: L-ornithine biosynthesis I|g__Klebsiella.s__Klebsiella_oxytoca	0	0	0	0	0	0	0	0	3.2255	0	0	0	0	0	0	0.265498
GLUTORN-PWY: L-ornithine biosynthesis I|g__Morganella.s__Morganella_morganii	0	0	0	0	0	0	0	0	0	7.82875	0	0	0	0	0	0
GLUTORN-PWY: L-ornithine biosynthesis I|g__Oscillibacter.s__Oscillibacter_sp_1_3	0	0	0	0	0.302073	0	0	0	0	0	0	0	1.2023	0	0.475064	0
GLUTORN-PWY: L-ornithine biosynthesis I|g__Parasutterella.s__Parasutterella_excrementihominis	7.92836	5.23757	6.37434	7.40399	0	0	0	0	7.73282	8.25737	3.35155	0	0	0	0	0
GLUTORN-PWY: L-ornithine biosynthesis I|unclassified	41.4971	3.29718	30.744	16.0758	41.7997	51.2192	25.079	27.1683	62.0092	69.2163	89.8922	127.127	71.1538	111.972	80.6022	58.6463
GLYCOCAT-PWY: glycogen degradation I	200.636	125.612	149.654	164.036	84.4747	69.5536	61.0492	63.2803	58.2484	57.5467	93.3369	72.1781	44.3121	84.5924	70.9645	64.8428
GLYCOCAT-PWY: glycogen degradation I|g__Enterobacter.s__Enterobacter_mori	0	0	0	0	0	0	0	0	0	0	0.721289	0	0	0	1.29649	12.4783
GLYCOCAT-PWY: glycogen degradation I|g__Escherichia.s__Escherichia_coli	0	14.0722	0	2.20739	16.8649	15.8098	43.4018	34.9615	3.52061	1.64034	0	0	0	0	0	0
GLYCOCAT-PWY: glycogen degradation I|g__Klebsiella.s__Klebsiella_michiganensis	0	0.455081	1.4544	0	0	2.38039	0	0.505073	13.4779	0.612514	1.23963	0	0	0	0.598603	0
GLYCOCAT-PWY: glycogen degradation I|g__Klebsiella.s__Klebsiella_oxytoca	0	0	0	0	0	0	0	0	1.17991	0	0	0	0	0	0	0.240334
GLYCOCAT-PWY: glycogen degradation I|unclassified	21.6081	4.0628	11.41	6.40208	32.6027	19.369	12.1438	14.987	15.1381	24.6582	37.5334	42.437	30.1781	35.6345	45.8427	28.0195
GLYCOGENSYNTH-PWY: glycogen biosynthesis I (from ADP-D-Glucose)	281.709	398.6	527.463	404.951	309.147	278.154	293.335	310.084	296.955	267.94	356.264	316.301	368.113	334.334	354.61	254.353
GLYCOGENSYNTH-PWY: glycogen biosynthesis I (from ADP-D-Glucose)|g__Acetatifactor.s__Acetatifactor_muris	0	0	0	0	0	0	0	0	0	0	0	0	0	0	1.76578	0
GLYCOGENSYNTH-PWY: glycogen biosynthesis I (from ADP-D-Glucose)|g__Anaerotruncus.s__Anaerotruncus_colihominis	0	0	0.634357	0.736091	0	0	0	0	0	0	0	0	0	0	0	0
GLYCOGENSYNTH-PWY: glycogen biosynthesis I (from ADP-D-Glucose)|g__Anaerotruncus.s__Anaerotruncus_sp_G3_2012	0	0	1.11406	0	0	0	0	0	0	0	0	0	0	0	0	0
GLYCOGENSYNTH-PWY: glycogen biosynthesis I (from ADP-D-Glucose)|g__Bacteroides.s__Bacteroides_uniformis	2.0602	19.5998	5.01702	11.7668	6.57667	2.99108	1.57257	0.890831	0.238798	0.343779	5.78689	0.9772	0.408044	2.01639	1.7757	0.86139
GLYCOGENSYNTH-PWY: glycogen biosynthesis I (from ADP-D-Glucose)|g__Bacteroides.s__Bacteroides_xylanisolvens	13.5904	2.13655	5.30526	4.48087	1.75503	5.81269	2.33221	1.54048	1.12524	4.10118	0.906653	2.89913	15.4518	17.8185	14.5877	46.169
GLYCOGENSYNTH-PWY: glycogen biosynthesis I (from ADP-D-Glucose)|g__Butyricimonas.s__Butyricimonas_virosa	2.87768	0	4.15758	3.54736	5.73579	5.9875	4.11839	4.01077	2.35877	4.6923	8.52961	8.37635	4.09771	7.63444	6.58793	3.79241
GLYCOGENSYNTH-PWY: glycogen biosynthesis I (from ADP-D-Glucose)|g__Clostridium.s__Clostridium_sp_ASF502	6.57442	0	7.19076	0	0.644394	0.473156	0.202328	0	0	0	0.830275	0	2.072	4.09996	0.669118	0.488866
GLYCOGENSYNTH-PWY: glycogen biosynthesis I (from ADP-D-Glucose)|g__Dorea.s__Dorea_sp_5_2	0	0	0	0	0	0.369568	0.0991706	0	0.813286	0.154867	0	0.6142	0.440192	0	0	0
GLYCOGENSYNTH-PWY: glycogen biosynthesis I (from ADP-D-Glucose)|g__Enterobacter.s__Enterobacter_mori	0	0	0	0	0	0	0	0	0	0	0.618293	0	0	0	0.99708	9.91542
GLYCOGENSYNTH-PWY: glycogen biosynthesis I (from ADP-D-Glucose)|g__Enterococcus.s__Enterococcus_gallinarum	0	2.27202	0	0.301034	0	0	0	0	0	2.27693	0	0	0	0	0	0
GLYCOGENSYNTH-PWY: glycogen biosynthesis I (from ADP-D-Glucose)|g__Enterococcus.s__Enterococcus_saccharolyticus	0	2.21348	0	0.156247	0	0	0	0	0	2.02339	0	0	0	0	0	0
GLYCOGENSYNTH-PWY: glycogen biosynthesis I (from ADP-D-Glucose)|g__Erysipelatoclostridium.s__Clostridium_cocleatum	0	9.17972	3.83084	9.53685	0.602488	0	0	0	9.45842	8.43988	2.79437	0	0	0	0	0
GLYCOGENSYNTH-PWY: glycogen biosynthesis I (from ADP-D-Glucose)|g__Escherichia.s__Escherichia_coli	0	34.6657	0	1.95716	49.6659	39.2253	105.843	82.2334	5.6584	2.39974	0	0	0	0	0	0.852666
GLYCOGENSYNTH-PWY: glycogen biosynthesis I (from ADP-D-Glucose)|g__Eubacterium.s__Eubacterium_sp_14_2	2.09244	0	0	0	0.84951	0	0	0	2.45176	0	0	0.218586	0	0	0	0.222176
GLYCOGENSYNTH-PWY: glycogen biosynthesis I (from ADP-D-Glucose)|g__Faecalibaculum.s__Faecalibaculum_rodentium	110.035	233.863	431.501	311.498	130.973	120.616	129.156	160.353	121.596	117.061	51.9293	38.6059	163.647	109.5	81.3762	64.0578
GLYCOGENSYNTH-PWY: glycogen biosynthesis I (from ADP-D-Glucose)|g__Klebsiella.s__Klebsiella_michiganensis	0	0.977982	2.1147	0	0	3.03066	0	0.691834	14.9166	1.10662	1.7363	0	0	0	0.405512	0
GLYCOGENSYNTH-PWY: glycogen biosynthesis I (from ADP-D-Glucose)|g__Klebsiella.s__Klebsiella_oxytoca	0	0	0	0	0	0	0	0	0	0	0	0	0	0	0	0.376968
GLYCOGENSYNTH-PWY: glycogen biosynthesis I (from ADP-D-Glucose)|g__Lachnospiraceae_unclassified.s__Lachnospiraceae_bacterium_10_1	7.87199	0	0	0	0.308462	0	1.30066	0.291885	3.92864	0.184739	80.8528	19.5303	6.38231	0.277558	2.36729	3.57139
GLYCOGENSYNTH-PWY: glycogen biosynthesis I (from ADP-D-Glucose)|g__Lachnospiraceae_unclassified.s__Lachnospiraceae_bacterium_28_4	1.99798	0	3.84313	0	14.7573	16.7273	1.86451	11.5714	13.7119	8.83716	6.80648	4.76849	20.0309	10.5253	15.1997	8.11156
GLYCOGENSYNTH-PWY: glycogen biosynthesis I (from ADP-D-Glucose)|g__Lachnospiraceae_unclassified.s__Lachnospiraceae_bacterium_3_2	0	0	0	0	0.318414	0	0	0	0	0	0	0	0.329544	0	0	0.170785
GLYCOGENSYNTH-PWY: glycogen biosynthesis I (from ADP-D-Glucose)|g__Lachnospiraceae_unclassified.s__Lachnospiraceae_bacterium_COE1	0	0	0	0	1.17424	0.799324	0.858843	1.33864	0.339786	0.150439	2.70785	0	4.10548	2.35216	12.341	6.82845
GLYCOGENSYNTH-PWY: glycogen biosynthesis I (from ADP-D-Glucose)|g__Lachnospiraceae_unclassified.s__Lachnospiraceae_bacterium_M18_1	0	0	0	0	0	0	0	0	0	0	0	3.28496	2.28482	0	3.80194	1.41433
GLYCOGENSYNTH-PWY: glycogen biosynthesis I (from ADP-D-Glucose)|g__Lactobacillus.s__Lactobacillus_murinus	0	4.33045	0	0.588998	0.825005	0	0	0	0	0	0	0	0	0	0	0
GLYCOGENSYNTH-PWY: glycogen biosynthesis I (from ADP-D-Glucose)|g__Oscillibacter.s__Oscillibacter_sp_1_3	0	0	0	0	0.439393	1.53636	0	0	1.74626	0	0	0	2.58786	0	2.46018	0
GLYCOGENSYNTH-PWY: glycogen biosynthesis I (from ADP-D-Glucose)|g__Prevotella.s__Prevotella_sp_MGM1	0	0	0.360429	0	8.26874	1.01574	1.42088	1.14731	0	0	0	2.76501	1.57005	9.35401	11.9296	2.25977
GLYCOGENSYNTH-PWY: glycogen biosynthesis I (from ADP-D-Glucose)|g__Romboutsia.s__Romboutsia_ilealis	0	0	0	0	8.15408	4.59272	0	1.5492	0	1.7295	8.82134	1.66107	5.83419	0	5.13718	6.84991
GLYCOGENSYNTH-PWY: glycogen biosynthesis I (from ADP-D-Glucose)|g__Ruthenibacterium.s__Ruthenibacterium_lactatiformans	0	4.4512	0	3.91491	0	0	0	0	0	0	0	0	0	0	0	0
GLYCOGENSYNTH-PWY: glycogen biosynthesis I (from ADP-D-Glucose)|unclassified	58.2999	7.59476	21.8271	14.7022	73.6547	73.163	37.2604	36.1829	97.0748	95.3932	147.749	213.834	111.933	154.933	174.008	81.6031
GLYCOL-GLYOXDEG-PWY: superpathway of glycol metabolism and degradation	4.31009	4.8495	2.94793	4.96716	6.89221	11.1671	14.3825	16.0392	9.20795	5.96002	2.97131	0	0	0	3.79367	8.65149
GLYCOL-GLYOXDEG-PWY: superpathway of glycol metabolism and degradation|g__Enterobacter.s__Enterobacter_mori	0	0	0	0	0	0	0	0	0	0	0	0	0	0	0.674681	6.16011
GLYCOL-GLYOXDEG-PWY: superpathway of glycol metabolism and degradation|g__Escherichia.s__Escherichia_coli	0	4.34669	0	0.771609	6.74798	6.06185	14.273	11.413	1.26877	1.04368	0	0	0	0	0	0
GLYCOL-GLYOXDEG-PWY: superpathway of glycol metabolism and degradation|g__Klebsiella.s__Klebsiella_michiganensis	0	0	0	0	0	2.36636	0	0.440549	4.47694	0	0	0	0	0	0	0
GLYCOL-GLYOXDEG-PWY: superpathway of glycol metabolism and degradation|g__Klebsiella.s__Klebsiella_oxytoca	0	0.407678	0	0	0.275567	0.35689	0.655434	1.27608	0	0	0	0	0	0	0	0
GLYCOL-GLYOXDEG-PWY: superpathway of glycol metabolism and degradation|unclassified	1.31901	1.02359	0	1.52321	0.416006	1.19787	1.5094	3.53331	2.73747	0.716205	0	0	0	0	0	0.966598
GLYCOLYSIS-E-D: superpathway of glycolysis and the Entner-Doudoroff pathway	97.1296	197.961	73.2029	109.431	143.078	122.068	220.406	192.53	111.077	105.259	37.3991	24.9445	45.7507	16.246	15.2783	57.9463
GLYCOLYSIS-E-D: superpathway of glycolysis and the Entner-Doudoroff pathway|g__Enterobacter.s__Enterobacter_mori	0	0	0	0	0	0	0	0	0	0	0	0	0	0	0.814941	11.0366
GLYCOLYSIS-E-D: superpathway of glycolysis and the Entner-Doudoroff pathway|g__Escherichia.s__Escherichia_coli	0	35.6736	0	1.90133	43.0285	35.7935	95.3719	75.2937	3.64326	2.16582	0	0	0	0	0	0
GLYCOLYSIS-E-D: superpathway of glycolysis and the Entner-Doudoroff pathway|g__Klebsiella.s__Klebsiella_michiganensis	0	0.627089	0	0	0	1.72553	0	0.725391	13.9356	0.464386	0	0	0	0	0	0
GLYCOLYSIS-E-D: superpathway of glycolysis and the Entner-Doudoroff pathway|g__Klebsiella.s__Klebsiella_oxytoca	0	0	0	0	0	0	0	0	1.82144	0	0	0	0	0	0	0
GLYCOLYSIS-E-D: superpathway of glycolysis and the Entner-Doudoroff pathway|g__Morganella.s__Morganella_morganii	0	0	0	0	0	0	0	0	0	10.6032	0	0	0	0	0	0
GLYCOLYSIS-E-D: superpathway of glycolysis and the Entner-Doudoroff pathway|unclassified	13.5513	6.94838	11.8258	6.68199	19.2871	15.7542	8.40545	11.3836	14.5837	10.8829	5.98469	0	0	13.0487	5.96402	9.45579
GLYCOLYSIS-TCA-GLYOX-BYPASS: superpathway of glycolysis, pyruvate dehydrogenase, TCA, and glyoxylate bypass	27.8419	84.1617	18.2177	25.8527	48.8693	49.8105	84.0445	75.8023	74.6388	42.5789	9.41227	0	0	0	9.58639	40.4619
GLYCOLYSIS-TCA-GLYOX-BYPASS: superpathway of glycolysis, pyruvate dehydrogenase, TCA, and glyoxylate bypass|g__Enterobacter.s__Enterobacter_mori	0	0	0	0	0	0	0	0	0	0	0	0	0	0	0	11.3761
GLYCOLYSIS-TCA-GLYOX-BYPASS: superpathway of glycolysis, pyruvate dehydrogenase, TCA, and glyoxylate bypass|g__Escherichia.s__Escherichia_coli	0	21.0874	0	0	28.0927	19.3199	60.0804	45.1114	3.39874	0.684962	0	0	0	0	0	0
GLYCOLYSIS-TCA-GLYOX-BYPASS: superpathway of glycolysis, pyruvate dehydrogenase, TCA, and glyoxylate bypass|g__Klebsiella.s__Klebsiella_michiganensis	0	0	0	0	0	1.33516	0	0.616387	13.6386	0	0	0	0	0	0	0
GLYCOLYSIS-TCA-GLYOX-BYPASS: superpathway of glycolysis, pyruvate dehydrogenase, TCA, and glyoxylate bypass|unclassified	0	0	0	0	0	0	0	0	2.35791	0	0	0	0	0	0	0
GLYCOLYSIS: glycolysis I (from glucose 6-phosphate)	451.694	511.669	469.979	476.594	435.07	447.417	378.32	444.912	430.519	459.94	481.785	372.443	478.324	491.766	417.951	437.768
GLYCOLYSIS: glycolysis I (from glucose 6-phosphate)|g__Bacteroides.s__Bacteroides_uniformis	1.64222	22.1341	6.13241	14.8255	8.05167	4.18715	1.85394	0.851365	0.955747	0.353704	7.98462	0.726291	1.07435	3.24867	2.36038	0
GLYCOLYSIS: glycolysis I (from glucose 6-phosphate)|g__Bacteroides.s__Bacteroides_xylanisolvens	17.8046	1.66582	6.57681	5.16874	2.5428	6.31766	2.99862	2.45305	1.72096	4.64675	0	4.98961	16.7097	21.5245	15.8465	60.5532
GLYCOLYSIS: glycolysis I (from glucose 6-phosphate)|g__Dorea.s__Dorea_sp_5_2	0	0	0	0	0	0	0	0	0.674145	0.406702	0	0.48674	0.621111	0	0	0
GLYCOLYSIS: glycolysis I (from glucose 6-phosphate)|g__Enterobacter.s__Enterobacter_mori	0	0	0	0	0	0	0	0	0	0	0	0	0	0	1.08095	13.2894
GLYCOLYSIS: glycolysis I (from glucose 6-phosphate)|g__Escherichia.s__Escherichia_coli	0	47.3294	0	3.37685	53.4105	45.288	120.709	96.5289	6.68391	2.20673	0	0	0	0	0	0.605104
GLYCOLYSIS: glycolysis I (from glucose 6-phosphate)|g__Klebsiella.s__Klebsiella_michiganensis	0	0.672144	1.57783	0	0	1.9049	0	0.777887	15.2605	0.508549	0	0	0	0	0	0
GLYCOLYSIS: glycolysis I (from glucose 6-phosphate)|g__Klebsiella.s__Klebsiella_oxytoca	0	0	0	0	0	0	0	0	1.71121	0	0	0	0	0	0	0
GLYCOLYSIS: glycolysis I (from glucose 6-phosphate)|g__Morganella.s__Morganella_morganii	0	0	0	0	0	0	0	0	0	11.9054	0	0	0	0	0	0
GLYCOLYSIS: glycolysis I (from glucose 6-phosphate)|g__Parabacteroides.s__Parabacteroides_goldsteinii	1.30457	0	0	2.44428	0.475794	1.38946	0	1.00164	0	3.0999	1.87982	0	0.792963	0.444699	1.4587	0
GLYCOLYSIS: glycolysis I (from glucose 6-phosphate)|unclassified	99.4098	11.9084	56.8083	35.446	135.549	108.857	67.79	83.0547	115.452	104.38	239.69	228.36	127.529	243.335	178.587	135.206
GLYOXYLATE-BYPASS: glyoxylate cycle	26.1886	115.406	17.8954	35.8793	99.5691	79.1718	153.9	121.695	61.6271	32.6503	7.27412	0	0	3.18085	11.3923	31.6798
GLYOXYLATE-BYPASS: glyoxylate cycle|g__Enterobacter.s__Enterobacter_mori	0	0	0	0	0	0	0	0	0	0	0	0	0	0	1.40927	12.7188
GLYOXYLATE-BYPASS: glyoxylate cycle|g__Escherichia.s__Escherichia_coli	0	40.0039	0	4.03281	57.883	38.2273	130.872	81.6226	5.54956	4.944	0	0	0	0	0	0
GLYOXYLATE-BYPASS: glyoxylate cycle|g__Klebsiella.s__Klebsiella_michiganensis	0	0	0	0	0	2.11719	0	1.34992	13.2148	0	1.22515	0	0	0	0	0
GLYOXYLATE-BYPASS: glyoxylate cycle|unclassified	11.3327	6.24487	10.2991	5.70042	20.8156	12.6518	16.1765	14.4658	11.4507	13.923	2.03613	0	0	2.07614	2.17642	6.32054
GOLPDLCAT-PWY: superpathway of glycerol degradation to 1,3-propanediol	3.4817	10.3182	5.25423	1.08037	11.5171	14.1312	2.84231	6.31543	50.6849	24.6069	6.7503	2.47934	1.9222	2.9976	9.59939	6.21525
GOLPDLCAT-PWY: superpathway of glycerol degradation to 1,3-propanediol|g__Enterococcus.s__Enterococcus_gallinarum	0	2.58805	0	0.397596	0	0	0	0	0	3.12748	0	0	0	0	0	0
GOLPDLCAT-PWY: superpathway of glycerol degradation to 1,3-propanediol|g__Escherichia.s__Escherichia_coli	0	0.263366	0	0	0	0	0	0	0	0	0	0	0	0	0	0
GOLPDLCAT-PWY: superpathway of glycerol degradation to 1,3-propanediol|g__Klebsiella.s__Klebsiella_michiganensis	0	0.72306	2.18978	0	0	2.15294	0	0.78907	18.9387	1.73145	1.69968	0	0	0	0.484516	0
GOLPDLCAT-PWY: superpathway of glycerol degradation to 1,3-propanediol|g__Klebsiella.s__Klebsiella_oxytoca	0	0.796544	1.64406	0	0	2.99955	0	0.873669	5.41769	0.234511	0	0	0	0	0.206538	0
GOLPDLCAT-PWY: superpathway of glycerol degradation to 1,3-propanediol|unclassified	2.76922	0	0	0	5.09418	2.87304	1.6119	1.43093	0.804659	9.73939	0.870005	2.45017	1.9222	2.9976	6.35437	1.43777
HCAMHPDEG-PWY: 3-phenylpropanoate and 3-(3-hydroxyphenyl)propanoate degradation to 2-hydroxypentadienoate	0	28.8265	0	1.65306	36.5721	30.3273	81.8614	55.2797	15.7076	4.5684	1.97409	0	0	0	0	2.34986
HCAMHPDEG-PWY: 3-phenylpropanoate and 3-(3-hydroxyphenyl)propanoate degradation to 2-hydroxypentadienoate|g__Escherichia.s__Escherichia_coli	0	26.8872	0	1.25936	34.9592	27.9886	80.6723	52.7872	2.78918	3.80353	0	0	0	0	0	0
HCAMHPDEG-PWY: 3-phenylpropanoate and 3-(3-hydroxyphenyl)propanoate degradation to 2-hydroxypentadienoate|g__Klebsiella.s__Klebsiella_michiganensis	0	0.492487	0	0	0	0	0	0	11.1291	0	0	0	0	0	0	0
HCAMHPDEG-PWY: 3-phenylpropanoate and 3-(3-hydroxyphenyl)propanoate degradation to 2-hydroxypentadienoate|g__Klebsiella.s__Klebsiella_oxytoca	0	0.3245	0	0	0	0.382275	0	0.390786	0.446476	0	0	0	0	0	0	0
HEME-BIOSYNTHESIS-II-1: heme b biosynthesis V (aerobic)	6.16512	36.8453	3.64939	16.1562	43.5269	34.2226	80.4629	61.0627	24.9898	27.3124	7.23177	1.67122	4.17082	2.6807	6.45038	21.4887
HEME-BIOSYNTHESIS-II-1: heme b biosynthesis V (aerobic)|g__Enterobacter.s__Enterobacter_mori	0	0	0	0	0	0	0	0	0	0	0	0	0	0	0	10.7324
HEME-BIOSYNTHESIS-II-1: heme b biosynthesis V (aerobic)|g__Escherichia.s__Escherichia_coli	0	27.1573	0.410293	3.04779	34.3265	23.8704	75.6562	55.4041	4.16374	2.80871	0	0	0	1.73672	0	0.818251
HEME-BIOSYNTHESIS-II-1: heme b biosynthesis V (aerobic)|g__Klebsiella.s__Klebsiella_michiganensis	0	0.630994	1.66093	0	0	1.22124	0	0	12.6501	0.275558	0	0	0	0	0	0
HEME-BIOSYNTHESIS-II-1: heme b biosynthesis V (aerobic)|g__Klebsiella.s__Klebsiella_oxytoca	0	0.311971	0	0	0	0	0	0	0	0	0	0	0	0	0	0
HEME-BIOSYNTHESIS-II-1: heme b biosynthesis V (aerobic)|g__Morganella.s__Morganella_morganii	0	0	0	0	0	0	0	0	0	11.913	0	0	0	0	0	0
HEME-BIOSYNTHESIS-II-1: heme b biosynthesis V (aerobic)|g__Pseudomonas.s__Pseudomonas_aeruginosa	0	0.150751	0	0	0	0	0	0	0	0	0	0	0	0	0	0
HEME-BIOSYNTHESIS-II-1: heme b biosynthesis V (aerobic)|g__Pseudomonas.s__Pseudomonas_aeruginosa_group	0	0.19936	0	0	0	0	0	0	0	0	0	0	0	0	0	0
HEME-BIOSYNTHESIS-II-1: heme b biosynthesis V (aerobic)|unclassified	0	0	0	1.40256	0	0	0	0	0	1.76203	0	0	0	0	0	0
HEME-BIOSYNTHESIS-II: heme b biosynthesis I (aerobic)	4.656	32.1321	2.68919	5.96999	37.5295	32.5002	80.1228	60.1408	21.4531	19.6802	6.64974	1.74734	2.80029	5.87943	4.45468	13.3543
HEME-BIOSYNTHESIS-II: heme b biosynthesis I (aerobic)|g__Enterobacter.s__Enterobacter_mori	0	0	0	0	0	0	0	0	0	0	0	0	0	0	0	10.7324
HEME-BIOSYNTHESIS-II: heme b biosynthesis I (aerobic)|g__Escherichia.s__Escherichia_coli	0	27.1573	0.410293	1.76728	33.157	23.6902	75.6562	55.4041	4.16374	2.80871	0	0	0	1.73672	0	0.818251
HEME-BIOSYNTHESIS-II: heme b biosynthesis I (aerobic)|g__Klebsiella.s__Klebsiella_michiganensis	0	0.763319	1.66093	0	0	1.05256	0	0	12.6501	0.275558	0	0	0	0	0	0
HEME-BIOSYNTHESIS-II: heme b biosynthesis I (aerobic)|g__Klebsiella.s__Klebsiella_oxytoca	0	0.281022	0	0	0	0	0	0	0	0	0	0	0	0	0	0
HEME-BIOSYNTHESIS-II: heme b biosynthesis I (aerobic)|g__Morganella.s__Morganella_morganii	0	0	0	0	0	0	0	0	0	11.913	0	0	0	0	0	0
HEME-BIOSYNTHESIS-II: heme b biosynthesis I (aerobic)|g__Mucispirillum.s__Mucispirillum_schaedleri	0	0	0	0	0	0	0	0	0	1.48355	2.91111	1.50451	1.90583	1.99767	0	1.97078
HEME-BIOSYNTHESIS-II: heme b biosynthesis I (aerobic)|g__Pseudomonas.s__Pseudomonas_aeruginosa	0	0.150751	0	0	0	0	0	0	0	0	0	0	0	0	0	0
HEME-BIOSYNTHESIS-II: heme b biosynthesis I (aerobic)|g__Pseudomonas.s__Pseudomonas_aeruginosa_group	0	0.19936	0	0	0	0	0	0	0	0	0	0	0	0	0	0
HEME-BIOSYNTHESIS-II: heme b biosynthesis I (aerobic)|unclassified	0	0	0	1.40256	0	0	0	0	0	1.76203	0	0	0	0	0	0
HEMESYN2-PWY: heme b biosynthesis II (oxygen-independent)	20.3617	52.6174	12.1768	21.4047	49.7741	44.8691	102.019	81.8354	29.0994	30.9822	13.4891	3.90183	8.28629	6.3564	7.66187	22.0783
HEMESYN2-PWY: heme b biosynthesis II (oxygen-independent)|g__Enterobacter.s__Enterobacter_mori	0	0	0	0	0	0	0	0	0	0	0	0	0	0	0	13.1655
HEMESYN2-PWY: heme b biosynthesis II (oxygen-independent)|g__Escherichia.s__Escherichia_coli	0.769815	35.0544	0	6.00319	40.6073	35.3679	90.3656	68.2677	4.63041	1.8256	0	0	0	0	0	0.784758
HEMESYN2-PWY: heme b biosynthesis II (oxygen-independent)|g__Escherichia.s__Escherichia_fergusonii	0	0.281038	0	0	0	0	0.409266	0	0	0	0	0	0	0	0	0
HEMESYN2-PWY: heme b biosynthesis II (oxygen-independent)|g__Klebsiella.s__Klebsiella_michiganensis	0	0.65707	1.54865	0	0	1.46635	0	0	12.8136	0.601842	0	0	0	0	0	0
HEMESYN2-PWY: heme b biosynthesis II (oxygen-independent)|g__Klebsiella.s__Klebsiella_oxytoca	0	0.294235	0	0	0	0	0	0	2.1754	0	0	0	0	0	0	0
HEMESYN2-PWY: heme b biosynthesis II (oxygen-independent)|g__Morganella.s__Morganella_morganii	0	0	0	0	0	0	0	0	0	10.7101	0	0	0	0	0	0
HEMESYN2-PWY: heme b biosynthesis II (oxygen-independent)|g__Parasutterella.s__Parasutterella_excrementihominis	13.4091	10.4591	8.18643	12.6013	0	0	0	1.36074	11.7433	17.2213	6.44186	1.58386	3.96223	0	1.25687	2.44603
HEMESYN2-PWY: heme b biosynthesis II (oxygen-independent)|g__Pseudomonas.s__Pseudomonas_aeruginosa	0.650588	0	0	0	0	0	0	0	0	0	0	0	0	0	0	0
HEMESYN2-PWY: heme b biosynthesis II (oxygen-independent)|g__Pseudomonas.s__Pseudomonas_aeruginosa_group	0.356585	0	0	0	0	0	0	0	0	0	0	0	0	0	0	0
HEMESYN2-PWY: heme b biosynthesis II (oxygen-independent)|unclassified	1.56467	0.913221	0	1.62759	0	0	0	0	1.89963	1.88182	1.01065	0	1.37195	3.95841	3.07644	3.15127
HEXITOLDEGSUPER-PWY: superpathway of hexitol degradation (bacteria)	31.8385	81.1983	12.8125	26.0623	101.025	83.0959	166.9	150.2	7.93653	19.9581	0	0	0	5.37447	0	0
HEXITOLDEGSUPER-PWY: superpathway of hexitol degradation (bacteria)|g__Escherichia.s__Escherichia_coli	0	27.6569	0	2.00769	36.3839	29.4522	78.4683	60.4744	3.14874	0	0	0	0	0	0	0
HEXITOLDEGSUPER-PWY: superpathway of hexitol degradation (bacteria)|unclassified	10.2585	0	9.07583	4.31911	3.81585	4.46063	0	9.57691	0	5.15104	0	0	0	4.78251	0	0
HISDEG-PWY: L-histidine degradation I	39.5646	34.7085	43.8209	50.38	49.415	56.5433	25.4815	32.3977	65.1048	57.6767	87.1494	66.9952	71.6462	83.6733	73.2645	119.187
HISDEG-PWY: L-histidine degradation I|g__Alistipes.s__Alistipes_finegoldii	0.685148	0	2.57466	2.21961	1.39261	0.866351	0.162896	0	0	0	2.15539	1.31441	1.11231	0.373706	0.886666	0.345738
HISDEG-PWY: L-histidine degradation I|g__Bacteroides.s__Bacteroides_sp_CAG_754	1.50917	0.213482	0.618061	2.31091	0.812467	1.10137	0.28738	0.157099	0.182043	0.312538	8.19545	0.805407	0.627285	0.637123	0.385168	0.212398
HISDEG-PWY: L-histidine degradation I|g__Bacteroides.s__Bacteroides_uniformis	1.23149	17.5357	3.92223	11.6745	6.04281	3.11357	1.55815	1.79804	0.230211	0.587051	7.87442	0	0.770005	3.10771	1.46856	0.775123
HISDEG-PWY: L-histidine degradation I|g__Bacteroides.s__Bacteroides_xylanisolvens	12.7437	1.31114	4.69682	4.37652	2.49297	6.8844	2.86052	2.31504	1.59079	4.00131	0	4.34056	18.3705	19.7835	14.3926	55.3478
HISDEG-PWY: L-histidine degradation I|g__Enterobacter.s__Enterobacter_cloacae	0	0	0	0	0	0	0	0	0	0	0	0	0	0	0	0.262508
HISDEG-PWY: L-histidine degradation I|g__Enterobacter.s__Enterobacter_mori	0	0	0	0	0	0	0	0	0	0	0	0	0	0	0	6.48883
HISDEG-PWY: L-histidine degradation I|g__Enterococcus.s__Enterococcus_gallinarum	0	2.02338	0	0.635166	0	0	0	0	0	2.13315	0	0	0	0	0	0
HISDEG-PWY: L-histidine degradation I|g__Enterococcus.s__Enterococcus_saccharolyticus	0	2.00364	0	0.323876	0	0	0	0	0	2.58545	0	0	0	0	0	0
HISDEG-PWY: L-histidine degradation I|g__Escherichia.s__Escherichia_coli	0	0	0.373667	0	0	0	0	0	1.54322	0	0	0	0	0	0	0
HISDEG-PWY: L-histidine degradation I|g__Klebsiella.s__Klebsiella_michiganensis	0	0.480081	0.744509	0	0	1.7551	0	0.986924	13.9988	0	1.04225	0	0	0	0.357905	0
HISDEG-PWY: L-histidine degradation I|g__Klebsiella.s__Klebsiella_oxytoca	0	0	0.344811	0	0	0.159045	0	0	3.12971	0	0	0	0	0	0	0
HISDEG-PWY: L-histidine degradation I|g__Parabacteroides.s__Parabacteroides_goldsteinii	1.69126	0.32013	0.741872	1.68406	0.222157	0.852358	0.566536	0.562329	0.509405	2.96042	2.40967	1.22411	1.4466	1.66851	0.893191	0
HISDEG-PWY: L-histidine degradation I|g__Pseudomonas.s__Pseudomonas_aeruginosa	0	0.178585	0	0	0	0	0	0	0	0	0	0	0	0	0	0
HISDEG-PWY: L-histidine degradation I|g__Pseudomonas.s__Pseudomonas_aeruginosa_group	0	0.300443	0	0	0	0	0	0	0	0	0	0	0	0	0	0
HISDEG-PWY: L-histidine degradation I|g__Romboutsia.s__Romboutsia_ilealis	0	0	0	0	6.74284	4.01465	0	1.20575	0	1.18812	7.40008	0	6.34029	0	3.70521	4.90003
HISDEG-PWY: L-histidine degradation I|g__Staphylococcus.s__Staphylococcus_aureus	0	0	0	0	0	0	0.898066	0	0	0	0	0	0	0	0	0
HISDEG-PWY: L-histidine degradation I|unclassified	5.55501	0	14.7989	5.91725	17.9374	21.3804	11.2576	15.8665	25.4649	29.3907	33.1776	40.6583	27.5719	34.924	36.3712	22.2667
HISTSYN-PWY: L-histidine biosynthesis	328.945	409.63	322.987	310.075	233.611	243.611	171.646	198.915	229.097	290.083	290.789	256.344	301.593	280.179	277.086	270.945
HISTSYN-PWY: L-histidine biosynthesis|g__Bacteroides.s__Bacteroides_sp_CAG_754	1.6377	0	0.888868	3.42892	1.00234	1.45489	0	0.344572	0	0.299665	9.62123	0.791616	0.630081	0	0.410849	0
[truncated: 2,950 more rows]

## Sheet: Supplementary Data 9
Table S9: Normalized pathway abundance in simplified community of carbohydrate source post-fermentation
[truncated: 1,762 more rows]

## Sheet: Supplementary Data 10
Table S10: Normalized pathway abundance in simplified community of KD4:1 formula supplemented with fibers post-fermentation
[truncated: 1,794 more rows]
[truncated: 73 more columns]

[truncated: 1 more sheets: Supplementary Data 11]
