# Supplementary material for: Dietary fiber content in clinical ketogenic diets modifies the gut microbiome and seizure resistance in mice
Source: Nat Commun. 2025 Jan 24;16:987. doi: 10.1038/s41467-025-56091-7 (PMC11759687; doi:10.1038/s41467-025-56091-7)
Supplement: Supplementary file 6 — Source Data [file 41467_2025_56091_MOESM6_ESM.xlsx]

## Sheet: Fig. 1c
CD								KD4:1								KD3:1								MCT2.5:1								Statistical results
			ni	i	i*ni	i*i*ni						i	i*ni	i*i*ni					ni	i	i*ni	i*i*ni					ni	i	i*ni	i*i*ni		ANOVA Summary
Dose	Log dose	No Seizure	Seizure					Dose	Log dose	No Seizure	Seizure					Dose	Log dose	No Seizure	Seizure					Dose	Log dose	No Seizure	Seizure					Df	Sum Sq	Mean Sq	F	value	Pr(>F)
26	1.41497	1	0					28	1.44716	1	0					26	1.41497	5	0					28	1.44716	2	0					Diets	3	240	79.99	6110	<2e-16	***
28	1.44716	1	1	0	0	0		30	1.47712	2	0	0	0	0		28	1.44716	1	5	0	0	0		30	1.47712	2	1	0	0	0		Residuals	15	0.2	0.01
30	1.47712	1	0	1	0	0		32	1.50515	1	1	0	0	0		30	1.47712	1	1	1	1	1		32	1.50515	2	0	1	0	0		---
32	1.50515	2	0	2	0	0		34	1.53148	1	0	1	0	0		32	1.50515	0	1	2	2	4		34	1.53148	2	1	2	2	4		Signif. codes: 0 ‘***’ 0.001 ‘**’ 0.01 ‘*’ 0.05 ‘.’ 0.1 ‘ ’ 1
34	1.53148	2	1	3	3	9		36	1.5563	3	0	2	0	0										36	1.5563	1	0	3	0	0
36	1.5563	1	1	4	4	16		38	1.57978	1	2	3	6	18										38	1.57978	1	0	4	0	0		Pairwise comparisons using t tests with pooled SD
38	1.57978	1	1	5	5	25		40	1.60206	1	0	4	0	0										40	1.60206	1	0	5	0	0		P value adjustment method: bonferroni
40	1.60206	0	1	6	6	36		42	1.62325	0	1	5	5	25										42	1.62325	2	0	6	0	0			CD	KD3:1	KD4:1
																								44	1.64345	1	1	7	7	49		KD3:1	< 2e-16	NA	< 2e-16
																																KD4:1	7.8e-15	< 2e-16	NA
Total		9	5					Total		10	4					Total		7	7					Total		14	3					MCT2.5:1	9.9e-09	< 2e-16	1.2e-10
	Intervals between log dose								Intervals between log dose								Intervals between log dose								Intervals between log dose
	0.0321847		d	0.0267267					0.0299632		d	0.0251559					0.0321847		d	0.0300589					0.0299632		d	0.0251559
	0.0299632		y	1.44716					0.0280287		y	1.50515					0.0299632		y	1.44716					0.0280287		y	1.47712
	0.0280287		A	18					0.0263289		A	11					0.0280287		A	3					0.0263289		A	9
	0.0263289		B	86					0.0248236		B	43							B	5					0.0248236		B	53
	0.0248236		N	5					0.0234811		N	4							N	7					0.0234811		N	3
	0.0234811								0.0222764																0.0222764
	0.0222764		m	1.53001					0.0211893		m	1.56175							m	1.44501					0.0211893		m	1.54001
			LD50	33.8852							LD50	36.4545							LD50	27.8619							LD50	34.6746
			SD	0.184836							SD	0.131081							SD	0.0272505							SD	0.354371
Mouse ID/Treatment	Current (mA)	Shock violation?	Stunned or fixed posture?	Resume exploration in <10s?	Eye twiching?	Remission/ behavioral arrest?		Mouse ID/Treatment	Current (mA)	Shock violation?	Stunned or fixed posture?	Resume exploration in <10s?	Eye twiching?	Remission/ behavioral arrest?		Mouse ID/Treatment	Current (mA)	Shock violation?	Stunned or fixed posture?	Resume exploration in <10s?	Eye twiching?	Remission/ behavioral arrest?		Mouse ID/Treatment	Current (mA)	Shock violation?	Stunned or fixed posture?	Resume exploration in <10s?	Eye twiching?	Remission/ behavioral arrest?
CD-1-0	28	N	Y	23	Y			KD4:1-1-1	28	N	N	0		Y		KD3-1-3	28	N	Y	21				MCT-1-3	28	N	N	0	Y	Y
CD-1-1	26	N	Y	5	Y	Y		KD4:1-1-2	30	N	N	0				KD3-1-2	26	N	N	0	Y			MCT-1-2	30	N	Y	12	Y	Y
CD-1-2	28	N	N	0	N			KD4:1-1-3	32	N	Y	11				KD3-1-1	28	N	Y	20	Y			MCT-1-1	28	N	N	0	Y
CD-1-3	30	N	Y	7	N			KD4:1-2-0	30	N	Y	5				KD3-1-0	26	N	N	0				MCT-1-0	30	N	N	0
CD-2-0	32	N	Y	5	N			KD4:1-2-1	32	N	Y	8		Y		KD3-2-3	28	N	N	0				MCT-2-3	32	N	N	0	Y
CD-2-1	34	N	Y	11	N			KD4:1-2-2	34	N	N	0	Y			KD3-2-2	30	N	N	0				MCT-2-2	34	N	Y	39	Y
CD-2-2	32	N	Y	9	N			KD4:1-3-0	36	N	N	0				KD3-2-1	32	N	Y	25	Y			MCT-2-1	32	N	N	0	Y
CD-2-3	34	N	Y	8	N			KD4:1-3-1	38	N	Y	56		Y		KD3-2-0	30	N	Y	15				MCT-2-0	34	N	N	0	Y	Y
CD-3-0	36	N	Y	15	N	Y		KD4:1-3-2	36	N	Y	8				KD3-3-2	28	N	Y	30		Y		MCT-3-2	36	N	N	0	Y	Y
CD-3-1	34	N	N	0	N			KD4:1-3-3	38	N	Y	12		Y		KD3-3-1	26	N	N	0				MCT-3-1	38	N	Y	9
CD-3-2	36	N	Y	5	N			KD4:1-4-0	36	N	Y	8				KD3-3-0	28	N	Y	23	Y			MCT-3-0	40	N	N	0
CD-4-0	38	N	N	0	Y			KD4:1-4-1	38	N	Y	6				KD3-4-2	26	N	N	0	Y			MCT-4-2	42	N	N	0		Y
CD-4-1	40	N	Y	15	Y			KD4:1-4-2	40	N	Y	4	Y			KD3-4-1	28	N	Y	18	Y			MCT-4-1	44	N	Y	26
CD-4-2	38	N	Y	15	Y			KD4:1-4-3	42	N	Y	12				KD3-4-0	26	N	N	0				MCT-4-0	42	N	N	0	Y

## Sheet: Fig. 2a-b
Alpha diversity										Bray-Curtis dissimilarity table
Samples	Group	shannon	richness	pielou						Samples	CD_1	CD_2	CD_3	CD_4	KD4_1	KD4_2	KD4_3	KD4_4	KD3_1	KD3_2	KD3_3	KD3_4	MCT_1	MCT_2	MCT_3	MCT_4
CD_POST_1	CD	4.26375	462	0.694924						CD	0	0.513374	0.536338	0.54075	0.603171	0.583978	0.641307	0.616528	0.627128	0.591842	0.610166	0.555448	0.594948	0.598906	0.609129	0.632104
CD_POST_2	CD	3.3634	149	0.672149						CD	0.513374	0	0.39381	0.331404	0.624896	0.695418	0.810097	0.876649	0.542937	0.609677	0.479131	0.500232	0.640996	0.785809	0.79958	0.807308
CD_POST_3	CD	3.43316	409	0.570889						CD	0.536338	0.39381	0	0.245404	0.54964	0.614527	0.725441	0.739491	0.487393	0.52651	0.391269	0.407331	0.532803	0.660576	0.678153	0.701956
CD_POST_4	CD	3.65716	252	0.661399						CD	0.54075	0.331404	0.245404	0	0.555274	0.54985	0.729587	0.777233	0.472595	0.458971	0.399605	0.419651	0.529258	0.693942	0.70884	0.660591
KD4_POST_1	KD4:1	4.27456	646	0.660592						KD4:1	0.603171	0.624896	0.54964	0.555274	0	0.260061	0.626347	0.5369	0.50929	0.409551	0.418067	0.390148	0.407711	0.50508	0.584395	0.540802
KD4_POST_2	KD4:1	4.28028	499	0.688967						KD4:1	0.583978	0.695418	0.614527	0.54985	0.260061	0	0.626799	0.536616	0.604292	0.43335	0.517383	0.457256	0.494739	0.532944	0.620818	0.50344
KD4_POST_3	KD4:1	4.47952	830	0.666455						KD4:1	0.641307	0.810097	0.725441	0.729587	0.626347	0.626799	0	0.485751	0.583316	0.588489	0.642078	0.624787	0.616627	0.567085	0.556494	0.639806
KD4_POST_4	KD4:1	4.85956	1009	0.702582						KD4:1	0.616528	0.876649	0.739491	0.777233	0.5369	0.536616	0.485751	0	0.637456	0.533259	0.571541	0.514375	0.526447	0.489651	0.531203	0.508097
KD3_POST_1	KD3:1	4.21168	773	0.633308						KD3:1	0.627128	0.542937	0.487393	0.472595	0.50929	0.604292	0.583316	0.637456	0	0.311529	0.352251	0.339111	0.420001	0.559609	0.520102	0.603715
KD3_POST_2	KD3:1	4.40729	889	0.649076						KD3:1	0.591842	0.609677	0.52651	0.458971	0.409551	0.43335	0.588489	0.533259	0.311529	0	0.311245	0.282848	0.294374	0.444035	0.428961	0.382831
KD3_POST_3	KD3:1	4.00784	748	0.605652						KD3:1	0.610166	0.479131	0.391269	0.399605	0.418067	0.517383	0.642078	0.571541	0.352251	0.311245	0	0.175137	0.353965	0.485445	0.529122	0.502187
KD3_POST_4	KD3:1	4.05874	650	0.626641						KD3:1	0.555448	0.500232	0.407331	0.419651	0.390148	0.457256	0.624787	0.514375	0.339111	0.282848	0.175137	0	0.329935	0.482806	0.536369	0.497252
MCT_POST_1	MCT2.5:1	4.47662	948	0.653106						MCT2.5:1	0.594948	0.640996	0.532803	0.529258	0.407711	0.494739	0.616627	0.526447	0.420001	0.294374	0.353965	0.329935	0	0.424517	0.404262	0.358118
MCT_POST_2	MCT2.5:1	4.49869	815	0.671127						MCT2.5:1	0.598906	0.785809	0.660576	0.693942	0.50508	0.532944	0.567085	0.489651	0.559609	0.444035	0.485445	0.482806	0.424517	0	0.377875	0.352797
MCT_POST_3	MCT2.5:1	4.83788	1046	0.695825						MCT2.5:1	0.609129	0.79958	0.678153	0.70884	0.584395	0.620818	0.556494	0.531203	0.520102	0.428961	0.529122	0.536369	0.404262	0.377875	0	0.434932
MCT_POST_4	MCT2.5:1	4.64248	848	0.688501						MCT2.5:1	0.632104	0.807308	0.701956	0.660591	0.540802	0.50344	0.639806	0.508097	0.603715	0.382831	0.502187	0.497252	0.358118	0.352797	0.434932	0
Statistical analysis										Aitchison distance table
.y.	group1	group2	n1	n2	statistic	p	p.adj	p.adj.signif		Samples	CD_1	CD_2	CD_3	CD_4	KD4_1	KD4_2	KD4_3	KD4_4	KD3_1	KD3_2	KD3_3	KD3_4	MCT_1	MCT_2	MCT_3	MCT_4
shannon	CD	KD4:1	4	4	2.38	0.0175	0.0175	*		CD	0	18.5382	19.8797	21.0761	24.2359	22.5705	25.1838	26.1851	23.6773	26.7395	24.225	23.1568	25.9687	23.9374	27.0122	26.1318
shannon	CD	KD3:1	4	4	0.891	0.373	0.373	ns		CD	18.5382	0	15.6333	15.9747	20.1926	19.2623	21.945	23.1297	21.4959	22.4744	20.9626	20.0519	22.1118	20.5281	23.8672	22.6678
shannon	CD	MCT2.5:1	4	4	2.97	0.00297	0.00297	**		CD	19.8797	15.6333	0	16.2503	23.2763	20.6803	23.4767	24.6085	22.5475	23.2866	22.1437	21.5124	24.3324	22.1506	24.3761	24.9705
shannon	KD4:1	KD3:1	4	4	-1.49	0.137	0.137	ns		CD	21.0761	15.9747	16.2503	0	23.0148	21.1654	24.1993	25.5511	23.839	23.9833	22.5412	22.37	24.0566	23.3284	25.1165	24.2763
shannon	KD4:1	MCT2.5:1	4	4	0.594	0.552	0.552	ns		KD4:1	24.2359	20.1926	23.2763	23.0148	0	20.5364	26.1326	26.5657	26.2174	25.4659	25.5868	23.8293	25.8243	25.8513	27.6555	25.8724
shannon	KD3:1	MCT2.5:1	4	4	2.08	0.0376	0.0376	*		KD4:1	22.5705	19.2623	20.6803	21.1654	20.5364	0	24.7018	25.1018	24.246	24.276	24.4279	21.6814	24.565	24.5248	26.2468	24.781
richness	CD	KD4:1	4	4	2.01	0.045	0.045	*		KD4:1	25.1838	21.945	23.4767	24.1993	26.1326	24.7018	0	26.4317	26.3385	27.9771	26.3291	24.2889	27.1089	26.4763	27.9218	27.8711
richness	CD	KD3:1	4	4	2.01	0.045	0.045	*		KD4:1	26.1851	23.1297	24.6085	25.5511	26.5657	25.1018	26.4317	0	27.5094	28.4555	26.7864	23.8201	25.2616	24.7828	27.9684	27.5973
richness	CD	MCT2.5:1	4	4	3.12	0.00181	0.00181	**		KD3:1	23.6773	21.4959	22.5475	23.839	26.2174	24.246	26.3385	27.5094	0	24.1184	24.3361	21.6679	26.8924	25.3425	29.2903	28.0138
richness	KD4:1	KD3:1	4	4	0	1	1	ns		KD3:1	26.7395	22.4744	23.2866	23.9833	25.4659	24.276	27.9771	28.4555	24.1184	0	22.215	22.0352	25.9934	25.464	27.5895	26.7261
richness	KD4:1	MCT2.5:1	4	4	1.11	0.265	0.265	ns		KD3:1	24.225	20.9626	22.1437	22.5412	25.5868	24.4279	26.3291	26.7864	24.3361	22.215	0	20.5229	26.6944	25.1012	28.1185	26.3835
richness	KD3:1	MCT2.5:1	4	4	1.11	0.265	0.265	ns		KD3:1	23.1568	20.0519	21.5124	22.37	23.8293	21.6814	24.2889	23.8201	21.6679	22.0352	20.5229	0	23.758	23.5367	27.6357	25.1088
pielou	CD	KD4:1	4	4	0.817	0.414	0.414	ns		MCT2.5:1	25.9687	22.1118	24.3324	24.0566	25.8243	24.565	27.1089	25.2616	26.8924	25.9934	26.6944	23.758	0	23.5257	23.8367	23.2015
pielou	CD	KD3:1	4	4	-1.49	0.137	0.137	ns		MCT2.5:1	23.9374	20.5281	22.1506	23.3284	25.8513	24.5248	26.4763	24.7828	25.3425	25.464	25.1012	23.5367	23.5257	0	25.3715	23.0765
pielou	CD	MCT2.5:1	4	4	0.668	0.504	0.504	ns		MCT2.5:1	27.0122	23.8672	24.3761	25.1165	27.6555	26.2468	27.9218	27.9684	29.2903	27.5895	28.1185	27.6357	23.8367	25.3715	0	26.7336
pielou	KD4:1	KD3:1	4	4	-2.3	0.0213	0.0213	*		MCT2.5:1	26.1318	22.6678	24.9705	24.2763	25.8724	24.781	27.8711	27.5973	28.0138	26.7261	26.3835	25.1088	23.2015	23.0765	26.7336	0
pielou	KD4:1	MCT2.5:1	4	4	-0.149	0.882	0.882	ns
pielou	KD3:1	MCT2.5:1	4	4	2.15	0.0313	0.0313	*

## Sheet: Fig. 2c
File2meco output relative abundance																		Statistical analysis
Pathways	CD_1	CD_2	CD_3	CD_4	KD3_1	KD3_2	KD3_3	KD3_4	KD4_1	KD4_2	KD4_3	KD4_4	MCT_1	MCT_2	MCT_3	MCT_4			group1	group2	n1	n2	statistic	p	p.adj	p.adj.signif
Biosynthesis|Amino Acid Biosynthesis	22.1352	23.2626	22.9368	21.4264	17.0659	18.3797	16.4804	17.4962	18.5858	20.5611	19.8702	20.7613	22.6074	21.1173	21.3263	19.706		Amino.Acid.Biosynthesis	CD	KD4:1	4	4	-2.01	0.045	0.045	*
Biosynthesis|Nucleoside and Nucleotide Biosynthesis	16.8178	13.9593	17.941	18.6739	15.0093	15.9056	12.3308	13.5259	16.19	19.6716	18.5622	19.6108	18.8659	19.818	16.8885	17.8509		Amino.Acid.Biosynthesis	CD	KD3:1	4	4	-3.42	0.000635	0.000635	***
Biosynthesis|Cofactor, Carrier, and Vitamin Biosynthesis	9.07421	9.76972	9.74481	10.5571	11.6043	11.6998	12.1781	12.0445	10.5846	10.9151	10.3815	10.3232	9.75597	11.2393	10.2243	11.9626		Amino.Acid.Biosynthesis	CD	MCT2.5:1	4	4	-1.11	0.265	0.265	ns
Biosynthesis|Carbohydrate Biosynthesis	9.16987	8.43665	10.3071	9.37583	8.16012	7.8785	6.90063	7.51171	8.02313	7.73426	9.29937	9.72819	10.0952	9.64256	9.89604	8.12708		Amino.Acid.Biosynthesis	KD4:1	KD3:1	4	4	-1.41	0.158	0.158	ns
Degradation/Utilization/Assimilation|Carbohydrate Degradation	7.53545	7.8914	8.50999	7.42875	6.33966	5.49965	6.05816	5.93749	5.98546	4.98833	5.23328	5.37802	6.37193	5.39966	6.02712	5.11693		Amino.Acid.Biosynthesis	KD4:1	MCT2.5:1	4	4	0.891	0.373	0.373	ns
Generation of Precursor Metabolites and Energy|Glycolysis	4.9949	4.32348	6.09365	5.56276	4.30464	4.44392	3.31232	3.96167	4.48182	4.73855	5.75644	5.38535	6.03891	6.03212	5.50697	4.97955		Amino.Acid.Biosynthesis	KD3:1	MCT2.5:1	4	4	2.3	0.0213	0.0213	*
Biosynthesis|Fatty Acid and Lipid Biosynthesis	3.32202	3.23978	2.01948	3.10432	5.32483	5.69143	6.31524	5.84859	5.09955	4.61473	5.40254	3.59594	3.51313	3.88292	4.23684	5.18993		Carbohydrate.Biosynthesis	CD	KD4:1	4	4	-0.965	0.334	0.334	ns
Biosynthesis|Cell Structure Biosynthesis	5.17658	3.96885	3.31096	3.84398	3.74959	3.63249	3.61607	3.5385	3.77966	4.17246	4.62732	3.86442	3.54153	3.57593	3.98882	3.75007		Carbohydrate.Biosynthesis	CD	KD3:1	4	4	-2.23	0.0259	0.0259	*
Generation of Precursor Metabolites and Energy|Fermentation	3.23854	3.28471	2.62528	2.65117	3.67026	3.5394	3.50622	3.30582	3.64616	3.47364	3.50585	3.43817	3.10506	2.88278	3.69542	3.21752		Carbohydrate.Biosynthesis	CD	MCT2.5:1	4	4	0.223	0.824	0.824	ns
Degradation/Utilization/Assimilation|Nucleoside and Nucleotide Degradation	1.85028	2.79526	2.18466	1.99586	3.62436	3.44147	4.20572	3.99996	3.36535	2.69161	2.72439	3.24957	2.69142	2.91588	3.22015	2.57051		Carbohydrate.Biosynthesis	KD4:1	KD3:1	4	4	-1.26	0.207	0.207	ns
Degradation/Utilization/Assimilation|Carboxylate Degradation	2.15106	2.21273	1.34687	1.67964	3.28711	2.79813	4.15125	3.58751	2.76926	1.85928	1.92305	1.72702	1.93187	1.7899	2.18252	2.6712		Carbohydrate.Biosynthesis	KD4:1	MCT2.5:1	4	4	1.19	0.235	0.235	ns
Biosynthesis|Secondary Metabolite Biosynthesis	2.26254	2.2858	2.49582	2.71922	2.14274	2.19105	2.01307	2.09632	2.06611	2.30856	2.10572	2.12575	1.97793	2.04758	2.18501	1.98249		Carbohydrate.Biosynthesis	KD3:1	MCT2.5:1	4	4	2.45	0.0143	0.0143	*
Biosynthesis|Aromatic Compound Biosynthesis	1.75312	1.72006	2.36222	1.88335	1.49571	1.49755	1.19421	1.42786	1.69772	1.84829	2.28384	2.2543	2.36216	2.17632	2.15248	1.78711		Nucleoside.and.Nucleotide.Biosyn…	CD	KD4:1	4	4	1.04	0.299	0.299	ns
Generation of Precursor Metabolites and Energy|Pentose Phosphate Pathways	1.99838	2.26663	2.59574	2.3505	1.5751	1.4619	1.57339	1.6671	1.56798	1.45133	1.35749	1.15642	1.7443	1.61426	1.43919	1.36675		Nucleoside.and.Nucleotide.Biosyn…	CD	KD3:1	4	4	-1.49	0.137	0.137	ns
Superpathways|Superpathways	1.468	1.74985	0.920603	1.15096	1.65108	1.46842	2.03009	1.81085	1.42092	1.34111	0.181251	0.460808	0.545216	0.397146	0.682985	1.30007		Nucleoside.and.Nucleotide.Biosyn…	CD	MCT2.5:1	4	4	1.04	0.299	0.299	ns
Generation of Precursor Metabolites and Energy|TCA cycle	1.32826	1.42533	0.73288	0.764736	1.20135	1.09604	1.25479	1.15153	1.25146	0.879206	0.720829	0.666983	0.463702	0.298832	0.636726	0.931649		Nucleoside.and.Nucleotide.Biosyn…	KD4:1	KD3:1	4	4	-2.52	0.0116	0.0116	*
Biosynthesis|Aminoacyl-tRNA Charging	1.18684	0.748941	1.00113	1.07343	0.869914	0.856627	0.667152	0.744982	0.800917	0.907315	1.33175	1.40368	1.16232	1.36698	1.26201	1.03267		Nucleoside.and.Nucleotide.Biosyn…	KD4:1	MCT2.5:1	4	4	0	1	1	ns
Macromolecule Modification|Nucleic Acid Processing	0.813529	0.583094	0.469933	0.690035	0.864637	1.07246	0.852444	0.906559	0.913835	1.09447	0.967614	1.48927	0.913941	1.32363	1.08586	1.1405		Nucleoside.and.Nucleotide.Biosyn…	KD3:1	MCT2.5:1	4	4	2.52	0.0116	0.0116	*
Degradation/Utilization/Assimilation|Amine and Polyamine Degradation	0.298777	0.570533	0.244961	0.338789	1.27623	1.04345	1.86883	1.4818	0.866971	0.446648	0.864588	0.689666	0.399501	0.464295	0.499116	0.537463		Carboxylate.Degradation	CD	KD4:1	4	4	0.371	0.71	0.71	ns
Degradation/Utilization/Assimilation|Secondary Metabolite Degradation	0.300076	0.589305	0.19271	0.259609	0.956416	0.835996	1.12071	1.06879	0.69502	0.416595	0.368582	0.441909	0.223282	0.373611	0.394536	0.57368		Carboxylate.Degradation	CD	KD3:1	4	4	2.75	0.006	0.006	**
Generation of Precursor Metabolites and Energy|Photosynthesis	1.213	1.11829	0.566488	0.532704	0.478335	0.492456	0.69628	0.65851	0.531767	0.362752	0.0367033	0.152986	0	0.0219733	0.0670516	0.236293		Carboxylate.Degradation	CD	MCT2.5:1	4	4	0.743	0.458	0.458	ns
Generation of Precursor Metabolites and Energy|Superpathways	0.41944	0.703854	0.246867	0.345111	0.669871	0.577085	0.888059	0.791325	0.763535	0.346456	0.144621	0.0810801	0.132029	0.0558247	0.108369	0.353055		Carboxylate.Degradation	KD4:1	KD3:1	4	4	2.38	0.0175	0.0175	*
Degradation/Utilization/Assimilation|Amino Acid Degradation	0.267961	0.287201	0.258091	0.284747	0.529764	0.615437	0.534459	0.503936	0.72134	0.443312	0.648537	0.630473	0.543594	0.592161	0.656785	0.908084		Carboxylate.Degradation	KD4:1	MCT2.5:1	4	4	0.371	0.71	0.71	ns
Degradation/Utilization/Assimilation|Inorganic Nutrient Metabolism	0.145197	0.485119	0.118816	0.176084	0.684498	0.623837	1.02092	0.843062	0.505271	0.292248	0.120867	0.224505	0.150465	0.140671	0.231781	0.380939		Carboxylate.Degradation	KD3:1	MCT2.5:1	4	4	-2.01	0.045	0.045	*
Degradation/Utilization/Assimilation|Fatty Acid and Lipid Degradation	0.0806946	0.497921	0.0426843	0.0823389	0.587606	0.601316	1.13224	0.957882	0.523987	0.323517	0.0817558	0.0263168	0.0234925	0.0256857	0.152273	0.449019		Fatty.Acid.and.Lipid.Degradati…	CD	KD4:1	4	4	0.223	0.824	0.824	ns
Biosynthesis|Amine and Polyamine Biosynthesis	0.0731356	0.365795	0.0802059	0.0986686	0.543709	0.513312	0.787707	0.635406	0.534142	0.214268	0.146069	0.119342	0.0477881	0.0933135	0.0943785	0.284319		Fatty.Acid.and.Lipid.Degradati…	CD	KD3:1	4	4	2.3	0.0213	0.0213	*
Generation of Precursor Metabolites and Energy|Generation of Precursor Metabolites and Energy	0.0752893	0.387657	0.0517324	0.0869638	0.462288	0.391589	0.702015	0.604591	0.37666	0.158988	0.0409315	0	0	0.0427949	0.0906561	0.214885		Fatty.Acid.and.Lipid.Degradati…	CD	MCT2.5:1	4	4	-0.446	0.656	0.656	ns
Biosynthesis|Tetrapyrrole Biosynthesis	0.146027	0.155277	0.0845133	0.200359	0.312369	0.393539	0.488049	0.345739	0.250069	0.356555	0.424065	0.318413	0.281706	0.14866	0.307111	0.338824		Fatty.Acid.and.Lipid.Degradati…	KD4:1	KD3:1	4	4	2.08	0.0376	0.0376	*
Degradation/Utilization/Assimilation|C1 Compound Utilization and Assimilation	0.222653	0.086511	0.151982	0.19354	0.276438	0.251952	0.242892	0.215386	0.60556	0.45568	0.234979	0.272088	0.172761	0.0757763	0.242399	0.359731		Fatty.Acid.and.Lipid.Degradati…	KD4:1	MCT2.5:1	4	4	-0.668	0.504	0.504	ns
Degradation/Utilization/Assimilation|Aromatic Compound Degradation	0.00344258	0.194276	0	0.0155964	0.313295	0.27393	0.57173	0.452415	0.248375	0.093648	0.0239349	0	0	0	0.00863015	0.048993		Fatty.Acid.and.Lipid.Degradati…	KD3:1	MCT2.5:1	4	4	-2.75	0.006	0.006	**
Biosynthesis|Other Biosynthesis	0.0910208	0.138861	0.0915935	0.123422	0.239654	0.251318	0.276683	0.244857	0.206577	0.181195	0.252798	0.156415	0.12142	0.20715	0.159768	0.255868		Secondary.Metabolite.Degradati…	CD	KD4:1	4	4	1.11	0.265	0.265	ns
Biosynthesis|Metabolic Regulator Biosynthesis	0.259348	0.191968	0.160823	0.215139	0.178225	0.150888	0.242719	0.202876	0.216327	0.193014	0.240095	0.071817	0.0849054	0.111074	0.09253	0.127298		Secondary.Metabolite.Degradati…	CD	KD3:1	4	4	2.9	0.00378	0.00378	**
Biosynthesis|Polyprenyl Biosynthesis	0.0369007	0.150746	0.0329801	0.0670512	0.268378	0.19306	0.33669	0.268555	0.13875	0.21793	0.0523643	0.0571599	0.0403229	0.0606768	0.0608585	0.0792513		Secondary.Metabolite.Degradati…	CD	MCT2.5:1	4	4	0.446	0.656	0.656	ns
Degradation/Utilization/Assimilation|Alcohol Degradation	0.0575598	0.0858492	0.0444082	0.0349429	0.213123	0.17321	0.349525	0.0955299	0.410486	0.17075	0.051126	0.06488	0.0342958	0.0290552	0.085991	0.0724704		Secondary.Metabolite.Degradati…	KD4:1	KD3:1	4	4	1.78	0.0747	0.0747	ns
Activation/Inactivation/Interconversion|Interconversions	0	0.0389637	0.0143404	0.00475487	0.0362708	0.0249555	0.0341551	0.0268307	0.104468	0.0435717	0.00569942	0	0.0100504	0.0117974	0.0170341	0.0422752		Secondary.Metabolite.Degradati…	KD4:1	MCT2.5:1	4	4	-0.668	0.504	0.504	ns
Degradation/Utilization/Assimilation|Aldehyde Degradation	0.0125575	0.0190744	0.00973843	0.00822241	0.0181408	0.0318873	0.0424399	0.0340275	0.0443257	0.018129	0.00714036	0.0090923	0	0	0	0.034834		Secondary.Metabolite.Degradati…	KD3:1	MCT2.5:1	4	4	-2.45	0.0143	0.0143	*
Generation of Precursor Metabolites and Energy|Respiration	0.0118436	0	0	0	0.0127969	0	0.0103741	0	0	0	0.020478	0.0646715	0.035563	0.0182448	0.0727304	0
Degradation/Utilization/Assimilation|Degradation/Utilization/Assimilation - Other	0.00146568	0.00357506	0.00812227	0	0.00205446	0.00660228	0.0133974	0.00542355	0.026705	0.0138239	0	0	0	0.00611596	0.00908771	0
Generation of Precursor Metabolites and Energy|Electron Transfer Chains	0.0070575	0.00497015	0	0	0	0	0	0	0	0	0	0	0.0109403	0	0.0117291	0.0191612

## Sheet: Fig. 2d-e
Maaslin2 output										KD4:1 nonstratified q<0.05										KD3:1 nonstratified q<0.05										MCT2.5:1 nonstratified q<0.05										Fig. 2d heatmap coefficient score
feature	metadata	value	coef	stderr	N	N.not.0	pval	qval		feature	metadata	value	coef	stderr	N	N.not.0	pval	qval		feature	metadata	value	coef	stderr	N	N.not.0	pval	qval		feature	metadata	value	coef	stderr	N	N.not.0	pval	qval		feature	KD4:1	KD3:1	MCT2.5:1	Superclass	Feature.1
AEROBACTINSYN.PWY..aerobactin.biosynthesis	Condition	MCT2.5:1	1.17697	0.619384	16	2	0.081693	0.186404		ANAEROFRUCAT.PWY..homolactic.fermentation	Condition	KD4:1	-0.996985	0.139465	16	16	1.16641e-05	0.00240863		P124.PWY..Bifidobacterium.shunt	Condition	KD3:1	-5.69697	0.770829	16	12	8.37907e-06	0.00228409		P124.PWY..Bifidobacterium.shunt	Condition	MCT2.5:1	-6.46337	0.770829	16	12	2.31641e-06	0.00228409		PWY.5514..UDP.N.acetyl.D.galactosamine.biosynthesis.II	3.11977	0.0962722	3.3899	Carbohydrate Biosynthesis	PWY-5514: UDP-N-acetyl-D-galactosamine biosynthesis II
AEROBACTINSYN.PWY..aerobactin.biosynthesis	Condition	KD3:1	-2.82946e-16	0.619384	16	2	1	1		GLUCOSE1PMETAB.PWY..glucose.and.glucose.1.phosphate.degradation	Condition	KD4:1	-1.35697	0.196145	16	16	1.60911e-05	0.00284813		PWY.6823..molybdopterin.biosynthesis	Condition	KD3:1	1.4538	0.198596	16	16	9.21747e-06	0.00228409		PWY.7196..superpathway.of.pyrimidine.ribonucleosides.salvage	Condition	MCT2.5:1	-5.54393	0.718778	16	8	5.45433e-06	0.00228409		UDPNACETYLGALSYN.PWY..UDP.N.acetyl.D.glucosamine.biosynthesis.II	3.1348	0.0941286	3.42673	Carbohydrate Biosynthesis	UDPNACETYLGALSYN-PWY: UDP-N-acetyl-D-glucosamine biosynthesis II
AEROBACTINSYN.PWY..aerobactin.biosynthesis	Condition	KD4:1	-2.71948e-16	0.619384	16	2	1	1		PWY.6060..malonate.degradation.II..biotin.dependent.	Condition	KD4:1	2.89882	0.431844	16	11	2.15648e-05	0.00296875		PWY.7196..superpathway.of.pyrimidine.ribonucleosides.salvage	Condition	KD3:1	-5.29393	0.718778	16	8	8.67353e-06	0.00228409		PWY.7328..superpathway.of.UDP.glucose.derived.O.antigen.building.blocks.biosynthesis	Condition	MCT2.5:1	-1.65454	0.256331	16	16	3.13862e-05	0.00388875		PWY.6060..malonate.degradation.II..biotin.dependent.	2.89882	0.343028	2.43969	Carboxylic Acid Degradation	PWY-6060: malonate degradation II (biotin dependent)
ALLANTOINDEG.PWY..superpathway.of.allantoin.degradation.in.yeast	Condition	KD3:1	2.89869	1.01532	16	8	0.0144886	0.0564509		OANTIGEN.PWY..O.antigen.building.blocks.biosynthesis..E..coli.	Condition	KD4:1	-0.831391	0.140525	16	16	7.07182e-05	0.0043499		PWY.5022..4.aminobutanoate.degradation.V	Condition	KD3:1	3.23652	0.476926	16	15	1.94075e-05	0.00296875		DAPLYSINESYN.PWY..L.lysine.biosynthesis.I	Condition	MCT2.5:1	-1.59121	0.251541	16	16	3.79843e-05	0.00392188		PWY.5005..biotin.biosynthesis.II	2.948	1.80918	3.45689	Cofactor Carrier and Vitamin Biosynthesis	PWY-5005: biotin biosynthesis II
ALLANTOINDEG.PWY..superpathway.of.allantoin.degradation.in.yeast	Condition	MCT2.5:1	-0.807532	1.01532	16	8	0.441858	0.627596		P42.PWY..incomplete.reductive.TCA.cycle	Condition	KD4:1	1.09144	0.182994	16	16	6.56688e-05	0.0043499		PWY.6151..S.adenosyl.L.methionine.salvage.I	Condition	KD3:1	-0.793052	0.124188	16	16	3.47421e-05	0.00391322		PENTOSE.P.PWY..pentose.phosphate.pathway	Condition	MCT2.5:1	-1.7386	0.282539	16	16	4.92014e-05	0.00406404		PWY.5677..succinate.fermentation.to.butanoate	1.16635	0.799786	1.48842	Fermentation	PWY-5677: succinate fermentation to butanoate
ALLANTOINDEG.PWY..superpathway.of.allantoin.degradation.in.yeast	Condition	KD4:1	-0.246703	1.01532	16	8	0.812123	0.907323		PWY.5384..sucrose.degradation.IV..sucrose.phosphorylase.	Condition	KD4:1	-1.61455	0.275536	16	16	7.72111e-05	0.0043499		PWY.7221..guanosine.ribonucleotides.de.novo.biosynthesis	Condition	KD3:1	-0.56993	0.0925266	16	16	4.87471e-05	0.00406404		PWY.6749..CMP.legionaminate.biosynthesis.I	Condition	MCT2.5:1	2.42689	0.390754	16	16	4.51267e-05	0.00406404		PWY.6700..queuosine.biosynthesis.I..de.novo.	0.716615	0.311612	0.761154	Nucleic Acid Processing	PWY-6700: queuosine biosynthesis I (de novo)
ANAEROFRUCAT.PWY..homolactic.fermentation	Condition	KD4:1	-0.996984	0.139465	16	16	1.16640871316497e-05	0.00240863		PENTOSE.P.PWY..pentose.phosphate.pathway	Condition	KD4:1	-1.63589	0.282539	16	16	8.60742e-05	0.00461437		DTDPRHAMSYN.PWY..dTDP..beta..L.rhamnose.biosynthesis	Condition	KD3:1	-0.796681	0.133965	16	16	6.74532e-05	0.0043499		ANAEROFRUCAT.PWY..homolactic.fermentation	Condition	MCT2.5:1	-0.85219	0.139465	16	16	5.25213e-05	0.00406711		PWY.7200..superpathway.of.pyrimidine.deoxyribonucleoside.salvage	0.903717	0.604882	1.0946	Nucleoside and Nucleotide Biosynthesis	PWY-7200: superpathway of pyrimidine deoxyribonucleoside salvage
ANAEROFRUCAT.PWY..homolactic.fermentation	Condition	MCT2.5:1	-0.85219	0.139465	16	16	5.25212517246614e-05	0.00406711		GLYCOCAT.PWY..glycogen.degradation.I	Condition	KD4:1	-1.19399	0.2196	16	16	0.00015077	0.00515176		HISTSYN.PWY..L.histidine.biosynthesis	Condition	KD3:1	-0.698996	0.12123	16	16	8.93824e-05	0.00461437		GLYCOCAT.PWY..glycogen.degradation.I	Condition	MCT2.5:1	-1.29116	0.2196	16	16	7.48572e-05	0.0043499		PWY.6703..preQ0.biosynthesis	0.854931	0.475225	0.853543	Secondary Metabolite Biosynthesis	PWY-6703: preQ0 biosynthesis
ANAEROFRUCAT.PWY..homolactic.fermentation	Condition	KD3:1	-0.655444	0.139465	16	16	0.000514557	0.00821636		P162.PWY..L.glutamate.degradation.V..via.hydroxyglutarate.	Condition	KD4:1	3.36509	0.633561	16	13	0.00018488	0.00515176		GLYCOCAT.PWY..glycogen.degradation.I	Condition	KD3:1	-1.19213	0.2196	16	16	0.000152834	0.00515176		PWY.5913..partial.TCA.cycle..obligate.autotrophs.	Condition	MCT2.5:1	-4.48181	0.764887	16	15	7.7238e-05	0.0043499		PWY.5913..partial.TCA.cycle..obligate.autotrophs.	-2.38016	-0.70743	-4.48181	TCA cycle	PWY-5913: partial TCA cycle (obligate autotrophs)
ANAGLYCOLYSIS.PWY..glycolysis.III..from.glucose.	Condition	KD3:1	-0.562503	0.120651	16	16	0.000548758	0.00839397		PWY.6823..molybdopterin.biosynthesis	Condition	KD4:1	1.06107	0.198597	16	16	0.00017564	0.00515176		PEPTIDOGLYCANSYN.PWY..peptidoglycan.biosynthesis.I..meso.diaminopimelate.containing.	Condition	KD3:1	-0.551839	0.102911	16	16	0.000170178	0.00515176		PWY.5514..UDP.N.acetyl.D.galactosamine.biosynthesis.II	Condition	MCT2.5:1	3.3899	0.598842	16	10	0.000105468	0.00481025		HEXITOLDEGSUPER.PWY..superpathway.of.hexitol.degradation..bacteria.	-2.38995	1.98235	-3.25374	Carbohydrate Degradation	HEXITOLDEGSUPER-PWY: superpathway of hexitol degradation bacteria
ANAGLYCOLYSIS.PWY..glycolysis.III..from.glucose.	Condition	KD4:1	-0.471885	0.120651	16	16	0.00206787	0.0162158		PWY.8187..L.arginine.degradation.XIII..reductive.Stickland.reaction.	Condition	KD4:1	1.42586	0.270183	16	16	0.00019543	0.00515176		PWY.5097..L.lysine.biosynthesis.VI	Condition	KD3:1	-0.617289	0.115579	16	16	0.000176219	0.00515176		PWY.6060..malonate.degradation.II..biotin.dependent.	Condition	MCT2.5:1	2.43969	0.431844	16	11	0.000107368	0.00481025		GALACTITOLCAT.PWY..galactitol.degradation	-2.62613	2.43132	-3.42667	Carbohydrate Degradation	GALACTITOLCAT-PWY: galactitol degradation
ANAGLYCOLYSIS.PWY..glycolysis.III..from.glucose.	Condition	MCT2.5:1	-0.448907	0.120651	16	16	0.00292303	0.020695		PWY.8190..L.glutamate.degradation.XI..reductive.Stickland.reaction.	Condition	KD4:1	3.36509	0.637051	16	13	0.00019387	0.00515176		PWY.6906..chitin.derivatives.degradation	Condition	KD3:1	1.83989	0.345204	16	16	0.000179387	0.00515176		PWY.7820..teichuronic.acid.biosynthesis..B..subtilis.168.	Condition	MCT2.5:1	3.94312	0.698929	16	10	0.000108706	0.00481025		PWY.5384..sucrose.degradation.IV..sucrose.phosphorylase.	-1.61455	-0.804083	-1.39091	Carbohydrate Degradation	PWY-5384: sucrose degradation IV (sucrose phosphorylase)
ARG.POLYAMINE.SYN..superpathway.of.arginine.and.polyamine.biosynthesis	Condition	KD3:1	2.20599	0.729281	16	16	0.0105667	0.0460991		UDPNAGSYN.PWY..UDP.N.acetyl.D.glucosamine.biosynthesis.I	Condition	KD4:1	-1.18971	0.220812	16	16	0.00016325	0.00515176		X.PWY.8086...S..lactate.fermentation.to.propanoate..acetate.and.hydrogen.	Condition	KD3:1	2.35491	0.444328	16	8	0.00018836	0.00515176		UDPNACETYLGALSYN.PWY..UDP.N.acetyl.D.glucosamine.biosynthesis.II	Condition	MCT2.5:1	3.42673	0.604949	16	10	0.000104848	0.00481025		LACTOSECAT.PWY..lactose.and.galactose.degradation.I	-1.59218	-0.70696	-1.77692	Carbohydrate Degradation	LACTOSECAT-PWY: lactose and galactose degradation I
ARG.POLYAMINE.SYN..superpathway.of.arginine.and.polyamine.biosynthesis	Condition	MCT2.5:1	-0.782682	0.729281	16	16	0.304279	0.492169		PWY.6545..pyrimidine.deoxyribonucleotides.de.novo.biosynthesis.III	Condition	KD4:1	1.30474	0.248079	16	16	0.00020128	0.00515235		PWY4LZ.257..superpathway.of.fermentation..Chlamydomonas.reinhardtii.	Condition	KD3:1	1.73004	0.314692	16	16	0.000136789	0.00515176		OANTIGEN.PWY..O.antigen.building.blocks.biosynthesis..E..coli.	Condition	MCT2.5:1	-0.77824	0.140525	16	16	0.000128189	0.00515176		PWY.8004..Entner.Doudoroff.pathway.I	-1.36796	-0.649623	-1.34495	Carbohydrate Degradation	PWY-8004: Entner-Doudoroff pathway I
ARG.POLYAMINE.SYN..superpathway.of.arginine.and.polyamine.biosynthesis	Condition	KD4:1	0.201058	0.729281	16	16	0.787474	0.888597		PWY.5514..UDP.N.acetyl.D.galactosamine.biosynthesis.II	Condition	KD4:1	3.11977	0.598842	16	10	0.0002184	0.00533171		PWY.6386..UDP.N.acetylmuramoyl.pentapeptide.biosynthesis.II..lysine.containing.	Condition	KD3:1	-0.593536	0.113014	16	16	0.000203765	0.00515235		PWY.7234..inosine.5..phosphate.biosynthesis.III	Condition	MCT2.5:1	-1.99181	0.373542	16	16	0.000178704	0.00515176		PWY.5941..glycogen.degradation.II	-0.872418	-0.559551	-0.630071	Carbohydrate Degradation	PWY-5941: glycogen degradation II
ARGININE.SYN4.PWY..L.ornithine.biosynthesis.II	Condition	KD3:1	1.61221	0.375123	16	16	0.00103591	0.0119821		TRPSYN.PWY..L.tryptophan.biosynthesis	Condition	KD4:1	-0.806402	0.155354	16	16	0.00022531	0.0053443		X.PWY.7384..anaerobic.energy.metabolism..invertebrates..mitochondrial..	Condition	KD3:1	2.33699	0.448842	16	8	0.000219465	0.00533171		PWY.7560..methylerythritol.phosphate.pathway.II	Condition	MCT2.5:1	-1.82874	0.335775	16	16	0.000148542	0.00515176		PWY.6901..superpathway.of.glucose.and.xylose.degradation	-0.944937	-0.284408	-0.93514	Carbohydrate Degradation	PWY-6901: superpathway of glucose and xylose degradation
ARGININE.SYN4.PWY..L.ornithine.biosynthesis.II	Condition	MCT2.5:1	-0.877031	0.375123	16	16	0.037523	0.112214		UDPNACETYLGALSYN.PWY..UDP.N.acetyl.D.glucosamine.biosynthesis.II	Condition	KD4:1	3.1348	0.604949	16	10	0.00022861	0.0053443		OANTIGEN.PWY..O.antigen.building.blocks.biosynthesis..E..coli.	Condition	KD3:1	-0.712095	0.140525	16	16	0.000276388	0.00623338		PWY.8187..L.arginine.degradation.XIII..reductive.Stickland.reaction.	Condition	MCT2.5:1	1.45186	0.270183	16	16	0.000167076	0.00515176		PWY0.1061..superpathway.of.L.alanine.biosynthesis	-1.90468	-1.4855	-3.01529	Amino Acid Biosynthesis	PWY0-1061: superpathway of L-alanine biosynthesis
ARGININE.SYN4.PWY..L.ornithine.biosynthesis.II	Condition	KD4:1	0.16866	0.375123	16	16	0.661004	0.798229		PWY.7851..coenzyme.A.biosynthesis.II..eukaryotic.	Condition	KD4:1	-0.845138	0.167569	16	16	0.00028761	0.00623338		X.PWY.7409..phospholipid.remodeling..phosphatidylethanolamine..yeast..	Condition	KD3:1	2.84889	0.563226	16	8	0.000280674	0.00623338		PWY0.1061..superpathway.of.L.alanine.biosynthesis	Condition	MCT2.5:1	-3.01529	0.550645	16	16	0.000141629	0.00515176		DAPLYSINESYN.PWY..L.lysine.biosynthesis.I	-0.980154	-0.341779	-1.59121	Amino Acid Biosynthesis	DAPLYSINESYN-PWY: L-lysine biosynthesis I
ARGSYN.PWY..L.arginine.biosynthesis.I..via.L.ornithine.	Condition	KD3:1	-0.592659	0.139112	16	16	0.00110689	0.0120617		COA.PWY.1..superpathway.of.coenzyme.A.biosynthesis.III..mammals.	Condition	KD4:1	-0.778559	0.156094	16	16	0.00031572	0.00636988		PWY.5189..tetrapyrrole.biosynthesis.II..from.glycine.	Condition	KD3:1	2.36199	0.470489	16	16	0.000298989	0.00627877		TRPSYN.PWY..L.tryptophan.biosynthesis	Condition	MCT2.5:1	-0.840453	0.155354	16	16	0.000157536	0.00515176		ASPASN.PWY..superpathway.of.L.aspartate.and.L.asparagine.biosynthesis	-0.605824	-0.346078	-0.773641	Amino Acid Biosynthesis	ASPASN-PWY: superpathway of L-aspartate and L-asparagine biosynthesis
ARGSYN.PWY..L.arginine.biosynthesis.I..via.L.ornithine.	Condition	KD4:1	-0.464318	0.139112	16	16	0.0059128	0.0317141		PWY.5097..L.lysine.biosynthesis.VI	Condition	KD4:1	-0.571439	0.115579	16	16	0.00033972	0.00657679		PWY.1269..CMP.3.deoxy.D.manno.octulosonate.biosynthesis	Condition	KD3:1	1.2899	0.257996	16	16	0.000309475	0.00636988		UDPNAGSYN.PWY..UDP.N.acetyl.D.glucosamine.biosynthesis.I	Condition	MCT2.5:1	-1.19216	0.220812	16	16	0.000160347	0.00515176		UDPNAGSYN.PWY..UDP.N.acetyl.D.glucosamine.biosynthesis.I	-1.18971	-0.594883	-1.19216	Carbohydrate Biosynthesis	UDPNAGSYN-PWY: UDP-N-acetyl-D-glucosamine biosynthesis I
ARGSYN.PWY..L.arginine.biosynthesis.I..via.L.ornithine.	Condition	MCT2.5:1	-0.45721	0.139112	16	16	0.0064996	0.0330702		COA.PWY..coenzyme.A.biosynthesis.I..prokaryotic.	Condition	KD4:1	-0.806833	0.170303	16	16	0.00048221	0.00809739		PWY.7873..D.erythronate.degradation.II	Condition	KD3:1	1.54756	0.310626	16	5	0.000318751	0.00636988		GLUCOSE1PMETAB.PWY..glucose.and.glucose.1.phosphate.degradation	Condition	MCT2.5:1	-0.987563	0.196145	16	16	0.000291797	0.00623338		PWY.7328..superpathway.of.UDP.glucose.derived.O.antigen.building.blocks.biosynthesis	-0.865283	-0.156609	-1.65454	Carbohydrate Biosynthesis	PWY-7328: superpathway of UDP-glucose-derived O-antigen building blocks biosynthesis
ARGSYNBSUB.PWY..L.arginine.biosynthesis.II..acetyl.cycle.	Condition	KD3:1	-0.609695	0.146304	16	16	0.00130565	0.0129416		PWY.7221..guanosine.ribonucleotides.de.novo.biosynthesis	Condition	KD4:1	-0.434121	0.0925266	16	16	0.00052154	0.00821636		PWY.7184..pyrimidine.deoxyribonucleotides.de.novo.biosynthesis.I	Condition	KD3:1	1.08233	0.219386	16	16	0.000345862	0.00659267		PWY.5384..sucrose.degradation.IV..sucrose.phosphorylase.	Condition	MCT2.5:1	-1.39091	0.275536	16	16	0.000285459	0.00623338		PWY.7560..methylerythritol.phosphate.pathway.II	-1.12883	-0.144773	-1.82874	Secondary Metabolite Biosynthesis	PWY-7560: methylerythritol phosphate pathway II
ARGSYNBSUB.PWY..L.arginine.biosynthesis.II..acetyl.cycle.	Condition	MCT2.5:1	-0.442883	0.146304	16	16	0.0105223	0.0460675		PWY.8004..Entner.Doudoroff.pathway.I	Condition	KD4:1	-1.36796	0.290863	16	16	0.00051158	0.00821636		PWY.6387..UDP.N.acetylmuramoyl.pentapeptide.biosynthesis.I..meso.diaminopimelate.containing.	Condition	KD3:1	-0.550955	0.111933	16	16	0.000352507	0.00661751		PWY.5097..L.lysine.biosynthesis.VI	Condition	MCT2.5:1	-0.571768	0.115579	16	16	0.000338096	0.00657679		PENTOSE.P.PWY..pentose.phosphate.pathway	-1.63589	-0.700767	-1.7386	Pentose Phosphate Pathway	PENTOSE-P-PWY: pentose phosphate pathway
ARGSYNBSUB.PWY..L.arginine.biosynthesis.II..acetyl.cycle.	Condition	KD4:1	-0.412811	0.146304	16	16	0.015414	0.0583815		PWY.5941..glycogen.degradation.II	Condition	KD4:1	-0.872418	0.191709	16	16	0.00066533	0.00926233		PWY.6147..6.hydroxymethyl.dihydropterin.diphosphate.biosynthesis.I	Condition	KD3:1	1.20148	0.245475	16	16	0.000369361	0.00683043		HEXITOLDEGSUPER.PWY..superpathway.of.hexitol.degradation..bacteria.	Condition	MCT2.5:1	-3.25374	0.673537	16	11	0.000411406	0.00748071		NONOXIPENT.PWY..pentose.phosphate.pathway..non.oxidative.branch..I	-0.791334	-0.457241	-0.73096	Pentose Phosphate Pathway	NONOXIPENT PWY: pentose phosphate pathway (non-oxidative branch) I
ARO.PWY..chorismate.biosynthesis.I	Condition	KD3:1	-0.457064	0.128541	16	16	0.00395434	0.0246573		PWY.6151..S.adenosyl.L.methionine.salvage.I	Condition	KD4:1	-0.544316	0.124188	16	16	0.00089158	0.0112721		PWY.6124..inosine.5..phosphate.biosynthesis.II	Condition	KD3:1	-0.599187	0.124224	16	16	0.000416601	0.00748071		PWY.7221..guanosine.ribonucleotides.de.novo.biosynthesis	Condition	MCT2.5:1	-0.441163	0.0925266	16	16	0.00045786	0.00798998		PWY.8178..pentose.phosphate.pathway..non.oxidative.branch..II	-0.542667	-0.472854	-0.55783	Pentose Phosphate Pathway	PWY-8178: pentose phosphate pathway (non oxidative branch) II
ARO.PWY..chorismate.biosynthesis.I	Condition	MCT2.5:1	-0.348297	0.128541	16	16	0.0189686	0.0675346		PWY.6901..superpathway.of.glucose.and.xylose.degradation	Condition	KD4:1	-0.944937	0.21786	16	16	0.0009661	0.0117353		PWY.6123..inosine.5..phosphate.biosynthesis.I	Condition	KD3:1	-0.586637	0.122346	16	16	0.000437317	0.00774051		X.PWY.7117..C4.photosynthetic.carbon.assimilation.cycle..PEPCK.type.	Condition	MCT2.5:1	-5.14029	1.08538	16	14	0.000483621	0.00809739
ARO.PWY..chorismate.biosynthesis.I	Condition	KD4:1	-0.330066	0.128541	16	16	0.0246456	0.082307		PWY.5667..CDP.diacylglycerol.biosynthesis.I	Condition	KD4:1	0.792277	0.186944	16	16	0.00115143	0.0120617		TRPSYN.PWY..L.tryptophan.biosynthesis	Condition	KD3:1	-0.73717	0.155354	16	16	0.000476097	0.00809739		PWY.5005..biotin.biosynthesis.II	Condition	MCT2.5:1	3.45689	0.738729	16	11	0.000532711	0.00825036
ASPASN.PWY..superpathway.of.L.aspartate.and.L.asparagine.biosynthesis	Condition	MCT2.5:1	-0.773641	0.185141	16	16	0.00127958	0.0128835		PWY0.1319..CDP.diacylglycerol.biosynthesis.II	Condition	KD4:1	0.792277	0.186944	16	16	0.00115143	0.0120617		ANAEROFRUCAT.PWY..homolactic.fermentation	Condition	KD3:1	-0.655444	0.139465	16	16	0.000514557	0.00821636		PWY.8004..Entner.Doudoroff.pathway.I	Condition	MCT2.5:1	-1.34495	0.290863	16	16	0.000586121	0.00885614
ASPASN.PWY..superpathway.of.L.aspartate.and.L.asparagine.biosynthesis	Condition	KD4:1	-0.605824	0.185141	16	16	0.00667563	0.0336224		PWY.2942..L.lysine.biosynthesis.III	Condition	KD4:1	-0.595843	0.141485	16	16	0.00120732	0.0124655		PWY.5667..CDP.diacylglycerol.biosynthesis.I	Condition	KD3:1	0.876625	0.186944	16	16	0.000523884	0.00821636		PWY.7851..coenzyme.A.biosynthesis.II..eukaryotic.	Condition	MCT2.5:1	-0.771297	0.167569	16	16	0.00060792	0.00907486
ASPASN.PWY..superpathway.of.L.aspartate.and.L.asparagine.biosynthesis	Condition	KD3:1	-0.346078	0.185141	16	16	0.0861778	0.190668		PWY.6124..inosine.5..phosphate.biosynthesis.II	Condition	KD4:1	-0.509892	0.124224	16	16	0.00146025	0.0131843		PWY0.1319..CDP.diacylglycerol.biosynthesis.II	Condition	KD3:1	0.876625	0.186944	16	16	0.000523884	0.00821636		X.PWY.7115..C4.photosynthetic.carbon.assimilation.cycle..NAD.ME.type.	Condition	MCT2.5:1	-3.56235	0.77536	16	15	0.000616819	0.00909808
AST.PWY..L.arginine.degradation.II..AST.pathway.	Condition	KD3:1	3.48962	1.16123	16	10	0.0109623	0.0475231		PWY.6317..D.galactose.degradation.I..Leloir.pathway.	Condition	KD4:1	-0.462773	0.112912	16	16	0.00147621	0.0131843		ANAGLYCOLYSIS.PWY..glycolysis.III..from.glucose.	Condition	KD3:1	-0.562503	0.120651	16	16	0.000548758	0.00839397		COA.PWY.1..superpathway.of.coenzyme.A.biosynthesis.III..mammals.	Condition	MCT2.5:1	-0.715314	0.156094	16	16	0.000629615	0.00915661
AST.PWY..L.arginine.degradation.II..AST.pathway.	Condition	MCT2.5:1	-0.373899	1.16123	16	10	0.753004	0.863863		PWY.6588..pyruvate.fermentation.to.acetone	Condition	KD4:1	2.37693	0.589041	16	8	0.0016535	0.0138425		COA.PWY.1..superpathway.of.coenzyme.A.biosynthesis.III..mammals.	Condition	KD3:1	-0.712323	0.156094	16	16	0.000650853	0.00916371		PWY.6545..pyrimidine.deoxyribonucleotides.de.novo.biosynthesis.III	Condition	MCT2.5:1	1.13549	0.248079	16	16	0.000635568	0.00915661
AST.PWY..L.arginine.degradation.II..AST.pathway.	Condition	KD4:1	-0.129848	1.16123	16	10	0.912816	0.96948		PWY.6749..CMP.legionaminate.biosynthesis.I	Condition	KD4:1	1.57024	0.390754	16	16	0.00170409	0.0141073		PWY.6527..stachyose.degradation	Condition	KD3:1	-0.695007	0.153312	16	16	0.000685782	0.00933719		GALACTITOLCAT.PWY..galactitol.degradation	Condition	MCT2.5:1	-3.42667	0.749969	16	11	0.000644494	0.00916371
BIOTIN.BIOSYNTHESIS.PWY..biotin.biosynthesis.I	Condition	KD3:1	1.1481	0.270634	16	16	0.0011429	0.0120617		PWY.5005..biotin.biosynthesis.II	Condition	KD4:1	2.948	0.738729	16	11	0.00179162	0.014604		PWY.7389..superpathway.of.anaerobic.energy.metabolism..invertebrates.	Condition	KD3:1	1.96294	0.432742	16	8	0.000682491	0.00933719		COA.PWY..coenzyme.A.biosynthesis.I..prokaryotic.	Condition	MCT2.5:1	-0.769234	0.170303	16	16	0.000705658	0.00950337
BIOTIN.BIOSYNTHESIS.PWY..biotin.biosynthesis.I	Condition	KD4:1	0.63177	0.270634	16	16	0.037767	0.112214		PWY.2941..L.lysine.biosynthesis.II	Condition	KD4:1	-0.953287	0.239135	16	16	0.00180535	0.0146198		KDO.NAGLIPASYN.PWY..superpathway.of..Kdo.2.lipid.A.biosynthesis	Condition	KD3:1	3.11219	0.695246	16	7	0.000757187	0.00977244		X.PWY.241..C4.photosynthetic.carbon.assimilation.cycle..NADP.ME.type.	Condition	MCT2.5:1	-4.35483	1.00231	16	14	0.000953562	0.0116977
BIOTIN.BIOSYNTHESIS.PWY..biotin.biosynthesis.I	Condition	MCT2.5:1	0.407808	0.270634	16	16	0.15771	0.296965		ANAGLYCOLYSIS.PWY..glycolysis.III..from.glucose.	Condition	KD4:1	-0.471885	0.120651	16	16	0.00206787	0.0162158		X.PWY.7388..octanoyl..acyl.carrier.protein..biosynthesis..mitochondria..yeast..	Condition	KD3:1	2.37443	0.529726	16	6	0.000749307	0.00977244		PWY.5030..L.histidine.degradation.III	Condition	MCT2.5:1	1.0169	0.238005	16	16	0.00108313	0.0119821
BRANCHED.CHAIN.AA.SYN.PWY..superpathway.of.branched.chain.amino.acid.biosynthesis	Condition	KD3:1	-0.462051	0.126	16	16	0.00322426	0.0216332		DAPLYSINESYN.PWY..L.lysine.biosynthesis.I	Condition	KD4:1	-0.980154	0.251541	16	16	0.00212311	0.0163387		PWY.7874..L.threonate.degradation	Condition	KD3:1	2.6511	0.59169	16	6	0.00075169	0.00977244		PWY.5667..CDP.diacylglycerol.biosynthesis.I	Condition	MCT2.5:1	0.798877	0.186944	16	16	0.00108164	0.0119821
BRANCHED.CHAIN.AA.SYN.PWY..superpathway.of.branched.chain.amino.acid.biosynthesis	Condition	KD4:1	-0.440524	0.126	16	16	0.00441259	0.0264116		CENTFERM.PWY..pyruvate.fermentation.to.butanoate	Condition	KD4:1	1.42281	0.367385	16	16	0.00221664	0.0169532		PWY66.430..myristate.biosynthesis..mitochondria.	Condition	KD3:1	2.37298	0.528062	16	6	0.000734604	0.00977244		PWY.6901..superpathway.of.glucose.and.xylose.degradation	Condition	MCT2.5:1	-0.93514	0.21786	16	16	0.00104586	0.0119821
BRANCHED.CHAIN.AA.SYN.PWY..superpathway.of.branched.chain.amino.acid.biosynthesis	Condition	MCT2.5:1	-0.340545	0.126	16	16	0.0192122	0.0678174		PWY.7196..superpathway.of.pyrimidine.ribonucleosides.salvage	Condition	KD4:1	-2.71718	0.718778	16	8	0.00262228	0.0193393		PWY.6545..pyrimidine.deoxyribonucleotides.de.novo.biosynthesis.III	Condition	KD3:1	1.09976	0.248079	16	16	0.00081665	0.0104312		PWY0.1319..CDP.diacylglycerol.biosynthesis.II	Condition	MCT2.5:1	0.798877	0.186944	16	16	0.00108164	0.0119821
CALVIN.PWY..Calvin.Benson.Bassham.cycle	Condition	MCT2.5:1	0.171789	0.0913558	16	16	0.0845329	0.188221		PWY.6590..superpathway.of.Clostridium.acetobutylicum.acidogenic.fermentation	Condition	KD4:1	1.28021	0.34022	16	16	0.00270667	0.0197269		PWY.7851..coenzyme.A.biosynthesis.II..eukaryotic.	Condition	KD3:1	-0.732302	0.167569	16	16	0.000911944	0.0114131		ASPASN.PWY..superpathway.of.L.aspartate.and.L.asparagine.biosynthesis	Condition	MCT2.5:1	-0.773641	0.185141	16	16	0.00127958	0.0128835
CALVIN.PWY..Calvin.Benson.Bassham.cycle	Condition	KD4:1	0.164083	0.0913558	16	16	0.0976821	0.207798		X.PWY.7237..myo...chiro..and.scyllo.inositol.degradation.	Condition	KD4:1	1.7404	0.466546	16	10	0.00287191	0.0205969		PWY0.1477..ethanolamine.utilization	Condition	KD3:1	2.0259	0.466007	16	16	0.000949219	0.0116977		PEPTIDOGLYCANSYN.PWY..peptidoglycan.biosynthesis.I..meso.diaminopimelate.containing.	Condition	MCT2.5:1	-0.426423	0.102911	16	16	0.00136204	0.0130819
CALVIN.PWY..Calvin.Benson.Bassham.cycle	Condition	KD3:1	0.0668588	0.0913558	16	16	0.47831	0.655559		PWY66.399..gluconeogenesis.III	Condition	KD4:1	1.50012	0.406097	16	16	0.00306934	0.0213647		ARGININE.SYN4.PWY..L.ornithine.biosynthesis.II	Condition	KD3:1	1.61221	0.375123	16	16	0.00103591	0.0119821		P162.PWY..L.glutamate.degradation.V..via.hydroxyglutarate.	Condition	MCT2.5:1	2.60673	0.633561	16	13	0.00143494	0.0131696
CARNMET.PWY..L.carnitine.degradation.I	Condition	KD3:1	2.43346	0.58875	16	6	0.00138742	0.0131696		NONOXIPENT.PWY..pentose.phosphate.pathway..non.oxidative.branch..I	Condition	KD4:1	-0.791334	0.215854	16	16	0.00323013	0.0216332		COA.PWY..coenzyme.A.biosynthesis.I..prokaryotic.	Condition	KD3:1	-0.732302	0.170303	16	16	0.00103191	0.0119821		PWY.8190..L.glutamate.degradation.XI..reductive.Stickland.reaction.	Condition	MCT2.5:1	2.63177	0.637051	16	13	0.0013926	0.0131696
CARNMET.PWY..L.carnitine.degradation.I	Condition	MCT2.5:1	-0.704249	0.58875	16	6	0.254729	0.431159		PWY.6123..inosine.5..phosphate.biosynthesis.I	Condition	KD4:1	-0.446698	0.122346	16	16	0.00331985	0.0218792		PHOSLIPSYN.PWY..superpathway.of.phospholipid.biosynthesis.I..bacteria.	Condition	KD3:1	1.52817	0.35761	16	16	0.00108178	0.0119821		HISDEG.PWY..L.histidine.degradation.I	Condition	MCT2.5:1	1.02749	0.253436	16	16	0.00159815	0.0138413
CARNMET.PWY..L.carnitine.degradation.I	Condition	KD4:1	-0.454249	0.58875	16	6	0.455308	0.634497		PWY.6906..chitin.derivatives.degradation	Condition	KD4:1	1.24402	0.345204	16	16	0.00362115	0.0236137		PWY.2942..L.lysine.biosynthesis.III	Condition	KD3:1	-0.610234	0.141485	16	16	0.00100839	0.0119821		PWY.6386..UDP.N.acetylmuramoyl.pentapeptide.biosynthesis.II..lysine.containing.	Condition	MCT2.5:1	-0.456133	0.113014	16	16	0.00165105	0.0138425
CENTFERM.PWY..pyruvate.fermentation.to.butanoate	Condition	KD3:1	1.55573	0.367385	16	16	0.00115847	0.0120617		PWY.6703..preQ0.biosynthesis	Condition	KD4:1	0.854931	0.239117	16	16	0.00381461	0.0245097		PWY.7323..superpathway.of.GDP.mannose.derived.O.antigen.building.blocks.biosynthesis	Condition	KD3:1	3.45125	0.803502	16	14	0.00104056	0.0119821		LACTOSECAT.PWY..lactose.and.galactose.degradation.I	Condition	MCT2.5:1	-1.77692	0.446436	16	16	0.00182547	0.0146867
CENTFERM.PWY..pyruvate.fermentation.to.butanoate	Condition	KD4:1	1.42281	0.367385	16	16	0.00221664	0.0169532		PWY66.429..fatty.acid.biosynthesis.initiation..mitochondria.	Condition	KD4:1	0.722869	0.202133	16	16	0.00380867	0.0245097		PWY.8187..L.arginine.degradation.XIII..reductive.Stickland.reaction.	Condition	KD3:1	1.15983	0.270183	16	16	0.0010452	0.0119821		PWY.5677..succinate.fermentation.to.butanoate	Condition	MCT2.5:1	1.48842	0.37731	16	14	0.00194586	0.0153562
CENTFERM.PWY..pyruvate.fermentation.to.butanoate	Condition	MCT2.5:1	1.16389	0.367385	16	16	0.00809922	0.0387074		LACTOSECAT.PWY..lactose.and.galactose.degradation.I	Condition	KD4:1	-1.59218	0.446436	16	16	0.00387782	0.0246326		ARGSYN.PWY..L.arginine.biosynthesis.I..via.L.ornithine.	Condition	KD3:1	-0.592659	0.139112	16	16	0.00110689	0.0120617		PWY.2942..L.lysine.biosynthesis.III	Condition	MCT2.5:1	-0.541286	0.141485	16	16	0.00241416	0.0183506
CITRULBIO.PWY..L.citrulline.biosynthesis	Condition	KD3:1	1.5078	0.360995	16	16	0.00128383	0.0128835		PWY.6700..queuosine.biosynthesis.I..de.novo.	Condition	KD4:1	0.716615	0.201083	16	16	0.00389668	0.0246326		BIOTIN.BIOSYNTHESIS.PWY..biotin.biosynthesis.I	Condition	KD3:1	1.1481	0.270634	16	16	0.0011429	0.0120617		PWY.6700..queuosine.biosynthesis.I..de.novo.	Condition	MCT2.5:1	0.761154	0.201083	16	16	0.00259851	0.0192787
CITRULBIO.PWY..L.citrulline.biosynthesis	Condition	MCT2.5:1	-0.864419	0.360995	16	16	0.0338538	0.104081		HEXITOLDEGSUPER.PWY..superpathway.of.hexitol.degradation..bacteria.	Condition	KD4:1	-2.38995	0.673537	16	11	0.00400874	0.0247106		CENTFERM.PWY..pyruvate.fermentation.to.butanoate	Condition	KD3:1	1.55573	0.367385	16	16	0.00115847	0.0120617		P42.PWY..incomplete.reductive.TCA.cycle	Condition	MCT2.5:1	0.689081	0.182994	16	16	0.00269329	0.0197269
CITRULBIO.PWY..L.citrulline.biosynthesis	Condition	KD4:1	0.169942	0.360995	16	16	0.646255	0.789741		DTDPRHAMSYN.PWY..dTDP..beta..L.rhamnose.biosynthesis	Condition	KD4:1	-0.468906	0.133965	16	16	0.00438011	0.0263444		PWY.5121..superpathway.of.geranylgeranyl.diphosphate.biosynthesis.II..via.MEP.	Condition	KD3:1	2.66112	0.628234	16	14	0.0011559	0.0120617		ANAGLYCOLYSIS.PWY..glycolysis.III..from.glucose.	Condition	MCT2.5:1	-0.448907	0.120651	16	16	0.00292303	0.020695
COA.PWY..coenzyme.A.biosynthesis.I..prokaryotic.	Condition	KD4:1	-0.806833	0.170303	16	16	0.000482206	0.00809739		GALACTITOLCAT.PWY..galactitol.degradation	Condition	KD4:1	-2.62613	0.749969	16	11	0.00436858	0.0263444		PWY.6859..all.trans.farnesol.biosynthesis	Condition	KD3:1	2.79378	0.656175	16	14	0.00111209	0.0120617		PPGPPMET.PWY..ppGpp.metabolism	Condition	MCT2.5:1	-1.37448	0.37088	16	16	0.00300272	0.0211385
COA.PWY..coenzyme.A.biosynthesis.I..prokaryotic.	Condition	MCT2.5:1	-0.769234	0.170303	16	16	0.000705658	0.00950337		BRANCHED.CHAIN.AA.SYN.PWY..superpathway.of.branched.chain.amino.acid.biosynthesis	Condition	KD4:1	-0.440524	0.126	16	16	0.00441259	0.0264116		PWY.6519..8.amino.7.oxononanoate.biosynthesis.I	Condition	KD3:1	1.22501	0.291803	16	16	0.00123615	0.0126578		THRESYN.PWY..superpathway.of.L.threonine.biosynthesis	Condition	MCT2.5:1	-1.06589	0.287866	16	16	0.00302066	0.0211446
COA.PWY..coenzyme.A.biosynthesis.I..prokaryotic.	Condition	KD3:1	-0.732302	0.170303	16	16	0.00103191	0.0119821		PWY0.1061..superpathway.of.L.alanine.biosynthesis	Condition	KD4:1	-1.90468	0.550645	16	16	0.00472594	0.0277509		CITRULBIO.PWY..L.citrulline.biosynthesis	Condition	KD3:1	1.5078	0.360995	16	16	0.00128383	0.0128835		PWY.6270..isoprene.biosynthesis.I	Condition	MCT2.5:1	-2.32395	0.632131	16	16	0.00316978	0.0216332
COA.PWY.1..superpathway.of.coenzyme.A.biosynthesis.III..mammals.	Condition	KD4:1	-0.778559	0.156094	16	16	0.00031572	0.00636988		PWY.5505..L.glutamate.and.L.glutamine.biosynthesis	Condition	KD4:1	1.18414	0.34508	16	14	0.00497195	0.0285197		PWY.6163..chorismate.biosynthesis.from.3.dehydroquinate	Condition	KD3:1	-0.423833	0.101533	16	16	0.00128939	0.0128835		RHAMCAT.PWY..L.rhamnose.degradation.I	Condition	MCT2.5:1	0.913227	0.249061	16	16	0.00322646	0.0216332
COA.PWY.1..superpathway.of.coenzyme.A.biosynthesis.III..mammals.	Condition	MCT2.5:1	-0.715314	0.156094	16	16	0.000629615	0.00915661		PWY.7328..superpathway.of.UDP.glucose.derived.O.antigen.building.blocks.biosynthesis	Condition	KD4:1	-0.865283	0.256331	16	16	0.00551234	0.0303999		ARGSYNBSUB.PWY..L.arginine.biosynthesis.II..acetyl.cycle.	Condition	KD3:1	-0.609695	0.146304	16	16	0.00130565	0.0129416		PWY.6151..S.adenosyl.L.methionine.salvage.I	Condition	MCT2.5:1	-0.454887	0.124188	16	16	0.00324896	0.0216423
COA.PWY.1..superpathway.of.coenzyme.A.biosynthesis.III..mammals.	Condition	KD3:1	-0.712323	0.156094	16	16	0.000650853	0.00916371		PWY.7560..methylerythritol.phosphate.pathway.II	Condition	KD4:1	-1.12883	0.335775	16	16	0.00565468	0.0308583		PWY.6892..thiazole.component.of.thiamine.diphosphate.biosynthesis.I	Condition	KD3:1	1.93192	0.464256	16	16	0.00131966	0.0129767		PWY.7356..thiamine.diphosphate.salvage.IV..yeast.	Condition	MCT2.5:1	-1.41837	0.387756	16	16	0.00327887	0.0217247
COBALSYN.PWY..superpathway.of.adenosylcobalamin.salvage.from.cobinamide.I	Condition	KD3:1	2.46561	0.890919	16	15	0.0170408	0.0624661		PWY.5676..acetyl.CoA.fermentation.to.butanoate.II	Condition	KD4:1	-0.532516	0.15942	16	16	0.00588452	0.0316997		PWY.7111..pyruvate.fermentation.to.isobutanol..engineered.	Condition	KD3:1	0.882575	0.212959	16	16	0.00136025	0.0130819		PWY.7200..superpathway.of.pyrimidine.deoxyribonucleoside.salvage	Condition	MCT2.5:1	1.0946	0.301945	16	15	0.00348144	0.0228228
COBALSYN.PWY..superpathway.of.adenosylcobalamin.salvage.from.cobinamide.I	Condition	KD4:1	0.445739	0.890919	16	15	0.625903	0.770869		ARGSYN.PWY..L.arginine.biosynthesis.I..via.L.ornithine.	Condition	KD4:1	-0.464318	0.139112	16	16	0.0059128	0.0317141		PWY0.1277..3.phenylpropanoate.and.3..3.hydroxyphenyl.propanoate.degradation	Condition	KD3:1	4.25936	1.02602	16	10	0.00134332	0.0130819		PWY.6703..preQ0.biosynthesis	Condition	MCT2.5:1	0.853543	0.239117	16	16	0.00385552	0.0246236
COBALSYN.PWY..superpathway.of.adenosylcobalamin.salvage.from.cobinamide.I	Condition	MCT2.5:1	-0.116999	0.890919	16	15	0.897695	0.960487		GLUTORN.PWY..L.ornithine.biosynthesis.I	Condition	KD4:1	-0.623355	0.187688	16	16	0.00609626	0.0322789		CARNMET.PWY..L.carnitine.degradation.I	Condition	KD3:1	2.43346	0.58875	16	6	0.00138742	0.0131696		PWY.6124..inosine.5..phosphate.biosynthesis.II	Condition	MCT2.5:1	-0.441274	0.124224	16	16	0.0039802	0.0246573
COLANSYN.PWY..colanic.acid.building.blocks.biosynthesis	Condition	MCT2.5:1	-0.387173	0.248313	16	16	0.144917	0.277945		LIPA.CORESYN.PWY..lipid.A.core.biosynthesis..E..coli.K.12.	Condition	KD4:1	-1.29564	0.394024	16	3	0.00648053	0.0330702		PWY.5497..purine.nucleobases.degradation.II..anaerobic.	Condition	KD3:1	2.28944	0.555481	16	16	0.00141676	0.0131696		PWY.6387..UDP.N.acetylmuramoyl.pentapeptide.biosynthesis.I..meso.diaminopimelate.containing.	Condition	MCT2.5:1	-0.397794	0.111933	16	16	0.00396839	0.0246573
COLANSYN.PWY..colanic.acid.building.blocks.biosynthesis	Condition	KD4:1	-0.221801	0.248313	16	16	0.389295	0.575741		PWY.8178..pentose.phosphate.pathway..non.oxidative.branch..II	Condition	KD4:1	-0.542667	0.164687	16	16	0.00639804	0.0330702		PWY.6590..superpathway.of.Clostridium.acetobutylicum.acidogenic.fermentation	Condition	KD3:1	1.40072	0.34022	16	16	0.00142805	0.0131696		PWY.6527..stachyose.degradation	Condition	MCT2.5:1	-0.539078	0.153312	16	16	0.00425293	0.0259575
COLANSYN.PWY..colanic.acid.building.blocks.biosynthesis	Condition	KD3:1	0.156393	0.248313	16	16	0.54062	0.705082		ASPASN.PWY..superpathway.of.L.aspartate.and.L.asparagine.biosynthesis	Condition	KD4:1	-0.605824	0.185141	16	16	0.00667563	0.0336224		PWY0.1298..superpathway.of.pyrimidine.deoxyribonucleosides.degradation	Condition	KD3:1	2.1662	0.525973	16	16	0.00142457	0.0131696		PWY.3781..aerobic.respiration.I..cytochrome.c.	Condition	MCT2.5:1	1.68685	0.489623	16	4	0.00484773	0.0279364
COMPLETE.ARO.PWY..superpathway.of.aromatic.amino.acid.biosynthesis	Condition	KD3:1	-0.162952	0.0907267	16	16	0.0976833	0.207798		PWY.7238..sucrose.biosynthesis.II	Condition	KD4:1	-0.699107	0.215937	16	16	0.0071189	0.035423		PWY.7664..oleate.biosynthesis.IV..anaerobic.	Condition	KD3:1	1.31692	0.3204	16	16	0.00144566	0.0131704		GLYCOLYSIS.E.D..superpathway.of.glycolysis.and.the.Entner.Doudoroff.pathway	Condition	MCT2.5:1	-1.96771	0.578469	16	16	0.0052544	0.0300009
COMPLETE.ARO.PWY..superpathway.of.aromatic.amino.acid.biosynthesis	Condition	KD4:1	0.135969	0.0907267	16	16	0.159799	0.299533		PWY0.41..allantoin.degradation.IV..anaerobic.	Condition	KD4:1	-2.30558	0.724703	16	12	0.00790049	0.0380883		X.PWY.7385..1.3.propanediol.biosynthesis..engineered..	Condition	KD3:1	3.16151	0.77158	16	9	0.00147911	0.0131843		NONOXIPENT.PWY..pentose.phosphate.pathway..non.oxidative.branch..I	Condition	MCT2.5:1	-0.73096	0.215854	16	16	0.00540419	0.0303999
COMPLETE.ARO.PWY..superpathway.of.aromatic.amino.acid.biosynthesis	Condition	MCT2.5:1	0.0752073	0.0907267	16	16	0.423319	0.611003		PWY.5913..partial.TCA.cycle..obligate.autotrophs.	Condition	KD4:1	-2.38016	0.764887	16	15	0.008991	0.0415666		PWY.5656..mannosylglycerate.biosynthesis.I	Condition	KD3:1	4.6149	1.1389	16	10	0.00160443	0.0138413		PWY.6317..D.galactose.degradation.I..Leloir.pathway.	Condition	MCT2.5:1	-0.381672	0.112912	16	16	0.00546549	0.0303999
DAPLYSINESYN.PWY..L.lysine.biosynthesis.I	Condition	MCT2.5:1	-1.59121	0.251541	16	16	3.79843e-05	0.00392188		PWY.7356..thiamine.diphosphate.salvage.IV..yeast.	Condition	KD4:1	-1.20565	0.387756	16	16	0.00903258	0.0416036		PWY.5692..allantoin.degradation.to.glyoxylate.II	Condition	KD3:1	3.10327	0.766407	16	9	0.00161291	0.0138413		PWY.7211..superpathway.of.pyrimidine.deoxyribonucleotides.de.novo.biosynthesis	Condition	MCT2.5:1	-0.731097	0.216531	16	16	0.00550459	0.0303999
DAPLYSINESYN.PWY..L.lysine.biosynthesis.I	Condition	KD4:1	-0.980154	0.251541	16	16	0.00212311	0.0163387		PEPTIDOGLYCANSYN.PWY..peptidoglycan.biosynthesis.I..meso.diaminopimelate.containing.	Condition	KD4:1	-0.319086	0.102911	16	16	0.00917975	0.0419694		PWY.6282..palmitoleate.biosynthesis.I..from..5Z..dodec.5.enoate.	Condition	KD3:1	1.3572	0.334598	16	16	0.0015925	0.0138413		PWY.8178..pentose.phosphate.pathway..non.oxidative.branch..II	Condition	MCT2.5:1	-0.55783	0.164687	16	16	0.00539567	0.0303999
DAPLYSINESYN.PWY..L.lysine.biosynthesis.I	Condition	KD3:1	-0.341779	0.251541	16	16	0.199221	0.356698		PWY.5677..succinate.fermentation.to.butanoate	Condition	KD4:1	1.16635	0.37731	16	14	0.00934115	0.0423945		PWY0.862...5Z..dodecenoate.biosynthesis.I	Condition	KD3:1	1.35828	0.33565	16	16	0.00161985	0.0138413		DENOVOPURINE2.PWY..superpathway.of.purine.nucleotides.de.novo.biosynthesis.II	Condition	MCT2.5:1	-3.65347	1.08714	16	14	0.00566752	0.0308583
DARABCATK12.PWY..D.arabinose.degradation.I	Condition	KD4:1	-0.599759	0.760276	16	15	0.445494	0.627596		X.GLCMANNANAUT.PWY..superpathway.of.N.acetylglucosamine..N.acetylmannosamine.and.N.acetylneuraminate.degradation.	Condition	KD4:1	1.12917	0.370062	16	16	0.0100601	0.0446756		URDEGR.PWY..superpathway.of.allantoin.degradation.in.plants	Condition	KD3:1	3.10327	0.766407	16	9	0.00161291	0.0138413		ARGSYN.PWY..L.arginine.biosynthesis.I..via.L.ornithine.	Condition	MCT2.5:1	-0.45721	0.139112	16	16	0.0064996	0.0330702
DARABCATK12.PWY..D.arabinose.degradation.I	Condition	MCT2.5:1	-0.589916	0.760276	16	15	0.452816	0.632835		PWY.7200..superpathway.of.pyrimidine.deoxyribonucleoside.salvage	Condition	KD4:1	0.903717	0.301945	16	15	0.011212	0.0482347		PWY.6507..4.deoxy.L.threo.hex.4.enopyranuronate.degradation	Condition	KD3:1	1.24677	0.308739	16	16	0.00164462	0.0138425		LIPA.CORESYN.PWY..lipid.A.core.biosynthesis..E..coli.K.12.	Condition	MCT2.5:1	-1.29564	0.394024	16	3	0.00648053	0.0330702
DARABCATK12.PWY..D.arabinose.degradation.I	Condition	KD3:1	0.549808	0.760276	16	15	0.483434	0.657262		HISTSYN.PWY..L.histidine.biosynthesis	Condition	KD4:1	-0.361446	0.12123	16	16	0.0114541	0.0487686		PWY.7198..pyrimidine.deoxyribonucleotides.de.novo.biosynthesis.IV	Condition	KD3:1	-1.27553	0.317514	16	16	0.00170791	0.0141073		PWY.5941..glycogen.degradation.II	Condition	MCT2.5:1	-0.630071	0.191709	16	16	0.00650017	0.0330702
DENOVOPURINE2.PWY..superpathway.of.purine.nucleotides.de.novo.biosynthesis.II	Condition	MCT2.5:1	-3.65347	1.08714	16	14	0.00566752	0.0308583		PWY.7184..pyrimidine.deoxyribonucleotides.de.novo.biosynthesis.I	Condition	KD4:1	0.649846	0.219386	16	16	0.0118739	0.0497018		PWY.7356..thiamine.diphosphate.salvage.IV..yeast.	Condition	KD3:1	-1.5493	0.387756	16	16	0.00177589	0.0145717		X.PRPP.PWY..superpathway.of.histidine..purine..and.pyrimidine.biosynthesis.	Condition	MCT2.5:1	-3.15783	0.964847	16	14	0.00666748	0.0336224
DENOVOPURINE2.PWY..superpathway.of.purine.nucleotides.de.novo.biosynthesis.II	Condition	KD4:1	-2.50568	1.08714	16	14	0.0398467	0.115892												PWY.3841..folate.transformations.II..plants.	Condition	KD3:1	-0.513887	0.129372	16	16	0.00185227	0.0148062		P108.PWY..pyruvate.fermentation.to.propanoate.I	Condition	MCT2.5:1	-1.48829	0.466495	16	15	0.0077704	0.037755
DENOVOPURINE2.PWY..superpathway.of.purine.nucleotides.de.novo.biosynthesis.II	Condition	KD3:1	-0.943613	1.08714	16	14	0.402431	0.589249												PWY.6305..superpathway.of.putrescine.biosynthesis	Condition	KD3:1	2.91	0.737583	16	16	0.00194414	0.0153562		CENTFERM.PWY..pyruvate.fermentation.to.butanoate	Condition	MCT2.5:1	1.16389	0.367385	16	16	0.00809922	0.0387074
DTDPRHAMSYN.PWY..dTDP..beta..L.rhamnose.biosynthesis	Condition	KD3:1	-0.796681	0.133965	16	16	6.74531642352595e-05	0.0043499												RHAMCAT.PWY..L.rhamnose.degradation.I	Condition	KD3:1	0.972895	0.249061	16	16	0.00208631	0.0162575		PWY.6123..inosine.5..phosphate.biosynthesis.I	Condition	MCT2.5:1	-0.385321	0.122346	16	16	0.00838375	0.0397987
DTDPRHAMSYN.PWY..dTDP..beta..L.rhamnose.biosynthesis	Condition	KD4:1	-0.468906	0.133965	16	16	0.00438011	0.0263444												PWY66.429..fatty.acid.biosynthesis.initiation..mitochondria.	Condition	KD3:1	0.788443	0.202133	16	16	0.0021077	0.0163215		PWY.6590..superpathway.of.Clostridium.acetobutylicum.acidogenic.fermentation	Condition	MCT2.5:1	1.05572	0.34022	16	16	0.00913822	0.0419343
DTDPRHAMSYN.PWY..dTDP..beta..L.rhamnose.biosynthesis	Condition	MCT2.5:1	-0.274559	0.133965	16	16	0.0629284	0.155007												HCAMHPDEG.PWY..3.phenylpropanoate.and.3..3.hydroxyphenyl.propanoate.degradation.to.2.hydroxypentadienoate	Condition	KD3:1	4.30857	1.12983	16	10	0.00246863	0.0185372		ARGSYNBSUB.PWY..L.arginine.biosynthesis.II..acetyl.cycle.	Condition	MCT2.5:1	-0.442883	0.146304	16	16	0.0105223	0.0460675
ECASYN.PWY..enterobacterial.common.antigen.biosynthesis	Condition	KD3:1	3.46687	1.3425	16	10	0.0239917	0.0803904												PWY.6690..cinnamate.and.3.hydroxycinnamate.degradation.to.2.hydroxypentadienoate	Condition	KD3:1	4.30857	1.12983	16	10	0.00246863	0.0185372		P163.PWY..L.lysine.fermentation.to.acetate.and.butanoate	Condition	MCT2.5:1	1.13434	0.380432	16	15	0.0114495	0.0487686
ECASYN.PWY..enterobacterial.common.antigen.biosynthesis	Condition	KD4:1	0.968835	1.3425	16	10	0.484327	0.657262												GLUCOSE1PMETAB.PWY..glucose.and.glucose.1.phosphate.degradation	Condition	KD3:1	-0.74637	0.196145	16	16	0.00250603	0.0187047
ECASYN.PWY..enterobacterial.common.antigen.biosynthesis	Condition	MCT2.5:1	0.268843	1.3425	16	10	0.844635	0.931052												NONMEVIPP.PWY..methylerythritol.phosphate.pathway.I	Condition	KD3:1	-0.516918	0.138003	16	16	0.0027928	0.0202356
FAO.PWY..fatty.acid..beta..oxidation.I..generic.	Condition	KD3:1	2.59234	1.13126	16	13	0.0408163	0.117063												PWY.5989..stearate.biosynthesis.II..bacteria.and.plants.	Condition	KD3:1	1.22396	0.328173	16	16	0.00287592	0.0205969
FAO.PWY..fatty.acid..beta..oxidation.I..generic.	Condition	MCT2.5:1	-0.941889	1.13126	16	13	0.42133	0.609133												PWY.6606..guanosine.nucleotides.degradation.II	Condition	KD3:1	1.89648	0.508977	16	16	0.00289469	0.0206122
FAO.PWY..fatty.acid..beta..oxidation.I..generic.	Condition	KD4:1	-0.0018558	1.13126	16	13	0.998718	1												THREOCAT.PWY..superpathway.of.L.threonine.metabolism	Condition	KD3:1	3.51946	0.954688	16	10	0.00311161	0.0214505
FASYN.ELONG.PWY..fatty.acid.elongation....saturated	Condition	KD3:1	0.76821	0.221882	16	16	0.00469772	0.0277165												VALSYN.PWY..L.valine.biosynthesis	Condition	KD3:1	-0.328864	0.0892275	16	16	0.0031163	0.0214505
FASYN.ELONG.PWY..fatty.acid.elongation....saturated	Condition	KD4:1	0.444882	0.221882	16	16	0.068051	0.164678												BRANCHED.CHAIN.AA.SYN.PWY..superpathway.of.branched.chain.amino.acid.biosynthesis	Condition	KD3:1	-0.462051	0.126	16	16	0.00322426	0.0216332
FASYN.ELONG.PWY..fatty.acid.elongation....saturated	Condition	MCT2.5:1	0.348184	0.221882	16	16	0.142575	0.274302												P161.PWY..acetylene.degradation..anaerobic.	Condition	KD3:1	1.76373	0.480398	16	16	0.00319881	0.0216332
FERMENTATION.PWY..mixed.acid.fermentation	Condition	MCT2.5:1	-0.35578	0.19867	16	16	0.098562	0.208393												PWY.4041...gamma..glutamyl.cycle	Condition	KD3:1	1.16538	0.32599	16	16	0.00381789	0.0245097
FERMENTATION.PWY..mixed.acid.fermentation	Condition	KD4:1	-0.218388	0.19867	16	16	0.293223	0.479745												ARO.PWY..chorismate.biosynthesis.I	Condition	KD3:1	-0.457064	0.128541	16	16	0.00395434	0.0246573
FERMENTATION.PWY..mixed.acid.fermentation	Condition	KD3:1	-0.210118	0.19867	16	16	0.311053	0.501164												PWY.1042..glycolysis.IV	Condition	KD3:1	-0.456836	0.128452	16	16	0.00394928	0.0246573
FOLSYN.PWY..superpathway.of.tetrahydrofolate.biosynthesis.and.salvage	Condition	MCT2.5:1	-1.75994	0.764174	16	14	0.0399753	0.115994												PWY.6353..purine.nucleotides.degradation.II..aerobic.	Condition	KD3:1	2.25752	0.641533	16	16	0.0042316	0.0259552
FOLSYN.PWY..superpathway.of.tetrahydrofolate.biosynthesis.and.salvage	Condition	KD3:1	0.570762	0.764174	16	14	0.469506	0.646353												SALVADEHYPOX.PWY..adenosine.nucleotides.degradation.II	Condition	KD3:1	2.8679	0.817274	16	16	0.00430902	0.0261709
FOLSYN.PWY..superpathway.of.tetrahydrofolate.biosynthesis.and.salvage	Condition	KD4:1	0.0344965	0.764174	16	14	0.964736	0.998587												P42.PWY..incomplete.reductive.TCA.cycle	Condition	KD3:1	0.637962	0.182994	16	16	0.00449427	0.0267712
FUC.RHAMCAT.PWY..superpathway.of.fucose.and.rhamnose.degradation	Condition	KD3:1	1.59488	0.596859	16	16	0.0203306	0.0701659												P162.PWY..L.glutamate.degradation.V..via.hydroxyglutarate.	Condition	KD3:1	2.19734	0.633561	16	13	0.00464612	0.0275433
FUC.RHAMCAT.PWY..superpathway.of.fucose.and.rhamnose.degradation	Condition	MCT2.5:1	0.444008	0.596859	16	16	0.471248	0.647312												FASYN.ELONG.PWY..fatty.acid.elongation....saturated	Condition	KD3:1	0.76821	0.221882	16	16	0.00469772	0.0277165
FUC.RHAMCAT.PWY..superpathway.of.fucose.and.rhamnose.degradation	Condition	KD4:1	-0.0456004	0.596859	16	16	0.940359	0.986541												GALACTARDEG.PWY..D.galactarate.degradation.I	Condition	KD3:1	3.42261	0.992314	16	16	0.00481279	0.0278945
FUCCAT.PWY..fucose.degradation	Condition	KD3:1	1.26921	0.62781	16	16	0.0660924	0.160881												GLUCARGALACTSUPER.PWY..superpathway.of.D.glucarate.and.D.galactarate.degradation	Condition	KD3:1	3.42261	0.992314	16	16	0.00481279	0.0278945
FUCCAT.PWY..fucose.degradation	Condition	KD4:1	-0.398624	0.62781	16	16	0.537384	0.70234												PWY.8190..L.glutamate.degradation.XI..reductive.Stickland.reaction.	Condition	KD3:1	2.1969	0.637051	16	13	0.00481793	0.0278945
FUCCAT.PWY..fucose.degradation	Condition	MCT2.5:1	0.143486	0.62781	16	16	0.823067	0.913794												GLUCARDEG.PWY..D.glucarate.degradation.I	Condition	KD3:1	2.99306	0.885161	16	16	0.00545427	0.0303999
GALACT.GLUCUROCAT.PWY..superpathway.of.hexuronide.and.hexuronate.degradation	Condition	KD3:1	2.0286	0.911372	16	13	0.0459507	0.125403												PWY.5918..superpathway.of.heme.b.biosynthesis.from.glutamate	Condition	KD3:1	2.51907	0.746426	16	16	0.00552057	0.0303999
GALACT.GLUCUROCAT.PWY..superpathway.of.hexuronide.and.hexuronate.degradation	Condition	MCT2.5:1	0.502509	0.911372	16	13	0.591495	0.747056												PWY.6629..superpathway.of.L.tryptophan.biosynthesis	Condition	KD3:1	-0.382967	0.113007	16	16	0.00537926	0.0303999
GALACT.GLUCUROCAT.PWY..superpathway.of.hexuronide.and.hexuronate.degradation	Condition	KD4:1	0.41196	0.911372	16	13	0.659315	0.797745												PWY.6583..pyruvate.fermentation.to.butanol.I	Condition	KD3:1	1.62676	0.484213	16	16	0.00567852	0.0308583
GALACTARDEG.PWY..D.galactarate.degradation.I	Condition	KD3:1	3.42261	0.992314	16	16	0.00481279	0.0278945												PWY.5920..superpathway.of.heme.b.biosynthesis.from.glycine	Condition	KD3:1	3.23845	0.966404	16	13	0.00576916	0.0312139
GALACTARDEG.PWY..D.galactarate.degradation.I	Condition	MCT2.5:1	-0.45257	0.992314	16	16	0.65648	0.797067												THISYN.PWY..superpathway.of.thiamine.diphosphate.biosynthesis.I	Condition	KD3:1	0.928704	0.278912	16	16	0.00600093	0.0320481
GALACTARDEG.PWY..D.galactarate.degradation.I	Condition	KD4:1	-0.108731	0.992314	16	16	0.914559	0.96948												PWY0.42..2.methylcitrate.cycle.I	Condition	KD3:1	3.5195	1.0578	16	11	0.00602933	0.0320615
GALACTITOLCAT.PWY..galactitol.degradation	Condition	MCT2.5:1	-3.42667	0.749969	16	11	0.000644494	0.00916371												PWY.5188..tetrapyrrole.biosynthesis.I..from.glutamate.	Condition	KD3:1	1.16022	0.349594	16	16	0.00612415	0.0322886
GALACTITOLCAT.PWY..galactitol.degradation	Condition	KD4:1	-2.62613	0.749969	16	11	0.00436858	0.0263444												LIPA.CORESYN.PWY..lipid.A.core.biosynthesis..E..coli.K.12.	Condition	KD3:1	-1.29564	0.394024	16	3	0.00648053	0.0330702
GALACTITOLCAT.PWY..galactitol.degradation	Condition	KD3:1	2.43132	0.749969	16	11	0.00706174	0.0352995												PWY.6630..superpathway.of.L.tyrosine.biosynthesis	Condition	KD3:1	-0.306827	0.0933864	16	16	0.00651261	0.0330702
GALACTUROCAT.PWY..D.galacturonate.degradation.I	Condition	MCT2.5:1	0.68724	0.232986	16	16	0.0121508	0.0506898												X.PWY.7013...S..propane.1.2.diol.degradation.	Condition	KD3:1	3.74333	1.13327	16	15	0.0063042	0.0330702
GALACTUROCAT.PWY..D.galacturonate.degradation.I	Condition	KD3:1	0.678068	0.232986	16	16	0.0130728	0.052418												SO4ASSIM.PWY..assimilatory.sulfate.reduction.I	Condition	KD3:1	2.19285	0.664476	16	16	0.00633941	0.0330702
GALACTUROCAT.PWY..D.galacturonate.degradation.I	Condition	KD4:1	0.338983	0.232986	16	16	0.171338	0.316847												GALACTITOLCAT.PWY..galactitol.degradation	Condition	KD3:1	2.43132	0.749969	16	11	0.00706174	0.0352995
GLUCARDEG.PWY..D.glucarate.degradation.I	Condition	KD3:1	2.99306	0.885161	16	16	0.00545427	0.0303999												PWY0.461..L.lysine.degradation.I	Condition	KD3:1	3.31787	1.02353	16	7	0.0070656	0.0352995
GLUCARDEG.PWY..D.glucarate.degradation.I	Condition	MCT2.5:1	-0.484336	0.885161	16	16	0.59429	0.749822												X3.HYDROXYPHENYLACETATE.DEGRADATION.PWY..4.hydroxyphenylacetate.degradation	Condition	KD3:1	3.69723	1.14293	16	8	0.00715453	0.0354578
GLUCARDEG.PWY..D.glucarate.degradation.I	Condition	KD4:1	-0.162416	0.885161	16	16	0.857479	0.937702												PPGPPMET.PWY..ppGpp.metabolism	Condition	KD3:1	-1.19298	0.37088	16	16	0.00740074	0.0365319
GLUCARGALACTSUPER.PWY..superpathway.of.D.glucarate.and.D.galactarate.degradation	Condition	KD3:1	3.42261	0.992314	16	16	0.00481279	0.0278945												POLYAMSYN.PWY..superpathway.of.polyamine.biosynthesis.I	Condition	KD3:1	2.50018	0.78151	16	16	0.00764429	0.0372885
GLUCARGALACTSUPER.PWY..superpathway.of.D.glucarate.and.D.galactarate.degradation	Condition	MCT2.5:1	-0.45257	0.992314	16	16	0.65648	0.797067												PWY4FS.7..phosphatidylglycerol.biosynthesis.I..plastidic.	Condition	KD3:1	1.0945	0.342107	16	16	0.00764272	0.0372885
GLUCARGALACTSUPER.PWY..superpathway.of.D.glucarate.and.D.galactarate.degradation	Condition	KD4:1	-0.108731	0.992314	16	16	0.914559	0.96948												PWY4FS.8..phosphatidylglycerol.biosynthesis.II..non.plastidic.	Condition	KD3:1	1.0945	0.342107	16	16	0.00764272	0.0372885
GLUCONEO.PWY..gluconeogenesis.I	Condition	KD4:1	0.396959	0.189301	16	16	0.0578549	0.144813												PWY0.41..allantoin.degradation.IV..anaerobic.	Condition	KD3:1	2.30922	0.724703	16	12	0.00782719	0.0378824
GLUCONEO.PWY..gluconeogenesis.I	Condition	KD3:1	0.387136	0.189301	16	16	0.0634195	0.155906												X.GLCMANNANAUT.PWY..superpathway.of.N.acetylglucosamine..N.acetylmannosamine.and.N.acetylneuraminate.degradation.	Condition	KD3:1	1.17292	0.370062	16	16	0.0080767	0.0387074
GLUCONEO.PWY..gluconeogenesis.I	Condition	MCT2.5:1	0.248063	0.189301	16	16	0.214583	0.380355												PWY0.1297..superpathway.of.purine.deoxyribonucleosides.degradation	Condition	KD3:1	1.4721	0.464901	16	16	0.00812261	0.0387074
GLUCOSE1PMETAB.PWY..glucose.and.glucose.1.phosphate.degradation	Condition	KD4:1	-1.35697	0.196145	16	16	1.60911e-05	0.00284813												PWY.5686..UMP.biosynthesis.I	Condition	KD3:1	-0.448308	0.143316	16	16	0.0087226	0.0410924
GLUCOSE1PMETAB.PWY..glucose.and.glucose.1.phosphate.degradation	Condition	MCT2.5:1	-0.987563	0.196145	16	16	0.000291797	0.00623338												PWY.7790..UMP.biosynthesis.II	Condition	KD3:1	-0.448308	0.143316	16	16	0.0087226	0.0410924
GLUCOSE1PMETAB.PWY..glucose.and.glucose.1.phosphate.degradation	Condition	KD3:1	-0.74637	0.196145	16	16	0.00250603	0.0187047												HEME.BIOSYNTHESIS.II..heme.b.biosynthesis.I..aerobic.	Condition	KD3:1	2.8142	0.90129	16	16	0.00881519	0.0411942
GLUCUROCAT.PWY..superpathway.of..beta..D.glucuronosides.degradation	Condition	KD3:1	1.50473	0.544631	16	16	0.0171882	0.0626359												PWY.6607..guanosine.nucleotides.degradation.I	Condition	KD3:1	1.94008	0.621689	16	15	0.00884394	0.0411942
GLUCUROCAT.PWY..superpathway.of..beta..D.glucuronosides.degradation	Condition	MCT2.5:1	0.623964	0.544631	16	16	0.274269	0.457361												PWY.7761..NAD.salvage.pathway.II..PNC.IV.cycle.	Condition	KD3:1	1.56722	0.50212	16	16	0.00883501	0.0411942
GLUCUROCAT.PWY..superpathway.of..beta..D.glucuronosides.degradation	Condition	KD4:1	-0.319656	0.544631	16	16	0.568135	0.725689												PWY.6317..D.galactose.degradation.I..Leloir.pathway.	Condition	KD3:1	-0.351962	0.112912	16	16	0.00890196	0.0413091
GLUDEG.I.PWY..GABA.shunt	Condition	KD3:1	2.48485	1.10735	16	11	0.0444794	0.124252												GLUTORN.PWY..L.ornithine.biosynthesis.I	Condition	KD3:1	-0.580866	0.187688	16	16	0.00927834	0.0422642
GLUDEG.I.PWY..GABA.shunt	Condition	KD4:1	-0.865507	1.10735	16	11	0.449597	0.630993												PWY.7791..UMP.biosynthesis.III	Condition	KD3:1	-0.448308	0.145256	16	16	0.00942622	0.0426244
GLUDEG.I.PWY..GABA.shunt	Condition	MCT2.5:1	-0.63616	1.10735	16	11	0.57625	0.732281												ILEUSYN.PWY..L.isoleucine.biosynthesis.I..from.threonine.	Condition	KD3:1	-0.38298	0.124927	16	16	0.00979611	0.0438172
GLUDEG.II.PWY..L.glutamate.degradation.VII..to.butanoate.	Condition	KD4:1	1.94928	1.16328	16	7	0.119641	0.243408												PWY.6749..CMP.legionaminate.biosynthesis.I	Condition	KD3:1	1.19811	0.390754	16	16	0.00978673	0.0438172
GLUDEG.II.PWY..L.glutamate.degradation.VII..to.butanoate.	Condition	KD3:1	0.963676	1.16328	16	7	0.423609	0.611003												REDCITCYC..TCA.cycle.VI..Helicobacter.	Condition	KD3:1	2.48657	0.810556	16	15	0.00975779	0.0438172
GLUDEG.II.PWY..L.glutamate.degradation.VII..to.butanoate.	Condition	MCT2.5:1	0.176414	1.16328	16	7	0.881981	0.951715												X.P461.PWY..hexitol.fermentation.to.lactate..formate..ethanol.and.acetate.	Condition	KD3:1	1.50273	0.491661	16	16	0.00996484	0.0444117
GLUTORN.PWY..L.ornithine.biosynthesis.I	Condition	KD4:1	-0.623355	0.187688	16	16	0.00609626	0.0322789												PWY0.1221..putrescine.degradation.II	Condition	KD3:1	3.19794	1.05452	16	9	0.010416	0.0460499
GLUTORN.PWY..L.ornithine.biosynthesis.I	Condition	KD3:1	-0.580866	0.187688	16	16	0.00927834	0.0422642												PWY1ZNC.1..assimilatory.sulfate.reduction.IV	Condition	KD3:1	1.4151	0.46685	16	16	0.0104439	0.0460499
GLUTORN.PWY..L.ornithine.biosynthesis.I	Condition	MCT2.5:1	-0.533097	0.187688	16	16	0.0148873	0.0578224												LIPASYN.PWY..phospholipases	Condition	KD3:1	4.96129	1.63888	16	10	0.0105204	0.0460675
GLYCOCAT.PWY..glycogen.degradation.I	Condition	MCT2.5:1	-1.29116	0.2196	16	16	7.48572e-05	0.0043499												ARG.POLYAMINE.SYN..superpathway.of.arginine.and.polyamine.biosynthesis	Condition	KD3:1	2.20599	0.729281	16	16	0.0105667	0.0460991
GLYCOCAT.PWY..glycogen.degradation.I	Condition	KD3:1	-1.19213	0.2196	16	16	0.000152834	0.00515176												AST.PWY..L.arginine.degradation.II..AST.pathway.	Condition	KD3:1	3.48962	1.16123	16	10	0.0109623	0.0475231
GLYCOCAT.PWY..glycogen.degradation.I	Condition	KD4:1	-1.19399	0.2196	16	16	0.000150766	0.00515176												PWY.6595..superpathway.of.guanosine.nucleotides.degradation..plants.	Condition	KD3:1	1.83612	0.611076	16	15	0.0109698	0.0475231
GLYCOGENSYNTH.PWY..glycogen.biosynthesis.I..from.ADP.D.Glucose.	Condition	KD3:1	-0.404145	0.169957	16	16	0.0348945	0.105584												TRNA.CHARGING.PWY..tRNA.charging	Condition	KD3:1	-0.329556	0.109935	16	16	0.0111132	0.0479766
GLYCOGENSYNTH.PWY..glycogen.biosynthesis.I..from.ADP.D.Glucose.	Condition	KD4:1	-0.354891	0.169957	16	16	0.0587705	0.146218												PWY.6608..guanosine.nucleotides.degradation.III	Condition	KD3:1	1.68036	0.563131	16	16	0.0114016	0.0487686
GLYCOGENSYNTH.PWY..glycogen.biosynthesis.I..from.ADP.D.Glucose.	Condition	MCT2.5:1	-0.277865	0.169957	16	16	0.128009	0.254951												PWY.5505..L.glutamate.and.L.glutamine.biosynthesis	Condition	KD3:1	-1.02718	0.34508	16	14	0.0115576	0.0488529
GLYCOL.GLYOXDEG.PWY..superpathway.of.glycol.metabolism.and.degradation	Condition	KD3:1	1.46456	0.639755	16	13	0.040987	0.117281												PWY.5747..2.methylcitrate.cycle.II	Condition	KD3:1	3.66866	1.23391	16	11	0.0116316	0.0488529
GLYCOL.GLYOXDEG.PWY..superpathway.of.glycol.metabolism.and.degradation	Condition	MCT2.5:1	-0.525433	0.639755	16	13	0.42749	0.615169												PWY.6122..5.aminoimidazole.ribonucleotide.biosynthesis.II	Condition	KD3:1	-0.386958	0.130131	16	16	0.011623	0.0488529
GLYCOL.GLYOXDEG.PWY..superpathway.of.glycol.metabolism.and.degradation	Condition	KD4:1	-0.0871697	0.639755	16	13	0.893879	0.958937												PWY.6277..superpathway.of.5.aminoimidazole.ribonucleotide.biosynthesis	Condition	KD3:1	-0.386958	0.130131	16	16	0.011623	0.0488529
GLYCOLYSIS..glycolysis.I..from.glucose.6.phosphate.	Condition	KD3:1	-0.16498	0.0842841	16	16	0.0739642	0.173564
GLYCOLYSIS..glycolysis.I..from.glucose.6.phosphate.	Condition	KD4:1	-0.135745	0.0842841	16	16	0.133248	0.259991
GLYCOLYSIS..glycolysis.I..from.glucose.6.phosphate.	Condition	MCT2.5:1	-0.0666133	0.0842841	16	16	0.444667	0.627596
GLYCOLYSIS.E.D..superpathway.of.glycolysis.and.the.Entner.Doudoroff.pathway	Condition	MCT2.5:1	-1.96771	0.578469	16	16	0.0052544	0.0300009
GLYCOLYSIS.E.D..superpathway.of.glycolysis.and.the.Entner.Doudoroff.pathway	Condition	KD4:1	-0.954955	0.578469	16	16	0.124682	0.25061
GLYCOLYSIS.E.D..superpathway.of.glycolysis.and.the.Entner.Doudoroff.pathway	Condition	KD3:1	0.566635	0.578469	16	16	0.346648	0.532875
GLYOXYLATE.BYPASS..glyoxylate.cycle	Condition	MCT2.5:1	-2.51343	1.15974	16	14	0.0510471	0.134032
GLYOXYLATE.BYPASS..glyoxylate.cycle	Condition	KD4:1	-1.59533	1.15974	16	14	0.194082	0.347999
GLYOXYLATE.BYPASS..glyoxylate.cycle	Condition	KD3:1	1.56237	1.15974	16	14	0.202815	0.362086
HCAMHPDEG.PWY..3.phenylpropanoate.and.3..3.hydroxyphenyl.propanoate.degradation.to.2.hydroxypentadienoate	Condition	KD3:1	4.30857	1.12983	16	10	0.00246863	0.0185372
HCAMHPDEG.PWY..3.phenylpropanoate.and.3..3.hydroxyphenyl.propanoate.degradation.to.2.hydroxypentadienoate	Condition	MCT2.5:1	-1.15419	1.12983	16	10	0.327144	0.515974
HCAMHPDEG.PWY..3.phenylpropanoate.and.3..3.hydroxyphenyl.propanoate.degradation.to.2.hydroxypentadienoate	Condition	KD4:1	0.461666	1.12983	16	10	0.690019	0.816556
HEME.BIOSYNTHESIS.II..heme.b.biosynthesis.I..aerobic.	Condition	KD3:1	2.8142	0.90129	16	16	0.00881519	0.0411942
HEME.BIOSYNTHESIS.II..heme.b.biosynthesis.I..aerobic.	Condition	MCT2.5:1	-0.323532	0.90129	16	16	0.725858	0.846834
HEME.BIOSYNTHESIS.II..heme.b.biosynthesis.I..aerobic.	Condition	KD4:1	0.257578	0.90129	16	16	0.779914	0.883285
HEME.BIOSYNTHESIS.II.1..heme.b.biosynthesis.V..aerobic.	Condition	KD3:1	2.27349	0.982625	16	16	0.0392129	0.114317
HEME.BIOSYNTHESIS.II.1..heme.b.biosynthesis.V..aerobic.	Condition	MCT2.5:1	-0.777844	0.982625	16	16	0.443961	0.627596
HEME.BIOSYNTHESIS.II.1..heme.b.biosynthesis.V..aerobic.	Condition	KD4:1	-0.174802	0.982625	16	16	0.861775	0.939911
HEMESYN2.PWY..heme.b.biosynthesis.II..oxygen.independent.	Condition	KD3:1	1.51529	0.67784	16	16	0.0451645	0.124531
HEMESYN2.PWY..heme.b.biosynthesis.II..oxygen.independent.	Condition	MCT2.5:1	-1.2425	0.67784	16	16	0.0917119	0.19914
HEMESYN2.PWY..heme.b.biosynthesis.II..oxygen.independent.	Condition	KD4:1	-0.639254	0.67784	16	16	0.364243	0.551154
HEXITOLDEGSUPER.PWY..superpathway.of.hexitol.degradation..bacteria.	Condition	MCT2.5:1	-3.25374	0.673537	16	11	0.000411406	0.00748071
HEXITOLDEGSUPER.PWY..superpathway.of.hexitol.degradation..bacteria.	Condition	KD4:1	-2.38995	0.673537	16	11	0.00400874	0.0247106
HEXITOLDEGSUPER.PWY..superpathway.of.hexitol.degradation..bacteria.	Condition	KD3:1	1.98235	0.673537	16	11	0.0122987	0.0507937
HISDEG.PWY..L.histidine.degradation.I	Condition	MCT2.5:1	1.02749	0.253436	16	16	0.00159815	0.0138413
HISDEG.PWY..L.histidine.degradation.I	Condition	KD4:1	0.713583	0.253436	16	16	0.0155858	0.0585174
HISDEG.PWY..L.histidine.degradation.I	Condition	KD3:1	-0.0985807	0.253436	16	16	0.704108	0.826909
HISTSYN.PWY..L.histidine.biosynthesis	Condition	KD3:1	-0.698996	0.12123	16	16	8.93824043846479e-05	0.00461437
HISTSYN.PWY..L.histidine.biosynthesis	Condition	KD4:1	-0.361446	0.12123	16	16	0.0114541	0.0487686
HISTSYN.PWY..L.histidine.biosynthesis	Condition	MCT2.5:1	-0.272244	0.12123	16	16	0.0443412	0.124252
HOMOSER.METSYN.PWY..L.methionine.biosynthesis.I	Condition	KD4:1	-1.74125	0.782124	16	16	0.0459152	0.125403
HOMOSER.METSYN.PWY..L.methionine.biosynthesis.I	Condition	MCT2.5:1	-1.30438	0.782124	16	16	0.121232	0.245836
HOMOSER.METSYN.PWY..L.methionine.biosynthesis.I	Condition	KD3:1	0.0170061	0.782124	16	16	0.98301	1
HSERMETANA.PWY..L.methionine.biosynthesis.III	Condition	KD3:1	-0.318642	0.20213	16	16	0.140912	0.271524
HSERMETANA.PWY..L.methionine.biosynthesis.III	Condition	KD4:1	-0.21082	0.20213	16	16	0.31751	0.507833
HSERMETANA.PWY..L.methionine.biosynthesis.III	Condition	MCT2.5:1	-0.116544	0.20213	16	16	0.57488	0.73129
ILEUSYN.PWY..L.isoleucine.biosynthesis.I..from.threonine.	Condition	KD3:1	-0.38298	0.124927	16	16	0.00979611	0.0438172
ILEUSYN.PWY..L.isoleucine.biosynthesis.I..from.threonine.	Condition	KD4:1	-0.319583	0.124927	16	16	0.0250867	0.0828865
ILEUSYN.PWY..L.isoleucine.biosynthesis.I..from.threonine.	Condition	MCT2.5:1	-0.260979	0.124927	16	16	0.058674	0.146218
KDO.NAGLIPASYN.PWY..superpathway.of..Kdo.2.lipid.A.biosynthesis	Condition	KD3:1	3.11219	0.695246	16	7	0.000757187	0.00977244
KDO.NAGLIPASYN.PWY..superpathway.of..Kdo.2.lipid.A.biosynthesis	Condition	MCT2.5:1	-0.811464	0.695246	16	7	0.265815	0.446267
KDO.NAGLIPASYN.PWY..superpathway.of..Kdo.2.lipid.A.biosynthesis	Condition	KD4:1	-0.0540778	0.695246	16	7	0.939283	0.986247
KETOGLUCONMET.PWY..ketogluconate.metabolism	Condition	MCT2.5:1	-2.32383	1.26803	16	13	0.0917746	0.19914
KETOGLUCONMET.PWY..ketogluconate.metabolism	Condition	KD3:1	2.06671	1.26803	16	13	0.129082	0.255892
KETOGLUCONMET.PWY..ketogluconate.metabolism	Condition	KD4:1	-0.423213	1.26803	16	13	0.744324	0.859695
LACTOSECAT.PWY..lactose.and.galactose.degradation.I	Condition	MCT2.5:1	-1.77692	0.446436	16	16	0.00182547	0.0146867
LACTOSECAT.PWY..lactose.and.galactose.degradation.I	Condition	KD4:1	-1.59218	0.446436	16	16	0.00387782	0.0246326
LACTOSECAT.PWY..lactose.and.galactose.degradation.I	Condition	KD3:1	-0.70696	0.446436	16	16	0.139278	0.268794
LIPA.CORESYN.PWY..lipid.A.core.biosynthesis..E..coli.K.12.	Condition	KD3:1	-1.29564	0.394024	16	3	0.00648053	0.0330702
LIPA.CORESYN.PWY..lipid.A.core.biosynthesis..E..coli.K.12.	Condition	KD4:1	-1.29564	0.394024	16	3	0.00648053	0.0330702
LIPA.CORESYN.PWY..lipid.A.core.biosynthesis..E..coli.K.12.	Condition	MCT2.5:1	-1.29564	0.394024	16	3	0.00648053	0.0330702
LIPASYN.PWY..phospholipases	Condition	KD3:1	4.96129	1.63888	16	10	0.0105204	0.0460675
LIPASYN.PWY..phospholipases	Condition	KD4:1	1.19344	1.63888	16	10	0.48046	0.656549
LIPASYN.PWY..phospholipases	Condition	MCT2.5:1	0.490875	1.63888	16	10	0.769669	0.874881
MET.SAM.PWY..superpathway.of.S.adenosyl.L.methionine.biosynthesis	Condition	KD4:1	-1.68165	0.786786	16	16	0.0538428	0.138693
MET.SAM.PWY..superpathway.of.S.adenosyl.L.methionine.biosynthesis	Condition	MCT2.5:1	-1.30003	0.786786	16	16	0.124372	0.25061
MET.SAM.PWY..superpathway.of.S.adenosyl.L.methionine.biosynthesis	Condition	KD3:1	-0.0222852	0.786786	16	16	0.977869	1
METH.ACETATE.PWY..methanogenesis.from.acetate	Condition	MCT2.5:1	1.52592	0.778542	16	8	0.0736367	0.173452
METH.ACETATE.PWY..methanogenesis.from.acetate	Condition	KD4:1	0.922968	0.778542	16	8	0.258762	0.436793
METH.ACETATE.PWY..methanogenesis.from.acetate	Condition	KD3:1	0.319924	0.778542	16	8	0.68837	0.816444
METHGLYUT.PWY..superpathway.of.methylglyoxal.degradation	Condition	KD3:1	1.37334	0.819072	16	13	0.119436	0.243389
METHGLYUT.PWY..superpathway.of.methylglyoxal.degradation	Condition	MCT2.5:1	-1.20175	0.819072	16	13	0.168032	0.311665
METHGLYUT.PWY..superpathway.of.methylglyoxal.degradation	Condition	KD4:1	0.100063	0.819072	16	13	0.90479	0.965577
METSYN.PWY..superpathway.of.L.homoserine.and.L.methionine.biosynthesis	Condition	KD4:1	-1.55301	0.713142	16	16	0.0501	0.132354
METSYN.PWY..superpathway.of.L.homoserine.and.L.methionine.biosynthesis	Condition	MCT2.5:1	-1.16141	0.713142	16	16	0.129355	0.255999
METSYN.PWY..superpathway.of.L.homoserine.and.L.methionine.biosynthesis	Condition	KD3:1	0.0127521	0.713142	16	16	0.986027	1
NAD.BIOSYNTHESIS.II..NAD.salvage.pathway.III..to.nicotinamide.riboside.	Condition	KD3:1	3.25868	1.17293	16	12	0.0167046	0.0617819
NAD.BIOSYNTHESIS.II..NAD.salvage.pathway.III..to.nicotinamide.riboside.	Condition	KD4:1	0.558982	1.17293	16	12	0.642229	0.788624
NAD.BIOSYNTHESIS.II..NAD.salvage.pathway.III..to.nicotinamide.riboside.	Condition	MCT2.5:1	-0.202325	1.17293	16	12	0.865922	0.941242
NAGLIPASYN.PWY..lipid.IVA.biosynthesis..E..coli.	Condition	MCT2.5:1	-1.40243	0.627414	16	16	0.0451817	0.124531
NAGLIPASYN.PWY..lipid.IVA.biosynthesis..E..coli.	Condition	KD3:1	1.1259	0.627414	16	16	0.0979451	0.207798
NAGLIPASYN.PWY..lipid.IVA.biosynthesis..E..coli.	Condition	KD4:1	-0.263227	0.627414	16	16	0.682232	0.810437
NONMEVIPP.PWY..methylerythritol.phosphate.pathway.I	Condition	KD3:1	-0.516918	0.138003	16	16	0.0027928	0.0202356
NONMEVIPP.PWY..methylerythritol.phosphate.pathway.I	Condition	KD4:1	-0.359531	0.138003	16	16	0.0230028	0.0780834
NONMEVIPP.PWY..methylerythritol.phosphate.pathway.I	Condition	MCT2.5:1	-0.341612	0.138003	16	16	0.0292038	0.0934974
NONOXIPENT.PWY..pentose.phosphate.pathway..non.oxidative.branch..I	Condition	KD4:1	-0.791334	0.215854	16	16	0.00323013	0.0216332
NONOXIPENT.PWY..pentose.phosphate.pathway..non.oxidative.branch..I	Condition	MCT2.5:1	-0.73096	0.215854	16	16	0.00540419	0.0303999
NONOXIPENT.PWY..pentose.phosphate.pathway..non.oxidative.branch..I	Condition	KD3:1	-0.457241	0.215854	16	16	0.0557042	0.142011
OANTIGEN.PWY..O.antigen.building.blocks.biosynthesis..E..coli.	Condition	KD4:1	-0.831391	0.140525	16	16	7.07181505398265e-05	0.0043499
OANTIGEN.PWY..O.antigen.building.blocks.biosynthesis..E..coli.	Condition	MCT2.5:1	-0.77824	0.140525	16	16	0.000128189	0.00515176
OANTIGEN.PWY..O.antigen.building.blocks.biosynthesis..E..coli.	Condition	KD3:1	-0.712095	0.140525	16	16	0.000276388	0.00623338
ORNARGDEG.PWY..superpathway.of.L.arginine.and.L.ornithine.degradation	Condition	KD3:1	2.92938	1.00109	16	10	0.0126938	0.0520782
ORNARGDEG.PWY..superpathway.of.L.arginine.and.L.ornithine.degradation	Condition	KD4:1	-1.01862	1.00109	16	10	0.328989	0.515974
ORNARGDEG.PWY..superpathway.of.L.arginine.and.L.ornithine.degradation	Condition	MCT2.5:1	-0.937231	1.00109	16	10	0.367626	0.552778
ORNDEG.PWY..superpathway.of.ornithine.degradation	Condition	KD3:1	2.29391	0.964955	16	14	0.0349392	0.105584
ORNDEG.PWY..superpathway.of.ornithine.degradation	Condition	MCT2.5:1	-1.72866	0.964955	16	14	0.0984557	0.208393
ORNDEG.PWY..superpathway.of.ornithine.degradation	Condition	KD4:1	-0.95005	0.964955	16	14	0.344279	0.530549
P105.PWY..TCA.cycle.IV..2.oxoglutarate.decarboxylase.	Condition	MCT2.5:1	-2.00815	0.988419	16	14	0.0649362	0.159004
P105.PWY..TCA.cycle.IV..2.oxoglutarate.decarboxylase.	Condition	KD3:1	1.79555	0.988419	16	14	0.0943256	0.202547
P105.PWY..TCA.cycle.IV..2.oxoglutarate.decarboxylase.	Condition	KD4:1	-1.63895	0.988419	16	14	0.123177	0.248967
P108.PWY..pyruvate.fermentation.to.propanoate.I	Condition	MCT2.5:1	-1.48829	0.466495	16	15	0.0077704	0.037755
P108.PWY..pyruvate.fermentation.to.propanoate.I	Condition	KD3:1	0.754103	0.466495	16	15	0.131949	0.258269
P108.PWY..pyruvate.fermentation.to.propanoate.I	Condition	KD4:1	-0.701004	0.466495	16	15	0.158768	0.298503
P122.PWY..heterolactic.fermentation	Condition	MCT2.5:1	-1.13698	0.403079	16	16	0.0154385	0.0583815
P122.PWY..heterolactic.fermentation	Condition	KD4:1	-0.620145	0.403079	16	16	0.149863	0.28435
P122.PWY..heterolactic.fermentation	Condition	KD3:1	-0.00662971	0.403079	16	16	0.987148	1
P124.PWY..Bifidobacterium.shunt	Condition	KD3:1	-5.69697	0.770829	16	12	8.37907e-06	0.00228409
P124.PWY..Bifidobacterium.shunt	Condition	MCT2.5:1	-6.46337	0.770829	16	12	2.31641e-06	0.00228409
P124.PWY..Bifidobacterium.shunt	Condition	KD4:1	-2.18209	0.770829	16	12	0.0151523	0.0583815
P161.PWY..acetylene.degradation..anaerobic.	Condition	KD3:1	1.76373	0.480398	16	16	0.00319881	0.0216332
P161.PWY..acetylene.degradation..anaerobic.	Condition	KD4:1	0.891067	0.480398	16	16	0.088341	0.193725
P161.PWY..acetylene.degradation..anaerobic.	Condition	MCT2.5:1	-0.00470079	0.480398	16	16	0.992353	1
P162.PWY..L.glutamate.degradation.V..via.hydroxyglutarate.	Condition	KD4:1	3.36509	0.633561	16	13	0.000184876	0.00515176
P162.PWY..L.glutamate.degradation.V..via.hydroxyglutarate.	Condition	MCT2.5:1	2.60673	0.633561	16	13	0.00143494	0.0131696
P162.PWY..L.glutamate.degradation.V..via.hydroxyglutarate.	Condition	KD3:1	2.19734	0.633561	16	13	0.00464612	0.0275433
P163.PWY..L.lysine.fermentation.to.acetate.and.butanoate	Condition	MCT2.5:1	1.13434	0.380432	16	15	0.0114495	0.0487686
P163.PWY..L.lysine.fermentation.to.acetate.and.butanoate	Condition	KD4:1	0.812005	0.380432	16	15	0.054126	0.139016
P163.PWY..L.lysine.fermentation.to.acetate.and.butanoate	Condition	KD3:1	0.627812	0.380432	16	15	0.1248	0.25061
P164.PWY..purine.nucleobases.degradation.I..anaerobic.	Condition	KD4:1	1.62833	0.826478	16	15	0.072332	0.171587
P164.PWY..purine.nucleobases.degradation.I..anaerobic.	Condition	KD3:1	1.27513	0.826478	16	15	0.148818	0.282801
P164.PWY..purine.nucleobases.degradation.I..anaerobic.	Condition	MCT2.5:1	0.601569	0.826478	16	15	0.480655	0.656549
P185.PWY..formaldehyde.assimilation.III..dihydroxyacetone.cycle.	Condition	KD4:1	2.83612	1.539	16	14	0.0901828	0.197066
P185.PWY..formaldehyde.assimilation.III..dihydroxyacetone.cycle.	Condition	KD3:1	1.0169	1.539	16	14	0.521254	0.688805
P185.PWY..formaldehyde.assimilation.III..dihydroxyacetone.cycle.	Condition	MCT2.5:1	0.895732	1.539	16	14	0.571325	0.727515
P221.PWY..octane.oxidation	Condition	KD3:1	1.29494	1.37073	16	11	0.363441	0.551154
P221.PWY..octane.oxidation	Condition	KD4:1	0.580324	1.37073	16	11	0.679515	0.809512
P221.PWY..octane.oxidation	Condition	MCT2.5:1	-0.267203	1.37073	16	11	0.848705	0.932221
P23.PWY..reductive.TCA.cycle.I	Condition	MCT2.5:1	-1.83605	1.1819	16	14	0.146276	0.280117
P23.PWY..reductive.TCA.cycle.I	Condition	KD3:1	1.23378	1.1819	16	14	0.317109	0.507833
P23.PWY..reductive.TCA.cycle.I	Condition	KD4:1	0.584215	1.1819	16	14	0.630019	0.775168
P41.PWY..pyruvate.fermentation.to.acetate.and..S..lactate.I	Condition	KD4:1	-0.289735	0.147261	16	16	0.0726759	0.171587
P41.PWY..pyruvate.fermentation.to.acetate.and..S..lactate.I	Condition	MCT2.5:1	-0.23339	0.147261	16	16	0.138982	0.26864
P41.PWY..pyruvate.fermentation.to.acetate.and..S..lactate.I	Condition	KD3:1	-0.177931	0.147261	16	16	0.250216	0.425528
P42.PWY..incomplete.reductive.TCA.cycle	Condition	KD4:1	1.09144	0.182994	16	16	6.56688e-05	0.0043499
P42.PWY..incomplete.reductive.TCA.cycle	Condition	MCT2.5:1	0.689081	0.182994	16	16	0.00269329	0.0197269
P42.PWY..incomplete.reductive.TCA.cycle	Condition	KD3:1	0.637962	0.182994	16	16	0.00449427	0.0267712
P441.PWY..superpathway.of.N.acetylneuraminate.degradation	Condition	KD3:1	1.04711	0.459556	16	16	0.04179	0.119029
P441.PWY..superpathway.of.N.acetylneuraminate.degradation	Condition	MCT2.5:1	-0.854718	0.459556	16	16	0.0875813	0.192886
P441.PWY..superpathway.of.N.acetylneuraminate.degradation	Condition	KD4:1	-0.0126046	0.459556	16	16	0.978569	1
P562.PWY..myo.inositol.degradation.I	Condition	KD3:1	0.795602	0.496282	16	4	0.134887	0.262363
P562.PWY..myo.inositol.degradation.I	Condition	MCT2.5:1	0.467951	0.496282	16	4	0.364322	0.551154
P562.PWY..myo.inositol.degradation.I	Condition	KD4:1	0.25	0.496282	16	4	0.62356	0.769513
PANTO.PWY..phosphopantothenate.biosynthesis.I	Condition	KD3:1	0.336537	0.159193	16	16	0.0561292	0.142355
PANTO.PWY..phosphopantothenate.biosynthesis.I	Condition	MCT2.5:1	0.257745	0.159193	16	16	0.131398	0.257619
PANTO.PWY..phosphopantothenate.biosynthesis.I	Condition	KD4:1	0.255705	0.159193	16	16	0.134195	0.261428
PANTOSYN.PWY..superpathway.of.coenzyme.A.biosynthesis.I..bacteria.	Condition	KD4:1	-0.0625075	0.13205	16	16	0.644449	0.789004
PANTOSYN.PWY..superpathway.of.coenzyme.A.biosynthesis.I..bacteria.	Condition	MCT2.5:1	-0.031245	0.13205	16	16	0.816946	0.911067
PANTOSYN.PWY..superpathway.of.coenzyme.A.biosynthesis.I..bacteria.	Condition	KD3:1	-0.0234936	0.13205	16	16	0.861758	0.939911
PENTOSE.P.PWY..pentose.phosphate.pathway	Condition	MCT2.5:1	-1.7386	0.282539	16	16	4.92014e-05	0.00406404
PENTOSE.P.PWY..pentose.phosphate.pathway	Condition	KD4:1	-1.63589	0.282539	16	16	8.60742e-05	0.00461437
PENTOSE.P.PWY..pentose.phosphate.pathway	Condition	KD3:1	-0.700767	0.282539	16	16	0.0289447	0.092908
PEPTIDOGLYCANSYN.PWY..peptidoglycan.biosynthesis.I..meso.diaminopimelate.containing.	Condition	KD3:1	-0.551839	0.102911	16	16	0.000170178	0.00515176
PEPTIDOGLYCANSYN.PWY..peptidoglycan.biosynthesis.I..meso.diaminopimelate.containing.	Condition	MCT2.5:1	-0.426423	0.102911	16	16	0.00136204	0.0130819
PEPTIDOGLYCANSYN.PWY..peptidoglycan.biosynthesis.I..meso.diaminopimelate.containing.	Condition	KD4:1	-0.319086	0.102911	16	16	0.00917975	0.0419694
PHOSLIPSYN.PWY..superpathway.of.phospholipid.biosynthesis.I..bacteria.	Condition	KD3:1	1.52817	0.35761	16	16	0.00108178	0.0119821
PHOSLIPSYN.PWY..superpathway.of.phospholipid.biosynthesis.I..bacteria.	Condition	MCT2.5:1	0.380726	0.35761	16	16	0.307993	0.496879
PHOSLIPSYN.PWY..superpathway.of.phospholipid.biosynthesis.I..bacteria.	Condition	KD4:1	0.0442384	0.35761	16	16	0.903596	0.965577
POLYAMINSYN3.PWY..superpathway.of.polyamine.biosynthesis.II	Condition	KD4:1	1.78382	0.844023	16	8	0.0561836	0.142355
POLYAMINSYN3.PWY..superpathway.of.polyamine.biosynthesis.II	Condition	KD3:1	0.886214	0.844023	16	8	0.314411	0.505915
POLYAMINSYN3.PWY..superpathway.of.polyamine.biosynthesis.II	Condition	MCT2.5:1	0.0658672	0.844023	16	8	0.939083	0.986247
POLYAMSYN.PWY..superpathway.of.polyamine.biosynthesis.I	Condition	KD3:1	2.50018	0.78151	16	16	0.00764429	0.0372885
POLYAMSYN.PWY..superpathway.of.polyamine.biosynthesis.I	Condition	MCT2.5:1	-0.811989	0.78151	16	16	0.319287	0.50979
POLYAMSYN.PWY..superpathway.of.polyamine.biosynthesis.I	Condition	KD4:1	0.238943	0.78151	16	16	0.765038	0.871215
POLYISOPRENSYN.PWY..polyisoprenoid.biosynthesis..E..coli.	Condition	KD3:1	1.66342	0.680059	16	16	0.0308184	0.0969138
POLYISOPRENSYN.PWY..polyisoprenoid.biosynthesis..E..coli.	Condition	MCT2.5:1	-1.29118	0.680059	16	16	0.0819173	0.18641
POLYISOPRENSYN.PWY..polyisoprenoid.biosynthesis..E..coli.	Condition	KD4:1	-0.399781	0.680059	16	16	0.567524	0.725657
PPGPPMET.PWY..ppGpp.metabolism	Condition	MCT2.5:1	-1.37448	0.37088	16	16	0.00300272	0.0211385
PPGPPMET.PWY..ppGpp.metabolism	Condition	KD3:1	-1.19298	0.37088	16	16	0.00740074	0.0365319
PPGPPMET.PWY..ppGpp.metabolism	Condition	KD4:1	-0.522627	0.37088	16	16	0.184174	0.334101
PROPFERM.PWY..superpathway.of.L.alanine.fermentation..Stickland.reaction.	Condition	KD4:1	0.440647	0.358239	16	2	0.242252	0.418037
PROPFERM.PWY..superpathway.of.L.alanine.fermentation..Stickland.reaction.	Condition	KD3:1	0.25	0.358239	16	2	0.498565	0.671437
PROPFERM.PWY..superpathway.of.L.alanine.fermentation..Stickland.reaction.	Condition	MCT2.5:1	-3.28733e-17	0.358239	16	2	1	1
PROTOCATECHUATE.ORTHO.CLEAVAGE.PWY..protocatechuate.degradation.II..ortho.cleavage.pathway.	Condition	KD4:1	1.33664	0.513708	16	5	0.0231431	0.078345
PROTOCATECHUATE.ORTHO.CLEAVAGE.PWY..protocatechuate.degradation.II..ortho.cleavage.pathway.	Condition	MCT2.5:1	0.815564	0.513708	16	5	0.138362	0.268279
PROTOCATECHUATE.ORTHO.CLEAVAGE.PWY..protocatechuate.degradation.II..ortho.cleavage.pathway.	Condition	KD3:1	4.48691293489498e-16	0.513708	16	5	1	1
PWY.1042..glycolysis.IV	Condition	KD3:1	-0.456836	0.128452	16	16	0.00394928	0.0246573
PWY.1042..glycolysis.IV	Condition	KD4:1	-0.281411	0.128452	16	16	0.048938	0.130396
PWY.1042..glycolysis.IV	Condition	MCT2.5:1	-0.250193	0.128452	16	16	0.0752203	0.176134
PWY.1269..CMP.3.deoxy.D.manno.octulosonate.biosynthesis	Condition	KD3:1	1.2899	0.257996	16	16	0.000309475	0.00636988
PWY.1269..CMP.3.deoxy.D.manno.octulosonate.biosynthesis	Condition	KD4:1	0.540132	0.257996	16	16	0.0582054	0.145396
PWY.1269..CMP.3.deoxy.D.manno.octulosonate.biosynthesis	Condition	MCT2.5:1	0.441868	0.257996	16	16	0.112463	0.232235
PWY.1861..formaldehyde.assimilation.II..assimilatory.RuMP.Cycle.	Condition	MCT2.5:1	-1.62448	0.583977	16	10	0.0165965	0.061751
PWY.1861..formaldehyde.assimilation.II..assimilatory.RuMP.Cycle.	Condition	KD3:1	-1.54107	0.583977	16	10	0.0216167	0.0741913
PWY.1861..formaldehyde.assimilation.II..assimilatory.RuMP.Cycle.	Condition	KD4:1	0.357273	0.583977	16	10	0.55209	0.714389
PWY.2941..L.lysine.biosynthesis.II	Condition	KD4:1	-0.953287	0.239135	16	16	0.00180535	0.0146198
PWY.2941..L.lysine.biosynthesis.II	Condition	KD3:1	-0.686737	0.239135	16	16	0.0140439	0.055501
PWY.2941..L.lysine.biosynthesis.II	Condition	MCT2.5:1	-0.674006	0.239135	16	16	0.0155024	0.0583815
PWY.2942..L.lysine.biosynthesis.III	Condition	KD3:1	-0.610234	0.141485	16	16	0.00100839	0.0119821
PWY.2942..L.lysine.biosynthesis.III	Condition	KD4:1	-0.595843	0.141485	16	16	0.00120732	0.0124655
PWY.2942..L.lysine.biosynthesis.III	Condition	MCT2.5:1	-0.541286	0.141485	16	16	0.00241416	0.0183506
PWY.3001..superpathway.of.L.isoleucine.biosynthesis.I	Condition	MCT2.5:1	-0.431857	0.160429	16	16	0.019601	0.0684104
PWY.3001..superpathway.of.L.isoleucine.biosynthesis.I	Condition	KD4:1	-0.217134	0.160429	16	16	0.200853	0.3591
PWY.3001..superpathway.of.L.isoleucine.biosynthesis.I	Condition	KD3:1	-0.105484	0.160429	16	16	0.523264	0.689707
PWY.3781..aerobic.respiration.I..cytochrome.c.	Condition	MCT2.5:1	1.68685	0.489623	16	4	0.00484773	0.0279364
PWY.3781..aerobic.respiration.I..cytochrome.c.	Condition	KD3:1	-0.25	0.489623	16	4	0.618895	0.765492
PWY.3781..aerobic.respiration.I..cytochrome.c.	Condition	KD4:1	-0.25	0.489623	16	4	0.618895	0.765492
PWY.3841..folate.transformations.II..plants.	Condition	KD3:1	-0.513887	0.129372	16	16	0.00185227	0.0148062
PWY.3841..folate.transformations.II..plants.	Condition	MCT2.5:1	-0.1287	0.129372	16	16	0.339469	0.525752
PWY.3841..folate.transformations.II..plants.	Condition	KD4:1	-0.0877196	0.129372	16	16	0.510609	0.680996
PWY.4041...gamma..glutamyl.cycle	Condition	KD3:1	1.16538	0.32599	16	16	0.00381789	0.0245097
PWY.4041...gamma..glutamyl.cycle	Condition	KD4:1	0.0443985	0.32599	16	16	0.893925	0.958937
PWY.4041...gamma..glutamyl.cycle	Condition	MCT2.5:1	-0.0227913	0.32599	16	16	0.945414	0.989331
PWY.4984..urea.cycle	Condition	KD4:1	1.28109	1.0497	16	10	0.245743	0.423471
PWY.4984..urea.cycle	Condition	MCT2.5:1	-0.290433	1.0497	16	10	0.786733	0.888571
PWY.4984..urea.cycle	Condition	KD3:1	0.0278955	1.0497	16	10	0.979236	1
PWY.5004..superpathway.of.L.citrulline.metabolism	Condition	MCT2.5:1	-0.171887	0.789905	16	6	0.831394	0.920551
PWY.5004..superpathway.of.L.citrulline.metabolism	Condition	KD3:1	0.0357809	0.789905	16	6	0.964615	0.998587
PWY.5004..superpathway.of.L.citrulline.metabolism	Condition	KD4:1	-0.0357547	0.789905	16	6	0.964641	0.998587
PWY.5005..biotin.biosynthesis.II	Condition	MCT2.5:1	3.45689	0.738729	16	11	0.000532711	0.00825036
PWY.5005..biotin.biosynthesis.II	Condition	KD4:1	2.948	0.738729	16	11	0.00179162	0.014604
PWY.5005..biotin.biosynthesis.II	Condition	KD3:1	1.80918	0.738729	16	11	0.0306469	0.0966196
PWY.5022..4.aminobutanoate.degradation.V	Condition	KD3:1	3.23652	0.476926	16	15	1.9407523126981e-05	0.00296875
PWY.5022..4.aminobutanoate.degradation.V	Condition	KD4:1	0.621284	0.476926	16	15	0.217128	0.383221
PWY.5022..4.aminobutanoate.degradation.V	Condition	MCT2.5:1	0.532451	0.476926	16	15	0.286098	0.474532
PWY.5030..L.histidine.degradation.III	Condition	MCT2.5:1	1.0169	0.238005	16	16	0.00108313	0.0119821
PWY.5030..L.histidine.degradation.III	Condition	KD4:1	0.656911	0.238005	16	16	0.017277	0.0627356
PWY.5030..L.histidine.degradation.III	Condition	KD3:1	-0.0742073	0.238005	16	16	0.760552	0.867702
PWY.5088..L.glutamate.degradation.VIII..to.propanoate.	Condition	MCT2.5:1	-0.750079	0.807993	16	6	0.371537	0.556631
PWY.5088..L.glutamate.degradation.VIII..to.propanoate.	Condition	KD3:1	0.470591	0.807993	16	6	0.571066	0.727515
PWY.5088..L.glutamate.degradation.VIII..to.propanoate.	Condition	KD4:1	0.242426	0.807993	16	6	0.769285	0.874881
PWY.5097..L.lysine.biosynthesis.VI	Condition	KD3:1	-0.617289	0.115579	16	16	0.000176219	0.00515176
PWY.5097..L.lysine.biosynthesis.VI	Condition	KD4:1	-0.571439	0.115579	16	16	0.000339721	0.00657679
PWY.5097..L.lysine.biosynthesis.VI	Condition	MCT2.5:1	-0.571768	0.115579	16	16	0.000338096	0.00657679
PWY.5100..pyruvate.fermentation.to.acetate.and.lactate.II	Condition	KD4:1	-0.289735	0.147261	16	16	0.0726759	0.171587
PWY.5100..pyruvate.fermentation.to.acetate.and.lactate.II	Condition	MCT2.5:1	-0.23339	0.147261	16	16	0.138982	0.26864
PWY.5100..pyruvate.fermentation.to.acetate.and.lactate.II	Condition	KD3:1	-0.177931	0.147261	16	16	0.250216	0.425528
PWY.5101..L.isoleucine.biosynthesis.II	Condition	KD3:1	-0.67123	1.12892	16	16	0.56317	0.72158
PWY.5101..L.isoleucine.biosynthesis.II	Condition	MCT2.5:1	0.591457	1.12892	16	16	0.609879	0.762765
PWY.5101..L.isoleucine.biosynthesis.II	Condition	KD4:1	-0.052147	1.12892	16	16	0.963917	0.998587
PWY.5103..L.isoleucine.biosynthesis.III	Condition	KD3:1	-0.419746	0.146865	16	16	0.0144059	0.0564509
PWY.5103..L.isoleucine.biosynthesis.III	Condition	KD4:1	-0.400703	0.146865	16	16	0.0183212	0.0656069
PWY.5103..L.isoleucine.biosynthesis.III	Condition	MCT2.5:1	-0.356542	0.146865	16	16	0.0318664	0.0995902
PWY.5104..L.isoleucine.biosynthesis.IV	Condition	KD3:1	0.612679	0.45628	16	3	0.204195	0.364025
PWY.5104..L.isoleucine.biosynthesis.IV	Condition	MCT2.5:1	0.531784	0.45628	16	3	0.26647	0.446762
PWY.5104..L.isoleucine.biosynthesis.IV	Condition	KD4:1	-3.39935e-17	0.45628	16	3	1	1
PWY.5121..superpathway.of.geranylgeranyl.diphosphate.biosynthesis.II..via.MEP.	Condition	KD3:1	2.66112	0.628234	16	14	0.0011559	0.0120617
PWY.5121..superpathway.of.geranylgeranyl.diphosphate.biosynthesis.II..via.MEP.	Condition	KD4:1	1.23061	0.628234	16	14	0.0737816	0.173464
PWY.5121..superpathway.of.geranylgeranyl.diphosphate.biosynthesis.II..via.MEP.	Condition	MCT2.5:1	0.48108	0.628234	16	14	0.458614	0.634886
PWY.5130..2.oxobutanoate.degradation.I	Condition	KD3:1	-0.99434	0.453401	16	16	0.0487388	0.130145
PWY.5130..2.oxobutanoate.degradation.I	Condition	KD4:1	-0.977335	0.453401	16	16	0.0521227	0.135672
PWY.5130..2.oxobutanoate.degradation.I	Condition	MCT2.5:1	0.436435	0.453401	16	16	0.354755	0.541307
PWY.5136..fatty.acid..beta..oxidation.II..plant.peroxisome.	Condition	KD3:1	2.25323	0.80647	16	16	0.0162253	0.0605518
PWY.5136..fatty.acid..beta..oxidation.II..plant.peroxisome.	Condition	MCT2.5:1	-0.561239	0.80647	16	16	0.499736	0.672283
PWY.5136..fatty.acid..beta..oxidation.II..plant.peroxisome.	Condition	KD4:1	0.0154976	0.80647	16	16	0.984984	1
PWY.5154..L.arginine.biosynthesis.III..via.N.acetyl.L.citrulline.	Condition	MCT2.5:1	0.470345	0.211563	16	16	0.0461726	0.125667
PWY.5154..L.arginine.biosynthesis.III..via.N.acetyl.L.citrulline.	Condition	KD3:1	0.428742	0.211563	16	16	0.0655259	0.159816
PWY.5154..L.arginine.biosynthesis.III..via.N.acetyl.L.citrulline.	Condition	KD4:1	0.17761	0.211563	16	16	0.417594	0.606224
PWY.5180..toluene.degradation.I..aerobic...via.o.cresol.	Condition	KD4:1	0.850086	0.401614	16	2	0.0558649	0.142129
PWY.5180..toluene.degradation.I..aerobic...via.o.cresol.	Condition	KD3:1	6.73036940234247e-16	0.401614	16	2	1	1
PWY.5180..toluene.degradation.I..aerobic...via.o.cresol.	Condition	MCT2.5:1	6.82351189723288e-16	0.401614	16	2	1	1
PWY.5188..tetrapyrrole.biosynthesis.I..from.glutamate.	Condition	KD3:1	1.16022	0.349594	16	16	0.00612415	0.0322886
PWY.5188..tetrapyrrole.biosynthesis.I..from.glutamate.	Condition	KD4:1	1.01439	0.349594	16	16	0.0132862	0.053102
PWY.5188..tetrapyrrole.biosynthesis.I..from.glutamate.	Condition	MCT2.5:1	0.517367	0.349594	16	16	0.164667	0.3068
PWY.5189..tetrapyrrole.biosynthesis.II..from.glycine.	Condition	KD3:1	2.36199	0.470489	16	16	0.000298989	0.00627877
PWY.5189..tetrapyrrole.biosynthesis.II..from.glycine.	Condition	KD4:1	0.908407	0.470489	16	16	0.0774772	0.179765
PWY.5189..tetrapyrrole.biosynthesis.II..from.glycine.	Condition	MCT2.5:1	0.546136	0.470489	16	16	0.268301	0.449224
PWY.5265..peptidoglycan.biosynthesis.II..staphylococci.	Condition	KD4:1	-1.41837	0.485659	16	8	0.0128283	0.0521604
PWY.5265..peptidoglycan.biosynthesis.II..staphylococci.	Condition	MCT2.5:1	-1.16837	0.485659	16	8	0.0331696	0.102487
PWY.5265..peptidoglycan.biosynthesis.II..staphylococci.	Condition	KD3:1	1.06225	0.485659	16	8	0.0492507	0.130948
PWY.5345..superpathway.of.L.methionine.biosynthesis..by.sulfhydrylation.	Condition	KD3:1	1.29491	0.604583	16	16	0.0534163	0.137881
PWY.5345..superpathway.of.L.methionine.biosynthesis..by.sulfhydrylation.	Condition	KD4:1	-0.0136072	0.604583	16	16	0.982414	1
PWY.5345..superpathway.of.L.methionine.biosynthesis..by.sulfhydrylation.	Condition	MCT2.5:1	-0.00501763	0.604583	16	16	0.993515	1
PWY.5347..superpathway.of.L.methionine.biosynthesis..transsulfuration.	Condition	KD4:1	-1.50845	0.692131	16	16	0.0499444	0.132225
PWY.5347..superpathway.of.L.methionine.biosynthesis..transsulfuration.	Condition	MCT2.5:1	-1.16939	0.692131	16	16	0.116903	0.240204
PWY.5347..superpathway.of.L.methionine.biosynthesis..transsulfuration.	Condition	KD3:1	-0.219414	0.692131	16	16	0.756682	0.866478
PWY.5367..petroselinate.biosynthesis	Condition	KD3:1	1.94599	0.983839	16	11	0.0713581	0.170681
PWY.5367..petroselinate.biosynthesis	Condition	MCT2.5:1	-1.11528	0.983839	16	11	0.279102	0.463548
PWY.5367..petroselinate.biosynthesis	Condition	KD4:1	0.358939	0.983839	16	11	0.721583	0.84264
PWY.5384..sucrose.degradation.IV..sucrose.phosphorylase.	Condition	KD4:1	-1.61455	0.275536	16	16	7.72111052549733e-05	0.0043499
PWY.5384..sucrose.degradation.IV..sucrose.phosphorylase.	Condition	MCT2.5:1	-1.39091	0.275536	16	16	0.000285459	0.00623338
PWY.5384..sucrose.degradation.IV..sucrose.phosphorylase.	Condition	KD3:1	-0.804083	0.275536	16	16	0.0128822	0.0521604
PWY.5392..reductive.TCA.cycle.II	Condition	KD3:1	1.50842	0.92368	16	15	0.128402	0.254951
PWY.5392..reductive.TCA.cycle.II	Condition	KD4:1	0.988979	0.92368	16	15	0.30537	0.493289
PWY.5392..reductive.TCA.cycle.II	Condition	MCT2.5:1	-0.32674	0.92368	16	15	0.729673	0.848453
PWY.5415..catechol.degradation.I..meta.cleavage.pathway.	Condition	KD4:1	0.596212	0.24966	16	2	0.0342542	0.105052
PWY.5415..catechol.degradation.I..meta.cleavage.pathway.	Condition	KD3:1	-2.88444e-16	0.24966	16	2	1	1
PWY.5415..catechol.degradation.I..meta.cleavage.pathway.	Condition	MCT2.5:1	-2.61447e-16	0.24966	16	2	1	1
PWY.5484..glycolysis.II..from.fructose.6.phosphate.	Condition	KD4:1	-0.267326	0.116442	16	16	0.0405052	0.116711
PWY.5484..glycolysis.II..from.fructose.6.phosphate.	Condition	MCT2.5:1	-0.219329	0.116442	16	16	0.0840749	0.188221
PWY.5484..glycolysis.II..from.fructose.6.phosphate.	Condition	KD3:1	-0.21073	0.116442	16	16	0.0954339	0.204572
PWY.5494..pyruvate.fermentation.to.propanoate.II..acrylate.pathway.	Condition	KD4:1	0.446592	0.361901	16	2	0.240819	0.417891
PWY.5494..pyruvate.fermentation.to.propanoate.II..acrylate.pathway.	Condition	KD3:1	0.25	0.361901	16	2	0.502837	0.674259
PWY.5494..pyruvate.fermentation.to.propanoate.II..acrylate.pathway.	Condition	MCT2.5:1	8.40824571747231e-17	0.361901	16	2	1	1
PWY.5497..purine.nucleobases.degradation.II..anaerobic.	Condition	KD3:1	2.28944	0.555481	16	16	0.00141676	0.0131696
PWY.5497..purine.nucleobases.degradation.II..anaerobic.	Condition	KD4:1	0.852257	0.555481	16	16	0.150898	0.285875
PWY.5497..purine.nucleobases.degradation.II..anaerobic.	Condition	MCT2.5:1	0.697814	0.555481	16	16	0.232938	0.407642
PWY.5505..L.glutamate.and.L.glutamine.biosynthesis	Condition	KD4:1	1.18414	0.34508	16	14	0.00497195	0.0285197
PWY.5505..L.glutamate.and.L.glutamine.biosynthesis	Condition	KD3:1	-1.02718	0.34508	16	14	0.0115576	0.0488529
PWY.5505..L.glutamate.and.L.glutamine.biosynthesis	Condition	MCT2.5:1	0.352701	0.34508	16	14	0.326905	0.515974
PWY.5514..UDP.N.acetyl.D.galactosamine.biosynthesis.II	Condition	MCT2.5:1	3.3899	0.598842	16	10	0.000105468	0.00481025
PWY.5514..UDP.N.acetyl.D.galactosamine.biosynthesis.II	Condition	KD4:1	3.11977	0.598842	16	10	0.000218397	0.00533171
PWY.5514..UDP.N.acetyl.D.galactosamine.biosynthesis.II	Condition	KD3:1	0.0962722	0.598842	16	10	0.874954	0.949271
PWY.561..superpathway.of.glyoxylate.cycle.and.fatty.acid.degradation	Condition	MCT2.5:1	-1.9653	1.09151	16	14	0.0969463	0.207455
PWY.561..superpathway.of.glyoxylate.cycle.and.fatty.acid.degradation	Condition	KD3:1	1.92837	1.09151	16	14	0.10268	0.216731
PWY.561..superpathway.of.glyoxylate.cycle.and.fatty.acid.degradation	Condition	KD4:1	-1.83467	1.09151	16	14	0.118613	0.242511
PWY.5656..mannosylglycerate.biosynthesis.I	Condition	KD3:1	4.6149	1.1389	16	10	0.00160443	0.0138413
PWY.5656..mannosylglycerate.biosynthesis.I	Condition	KD4:1	0.374559	1.1389	16	10	0.747918	0.861217
PWY.5656..mannosylglycerate.biosynthesis.I	Condition	MCT2.5:1	-0.045123	1.1389	16	10	0.969048	1
PWY.5659..GDP.mannose.biosynthesis	Condition	KD4:1	-0.873755	0.316781	16	16	0.017336	0.0627356
PWY.5659..GDP.mannose.biosynthesis	Condition	MCT2.5:1	-0.770511	0.316781	16	16	0.0315987	0.099116
PWY.5659..GDP.mannose.biosynthesis	Condition	KD3:1	-0.442218	0.316781	16	16	0.188014	0.339576
PWY.5667..CDP.diacylglycerol.biosynthesis.I	Condition	KD3:1	0.876625	0.186944	16	16	0.000523884	0.00821636
PWY.5667..CDP.diacylglycerol.biosynthesis.I	Condition	MCT2.5:1	0.798877	0.186944	16	16	0.00108164	0.0119821
PWY.5667..CDP.diacylglycerol.biosynthesis.I	Condition	KD4:1	0.792277	0.186944	16	16	0.00115143	0.0120617
PWY.5675..nitrate.reduction.V..assimilatory.	Condition	KD3:1	2.85293	1.18902	16	14	0.0335556	0.103421
PWY.5675..nitrate.reduction.V..assimilatory.	Condition	MCT2.5:1	-2.03375	1.18902	16	14	0.112889	0.232729
PWY.5675..nitrate.reduction.V..assimilatory.	Condition	KD4:1	-1.03979	1.18902	16	14	0.399013	0.585755
PWY.5676..acetyl.CoA.fermentation.to.butanoate.II	Condition	KD4:1	-0.532516	0.15942	16	16	0.00588452	0.0316997
PWY.5676..acetyl.CoA.fermentation.to.butanoate.II	Condition	MCT2.5:1	-0.441621	0.15942	16	16	0.0169567	0.0623421
PWY.5676..acetyl.CoA.fermentation.to.butanoate.II	Condition	KD3:1	-0.294248	0.15942	16	16	0.0897347	0.196433
PWY.5677..succinate.fermentation.to.butanoate	Condition	MCT2.5:1	1.48842	0.37731	16	14	0.00194586	0.0153562
PWY.5677..succinate.fermentation.to.butanoate	Condition	KD4:1	1.16635	0.37731	16	14	0.00934115	0.0423944
PWY.5677..succinate.fermentation.to.butanoate	Condition	KD3:1	0.799786	0.37731	16	14	0.0555641	0.141946
PWY.5686..UMP.biosynthesis.I	Condition	KD3:1	-0.448308	0.143316	16	16	0.0087226	0.0410924
PWY.5686..UMP.biosynthesis.I	Condition	KD4:1	-0.332823	0.143316	16	16	0.0386062	0.113081
PWY.5686..UMP.biosynthesis.I	Condition	MCT2.5:1	-0.282005	0.143316	16	16	0.0726483	0.171587
PWY.5690..TCA.cycle.II..plants.and.fungi.	Condition	MCT2.5:1	-1.76674	0.692139	16	16	0.0253455	0.0831058
PWY.5690..TCA.cycle.II..plants.and.fungi.	Condition	KD4:1	-0.461214	0.692139	16	16	0.517787	0.685404
PWY.5690..TCA.cycle.II..plants.and.fungi.	Condition	KD3:1	-0.320408	0.692139	16	16	0.651702	0.794742
PWY.5692..allantoin.degradation.to.glyoxylate.II	Condition	KD3:1	3.10327	0.766407	16	9	0.00161291	0.0138413
PWY.5692..allantoin.degradation.to.glyoxylate.II	Condition	KD4:1	-1.39366	0.766407	16	9	0.0940298	0.202262
PWY.5692..allantoin.degradation.to.glyoxylate.II	Condition	MCT2.5:1	-1.24149	0.766407	16	9	0.131221	0.257619
PWY.5695..inosine.5..phosphate.degradation	Condition	KD3:1	0.271637	0.167464	16	16	0.130753	0.257619
PWY.5695..inosine.5..phosphate.degradation	Condition	MCT2.5:1	0.140309	0.167464	16	16	0.418495	0.606451
PWY.5695..inosine.5..phosphate.degradation	Condition	KD4:1	0.0597299	0.167464	16	16	0.72753	0.847987
PWY.5705..allantoin.degradation.to.glyoxylate.III	Condition	KD3:1	2.56337	0.87747	16	12	0.0128088	0.0521604
PWY.5705..allantoin.degradation.to.glyoxylate.III	Condition	KD4:1	-2.43808	0.87747	16	12	0.0166957	0.0617819
PWY.5705..allantoin.degradation.to.glyoxylate.III	Condition	MCT2.5:1	-1.89356	0.87747	16	12	0.0518982	0.135372
PWY.5723..Rubisco.shunt	Condition	KD3:1	3.89089	1.43541	16	14	0.0189329	0.0675346
PWY.5723..Rubisco.shunt	Condition	KD4:1	0.719093	1.43541	16	14	0.625457	0.770869
PWY.5723..Rubisco.shunt	Condition	MCT2.5:1	0.385371	1.43541	16	14	0.792894	0.8939
PWY.5747..2.methylcitrate.cycle.II	Condition	KD3:1	3.66866	1.23391	16	11	0.0116316	0.0488529
PWY.5747..2.methylcitrate.cycle.II	Condition	MCT2.5:1	-0.683275	1.23391	16	11	0.58992	0.745828
PWY.5747..2.methylcitrate.cycle.II	Condition	KD4:1	-0.0885088	1.23391	16	11	0.943998	0.988684
PWY.5838..superpathway.of.menaquinol.8.biosynthesis.I	Condition	KD3:1	1.72155	0.936544	16	13	0.0909025	0.198289
PWY.5838..superpathway.of.menaquinol.8.biosynthesis.I	Condition	MCT2.5:1	-1.13598	0.936544	16	13	0.248485	0.425528
PWY.5838..superpathway.of.menaquinol.8.biosynthesis.I	Condition	KD4:1	-0.923341	0.936544	16	13	0.343643	0.530549
PWY.5840..superpathway.of.menaquinol.7.biosynthesis	Condition	KD3:1	2.22131	0.82733	16	13	0.0198557	0.0689111
PWY.5840..superpathway.of.menaquinol.7.biosynthesis	Condition	KD4:1	-0.620305	0.82733	16	13	0.46784	0.646214
PWY.5840..superpathway.of.menaquinol.7.biosynthesis	Condition	MCT2.5:1	-0.219605	0.82733	16	13	0.795177	0.894033
PWY.5845..superpathway.of.menaquinol.9.biosynthesis	Condition	KD3:1	2.72677	0.965316	16	10	0.0153246	0.0583815
PWY.5845..superpathway.of.menaquinol.9.biosynthesis	Condition	MCT2.5:1	-0.600308	0.965316	16	10	0.545657	0.709411
PWY.5845..superpathway.of.menaquinol.9.biosynthesis	Condition	KD4:1	-0.282171	0.965316	16	10	0.775042	0.878571
PWY.5850..superpathway.of.menaquinol.6.biosynthesis	Condition	KD3:1	2.72677	0.965316	16	10	0.0153246	0.0583815
PWY.5850..superpathway.of.menaquinol.6.biosynthesis	Condition	MCT2.5:1	-0.600308	0.965316	16	10	0.545657	0.709411
PWY.5850..superpathway.of.menaquinol.6.biosynthesis	Condition	KD4:1	-0.282171	0.965316	16	10	0.775042	0.878571
PWY.5855..ubiquinol.7.biosynthesis..early.decarboxylation.	Condition	KD3:1	1.5923	1.32503	16	11	0.252656	0.428823
PWY.5855..ubiquinol.7.biosynthesis..early.decarboxylation.	Condition	KD4:1	0.503453	1.32503	16	11	0.710618	0.832976
PWY.5855..ubiquinol.7.biosynthesis..early.decarboxylation.	Condition	MCT2.5:1	0.228372	1.32503	16	11	0.866033	0.941242
PWY.5860..superpathway.of.demethylmenaquinol.6.biosynthesis.I	Condition	KD3:1	2.96584	1.00763	16	10	0.0122948	0.0507937
PWY.5860..superpathway.of.demethylmenaquinol.6.biosynthesis.I	Condition	MCT2.5:1	-0.606663	1.00763	16	10	0.558334	0.717029
PWY.5860..superpathway.of.demethylmenaquinol.6.biosynthesis.I	Condition	KD4:1	-0.257774	1.00763	16	10	0.802421	0.89807
PWY.5861..superpathway.of.demethylmenaquinol.8.biosynthesis.I	Condition	KD3:1	1.98259	0.983631	16	13	0.0668017	0.162289
PWY.5861..superpathway.of.demethylmenaquinol.8.biosynthesis.I	Condition	MCT2.5:1	-1.19065	0.983631	16	13	0.249404	0.425528
PWY.5861..superpathway.of.demethylmenaquinol.8.biosynthesis.I	Condition	KD4:1	-0.921103	0.983631	16	13	0.367515	0.552778
PWY.5862..superpathway.of.demethylmenaquinol.9.biosynthesis	Condition	KD3:1	2.96584	1.00763	16	10	0.0122948	0.0507937
PWY.5862..superpathway.of.demethylmenaquinol.9.biosynthesis	Condition	MCT2.5:1	-0.606663	1.00763	16	10	0.558334	0.717029
PWY.5862..superpathway.of.demethylmenaquinol.9.biosynthesis	Condition	KD4:1	-0.257774	1.00763	16	10	0.802421	0.89807
PWY.5896..superpathway.of.menaquinol.10.biosynthesis	Condition	KD3:1	2.72677	0.965316	16	10	0.0153246	0.0583815
PWY.5896..superpathway.of.menaquinol.10.biosynthesis	Condition	MCT2.5:1	-0.600308	0.965316	16	10	0.545657	0.709411
PWY.5896..superpathway.of.menaquinol.10.biosynthesis	Condition	KD4:1	-0.282171	0.965316	16	10	0.775042	0.878571
PWY.5897..superpathway.of.menaquinol.11.biosynthesis	Condition	KD3:1	1.67088	0.949036	16	13	0.103743	0.216758
PWY.5897..superpathway.of.menaquinol.11.biosynthesis	Condition	MCT2.5:1	-1.0511	0.949036	16	13	0.289765	0.476785
PWY.5897..superpathway.of.menaquinol.11.biosynthesis	Condition	KD4:1	-0.964782	0.949036	16	13	0.329407	0.515974
PWY.5898..superpathway.of.menaquinol.12.biosynthesis	Condition	KD3:1	1.67088	0.949036	16	13	0.103743	0.216758
PWY.5898..superpathway.of.menaquinol.12.biosynthesis	Condition	MCT2.5:1	-1.0511	0.949036	16	13	0.289765	0.476785
PWY.5898..superpathway.of.menaquinol.12.biosynthesis	Condition	KD4:1	-0.964782	0.949036	16	13	0.329407	0.515974
PWY.5899..superpathway.of.menaquinol.13.biosynthesis	Condition	KD3:1	1.67088	0.949036	16	13	0.103743	0.216758
PWY.5899..superpathway.of.menaquinol.13.biosynthesis	Condition	MCT2.5:1	-1.0511	0.949036	16	13	0.289765	0.476785
PWY.5899..superpathway.of.menaquinol.13.biosynthesis	Condition	KD4:1	-0.964782	0.949036	16	13	0.329407	0.515974
PWY.5910..superpathway.of.geranylgeranyldiphosphate.biosynthesis.I..via.mevalonate.	Condition	KD3:1	0.242192	0.618949	16	4	0.702437	0.825731
PWY.5910..superpathway.of.geranylgeranyldiphosphate.biosynthesis.I..via.mevalonate.	Condition	MCT2.5:1	-0.127884	0.618949	16	4	0.839775	0.928282
PWY.5910..superpathway.of.geranylgeranyldiphosphate.biosynthesis.I..via.mevalonate.	Condition	KD4:1	0.0421212	0.618949	16	4	0.946864	0.989781
PWY.5913..partial.TCA.cycle..obligate.autotrophs.	Condition	MCT2.5:1	-4.48181	0.764887	16	15	7.7238e-05	0.0043499
PWY.5913..partial.TCA.cycle..obligate.autotrophs.	Condition	KD4:1	-2.38016	0.764887	16	15	0.008991	0.0415666
PWY.5913..partial.TCA.cycle..obligate.autotrophs.	Condition	KD3:1	-0.70743	0.764887	16	15	0.373253	0.55821
PWY.5918..superpathway.of.heme.b.biosynthesis.from.glutamate	Condition	KD3:1	2.51907	0.746426	16	16	0.00552057	0.0303999
PWY.5918..superpathway.of.heme.b.biosynthesis.from.glutamate	Condition	KD4:1	0.392428	0.746426	16	16	0.608646	0.7625
PWY.5918..superpathway.of.heme.b.biosynthesis.from.glutamate	Condition	MCT2.5:1	-0.0841473	0.746426	16	16	0.912106	0.96948
PWY.5920..superpathway.of.heme.b.biosynthesis.from.glycine	Condition	KD3:1	3.23845	0.966404	16	13	0.00576916	0.0312139
PWY.5920..superpathway.of.heme.b.biosynthesis.from.glycine	Condition	MCT2.5:1	-0.755179	0.966404	16	13	0.449691	0.630993
PWY.5920..superpathway.of.heme.b.biosynthesis.from.glycine	Condition	KD4:1	0.513807	0.966404	16	13	0.604658	0.758271
PWY.5941..glycogen.degradation.II	Condition	KD4:1	-0.872418	0.191709	16	16	0.000665333	0.00926233
PWY.5941..glycogen.degradation.II	Condition	MCT2.5:1	-0.630071	0.191709	16	16	0.00650017	0.0330702
PWY.5941..glycogen.degradation.II	Condition	KD3:1	-0.559551	0.191709	16	16	0.0128702	0.0521604
PWY.5971..palmitate.biosynthesis..type.II.fatty.acid.synthase.	Condition	KD3:1	1.46456	0.625568	16	11	0.0373061	0.111918
PWY.5971..palmitate.biosynthesis..type.II.fatty.acid.synthase.	Condition	KD4:1	0.598319	0.625568	16	11	0.357722	0.543825
PWY.5971..palmitate.biosynthesis..type.II.fatty.acid.synthase.	Condition	MCT2.5:1	-0.534032	0.625568	16	11	0.410003	0.598344
PWY.5973..cis.vaccenate.biosynthesis	Condition	KD4:1	0.552386	0.287062	16	16	0.0783566	0.181465
PWY.5973..cis.vaccenate.biosynthesis	Condition	KD3:1	0.474241	0.287062	16	16	0.124429	0.25061
PWY.5973..cis.vaccenate.biosynthesis	Condition	MCT2.5:1	0.373525	0.287062	16	16	0.217619	0.383472
PWY.5981..CDP.diacylglycerol.biosynthesis.III	Condition	KD4:1	-1.36922	0.724311	16	16	0.0830955	0.187191
PWY.5981..CDP.diacylglycerol.biosynthesis.III	Condition	MCT2.5:1	-1.3235	0.724311	16	16	0.0926221	0.200627
PWY.5981..CDP.diacylglycerol.biosynthesis.III	Condition	KD3:1	-0.650068	0.724311	16	16	0.387106	0.5744
PWY.5989..stearate.biosynthesis.II..bacteria.and.plants.	Condition	KD3:1	1.22396	0.328173	16	16	0.00287592	0.0205969
PWY.5989..stearate.biosynthesis.II..bacteria.and.plants.	Condition	KD4:1	0.645598	0.328173	16	16	0.0727062	0.171587
PWY.5989..stearate.biosynthesis.II..bacteria.and.plants.	Condition	MCT2.5:1	0.200335	0.328173	16	16	0.552945	0.714389
PWY.6060..malonate.degradation.II..biotin.dependent.	Condition	KD4:1	2.89882	0.431844	16	11	2.15648e-05	0.00296875
PWY.6060..malonate.degradation.II..biotin.dependent.	Condition	MCT2.5:1	2.43969	0.431844	16	11	0.000107368	0.00481025
PWY.6060..malonate.degradation.II..biotin.dependent.	Condition	KD3:1	0.343028	0.431844	16	11	0.442427	0.627596
PWY.6121..5.aminoimidazole.ribonucleotide.biosynthesis.I	Condition	KD3:1	-0.332726	0.17653	16	16	0.0838983	0.188221
PWY.6121..5.aminoimidazole.ribonucleotide.biosynthesis.I	Condition	KD4:1	-0.249755	0.17653	16	16	0.182548	0.333084
PWY.6121..5.aminoimidazole.ribonucleotide.biosynthesis.I	Condition	MCT2.5:1	-0.244494	0.17653	16	16	0.191261	0.343937
PWY.6122..5.aminoimidazole.ribonucleotide.biosynthesis.II	Condition	KD3:1	-0.386958	0.130131	16	16	0.011623	0.0488529
PWY.6122..5.aminoimidazole.ribonucleotide.biosynthesis.II	Condition	MCT2.5:1	-0.213135	0.130131	16	16	0.127389	0.254573
PWY.6122..5.aminoimidazole.ribonucleotide.biosynthesis.II	Condition	KD4:1	-0.168978	0.130131	16	16	0.218508	0.383472
PWY.6123..inosine.5..phosphate.biosynthesis.I	Condition	KD3:1	-0.586637	0.122346	16	16	0.000437317	0.00774051
PWY.6123..inosine.5..phosphate.biosynthesis.I	Condition	KD4:1	-0.446698	0.122346	16	16	0.00331985	0.0218792
PWY.6123..inosine.5..phosphate.biosynthesis.I	Condition	MCT2.5:1	-0.385321	0.122346	16	16	0.00838375	0.0397987
PWY.6124..inosine.5..phosphate.biosynthesis.II	Condition	KD3:1	-0.599187	0.124224	16	16	0.000416601	0.00748071
PWY.6124..inosine.5..phosphate.biosynthesis.II	Condition	KD4:1	-0.509892	0.124224	16	16	0.00146025	0.0131843
PWY.6124..inosine.5..phosphate.biosynthesis.II	Condition	MCT2.5:1	-0.441274	0.124224	16	16	0.0039802	0.0246573
PWY.6125..superpathway.of.guanosine.nucleotides.de.novo.biosynthesis.II	Condition	KD4:1	0.46763	0.251629	16	16	0.0878029	0.192886
PWY.6125..superpathway.of.guanosine.nucleotides.de.novo.biosynthesis.II	Condition	MCT2.5:1	0.253439	0.251629	16	16	0.333721	0.519448
PWY.6125..superpathway.of.guanosine.nucleotides.de.novo.biosynthesis.II	Condition	KD3:1	0.21208	0.251629	16	16	0.415808	0.604678
PWY.6126..superpathway.of.adenosine.nucleotides.de.novo.biosynthesis.II	Condition	KD4:1	0.327285	0.216044	16	16	0.155686	0.294496
PWY.6126..superpathway.of.adenosine.nucleotides.de.novo.biosynthesis.II	Condition	MCT2.5:1	0.151856	0.216044	16	16	0.495531	0.669534
PWY.6126..superpathway.of.adenosine.nucleotides.de.novo.biosynthesis.II	Condition	KD3:1	0.0825213	0.216044	16	16	0.709165	0.83206
PWY.6147..6.hydroxymethyl.dihydropterin.diphosphate.biosynthesis.I	Condition	KD3:1	1.20148	0.245475	16	16	0.000369361	0.00683043
PWY.6147..6.hydroxymethyl.dihydropterin.diphosphate.biosynthesis.I	Condition	KD4:1	0.704741	0.245475	16	16	0.0140656	0.055501
PWY.6147..6.hydroxymethyl.dihydropterin.diphosphate.biosynthesis.I	Condition	MCT2.5:1	0.628065	0.245475	16	16	0.0250674	0.0828865
PWY.6151..S.adenosyl.L.methionine.salvage.I	Condition	KD3:1	-0.793052	0.124188	16	16	3.47421e-05	0.00391322
PWY.6151..S.adenosyl.L.methionine.salvage.I	Condition	KD4:1	-0.544316	0.124188	16	16	0.00089158	0.0112721
PWY.6151..S.adenosyl.L.methionine.salvage.I	Condition	MCT2.5:1	-0.454887	0.124188	16	16	0.00324896	0.0216423
PWY.6163..chorismate.biosynthesis.from.3.dehydroquinate	Condition	KD3:1	-0.423833	0.101533	16	16	0.00128939	0.0128835
PWY.6163..chorismate.biosynthesis.from.3.dehydroquinate	Condition	MCT2.5:1	-0.115975	0.101533	16	16	0.27563	0.459013
PWY.6163..chorismate.biosynthesis.from.3.dehydroquinate	Condition	KD4:1	-0.0641552	0.101533	16	16	0.539324	0.704134
PWY.6168..flavin.biosynthesis.III..fungi.	Condition	KD3:1	0.978017	0.39171	16	16	0.0280804	0.0906033
PWY.6168..flavin.biosynthesis.III..fungi.	Condition	MCT2.5:1	-0.823444	0.39171	16	16	0.057323	0.144063
PWY.6168..flavin.biosynthesis.III..fungi.	Condition	KD4:1	0.640078	0.39171	16	16	0.12819	0.254951
PWY.621..sucrose.degradation.III..sucrose.invertase.	Condition	KD3:1	0.362003	0.42561	16	16	0.41167	0.599364
PWY.621..sucrose.degradation.III..sucrose.invertase.	Condition	MCT2.5:1	-0.169575	0.42561	16	16	0.697313	0.821604
PWY.621..sucrose.degradation.III..sucrose.invertase.	Condition	KD4:1	0.140508	0.42561	16	16	0.746992	0.861112
PWY.6215..4.chlorobenzoate.degradation	Condition	MCT2.5:1	-0.647493	0.648716	16	5	0.337926	0.524674
PWY.6215..4.chlorobenzoate.degradation	Condition	KD3:1	0.210293	0.648716	16	5	0.751392	0.862813
PWY.6215..4.chlorobenzoate.degradation	Condition	KD4:1	-0.00971307	0.648716	16	5	0.9883	1
PWY.622..starch.biosynthesis	Condition	KD4:1	0.996299	0.707593	16	4	0.184503	0.33421
PWY.622..starch.biosynthesis	Condition	MCT2.5:1	-0.25	0.707593	16	4	0.729985	0.848453
PWY.622..starch.biosynthesis	Condition	KD3:1	0.0670808	0.707593	16	4	0.926037	0.976477
PWY.6269..superpathway.of.adenosylcobalamin.salvage.from.cobinamide.II	Condition	KD4:1	1.60781	1.10917	16	6	0.172809	0.318143
PWY.6269..superpathway.of.adenosylcobalamin.salvage.from.cobinamide.II	Condition	MCT2.5:1	-0.71718	1.10917	16	6	0.53007	0.695717
PWY.6269..superpathway.of.adenosylcobalamin.salvage.from.cobinamide.II	Condition	KD3:1	0.356085	1.10917	16	6	0.753705	0.863867
PWY.6270..isoprene.biosynthesis.I	Condition	MCT2.5:1	-2.32395	0.632131	16	16	0.00316978	0.0216332
PWY.6270..isoprene.biosynthesis.I	Condition	KD4:1	-1.81318	0.632131	16	16	0.0141328	0.055589
PWY.6270..isoprene.biosynthesis.I	Condition	KD3:1	-0.205764	0.632131	16	16	0.750402	0.862475
PWY.6277..superpathway.of.5.aminoimidazole.ribonucleotide.biosynthesis	Condition	KD3:1	-0.386958	0.130131	16	16	0.011623	0.0488529
PWY.6277..superpathway.of.5.aminoimidazole.ribonucleotide.biosynthesis	Condition	MCT2.5:1	-0.213135	0.130131	16	16	0.127389	0.254573
PWY.6277..superpathway.of.5.aminoimidazole.ribonucleotide.biosynthesis	Condition	KD4:1	-0.168978	0.130131	16	16	0.218508	0.383472
PWY.6282..palmitoleate.biosynthesis.I..from..5Z..dodec.5.enoate.	Condition	KD3:1	1.3572	0.334598	16	16	0.0015925	0.0138413
PWY.6282..palmitoleate.biosynthesis.I..from..5Z..dodec.5.enoate.	Condition	KD4:1	0.738377	0.334598	16	16	0.0475564	0.128092
PWY.6282..palmitoleate.biosynthesis.I..from..5Z..dodec.5.enoate.	Condition	MCT2.5:1	0.340894	0.334598	16	16	0.328392	0.515974
PWY.6284..superpathway.of.unsaturated.fatty.acids.biosynthesis..E..coli.	Condition	KD3:1	1.89335	0.860097	16	11	0.0480231	0.128914
PWY.6284..superpathway.of.unsaturated.fatty.acids.biosynthesis..E..coli.	Condition	MCT2.5:1	-0.836462	0.860097	16	11	0.349988	0.535352
PWY.6284..superpathway.of.unsaturated.fatty.acids.biosynthesis..E..coli.	Condition	KD4:1	0.384211	0.860097	16	11	0.663042	0.799269
PWY.6285..superpathway.of.fatty.acids.biosynthesis..E..coli.	Condition	KD3:1	1.91686	0.825932	16	11	0.0387081	0.113112
PWY.6285..superpathway.of.fatty.acids.biosynthesis..E..coli.	Condition	MCT2.5:1	-0.679195	0.825932	16	11	0.426924	0.615068
PWY.6285..superpathway.of.fatty.acids.biosynthesis..E..coli.	Condition	KD4:1	0.459454	0.825932	16	11	0.588239	0.744462
PWY.6292..superpathway.of.L.cysteine.biosynthesis..mammalian.	Condition	KD4:1	0.553199	0.679604	16	16	0.4315	0.617458
PWY.6292..superpathway.of.L.cysteine.biosynthesis..mammalian.	Condition	MCT2.5:1	-0.248167	0.679604	16	16	0.721344	0.84264
PWY.6292..superpathway.of.L.cysteine.biosynthesis..mammalian.	Condition	KD3:1	-0.0679443	0.679604	16	16	0.922014	0.973062
PWY.6293..superpathway.of.L.cysteine.biosynthesis..fungi.	Condition	KD3:1	1.62651	1.13918	16	14	0.178855	0.328299
PWY.6293..superpathway.of.L.cysteine.biosynthesis..fungi.	Condition	KD4:1	0.591698	1.13918	16	14	0.612923	0.763227
PWY.6293..superpathway.of.L.cysteine.biosynthesis..fungi.	Condition	MCT2.5:1	0.536162	1.13918	16	14	0.646326	0.789741
PWY.6305..superpathway.of.putrescine.biosynthesis	Condition	KD3:1	2.91	0.737583	16	16	0.00194414	0.0153562
PWY.6305..superpathway.of.putrescine.biosynthesis	Condition	KD4:1	1.14245	0.737583	16	16	0.147362	0.280896
PWY.6305..superpathway.of.putrescine.biosynthesis	Condition	MCT2.5:1	0.113681	0.737583	16	16	0.880072	0.951715
PWY.6317..D.galactose.degradation.I..Leloir.pathway.	Condition	KD4:1	-0.462773	0.112912	16	16	0.00147621	0.0131843
PWY.6317..D.galactose.degradation.I..Leloir.pathway.	Condition	MCT2.5:1	-0.381672	0.112912	16	16	0.00546549	0.0303999
PWY.6317..D.galactose.degradation.I..Leloir.pathway.	Condition	KD3:1	-0.351962	0.112912	16	16	0.00890196	0.0413091
PWY.6328..L.lysine.degradation.X	Condition	KD4:1	0.797939	1.03748	16	6	0.4567	0.634497
PWY.6328..L.lysine.degradation.X	Condition	MCT2.5:1	0.700118	1.03748	16	6	0.512581	0.682702
PWY.6328..L.lysine.degradation.X	Condition	KD3:1	0.421347	1.03748	16	6	0.6918	0.817217
PWY.6344..L.arginine.degradation.XIV..oxidative.Stickland.reaction.	Condition	KD4:1	1.62694	0.732521	16	5	0.0463534	0.125671
PWY.6344..L.arginine.degradation.XIV..oxidative.Stickland.reaction.	Condition	KD3:1	0.957952	0.732521	16	5	0.215458	0.381361
PWY.6344..L.arginine.degradation.XIV..oxidative.Stickland.reaction.	Condition	MCT2.5:1	1.80292947160678e-17	0.732521	16	5	1	1
PWY.6353..purine.nucleotides.degradation.II..aerobic.	Condition	KD3:1	2.25752	0.641533	16	16	0.0042316	0.0259552
PWY.6353..purine.nucleotides.degradation.II..aerobic.	Condition	KD4:1	0.587723	0.641533	16	16	0.377645	0.562383
PWY.6353..purine.nucleotides.degradation.II..aerobic.	Condition	MCT2.5:1	0.0336453	0.641533	16	16	0.959037	0.996938
PWY.6385..peptidoglycan.biosynthesis.III..mycobacteria.	Condition	KD3:1	-0.31224	0.139184	16	16	0.0445261	0.124252
PWY.6385..peptidoglycan.biosynthesis.III..mycobacteria.	Condition	MCT2.5:1	-0.295915	0.139184	16	16	0.0549374	0.140635
PWY.6385..peptidoglycan.biosynthesis.III..mycobacteria.	Condition	KD4:1	-0.142187	0.139184	16	16	0.327136	0.515974
PWY.6386..UDP.N.acetylmuramoyl.pentapeptide.biosynthesis.II..lysine.containing.	Condition	KD3:1	-0.593536	0.113014	16	16	0.000203765	0.00515235
PWY.6386..UDP.N.acetylmuramoyl.pentapeptide.biosynthesis.II..lysine.containing.	Condition	MCT2.5:1	-0.456133	0.113014	16	16	0.00165105	0.0138425
PWY.6386..UDP.N.acetylmuramoyl.pentapeptide.biosynthesis.II..lysine.containing.	Condition	KD4:1	-0.312303	0.113014	16	16	0.0171705	0.0626359
PWY.6387..UDP.N.acetylmuramoyl.pentapeptide.biosynthesis.I..meso.diaminopimelate.containing.	Condition	KD3:1	-0.550955	0.111933	16	16	0.000352507	0.00661751
PWY.6387..UDP.N.acetylmuramoyl.pentapeptide.biosynthesis.I..meso.diaminopimelate.containing.	Condition	MCT2.5:1	-0.397794	0.111933	16	16	0.00396839	0.0246573
PWY.6387..UDP.N.acetylmuramoyl.pentapeptide.biosynthesis.I..meso.diaminopimelate.containing.	Condition	KD4:1	-0.282718	0.111933	16	16	0.0266252	0.0868122
PWY.6470..peptidoglycan.biosynthesis.V...beta..lactam.resistance.	Condition	MCT2.5:1	-2.97378	1.2509	16	8	0.0349337	0.105584
PWY.6470..peptidoglycan.biosynthesis.V...beta..lactam.resistance.	Condition	KD3:1	-2.4051	1.2509	16	8	0.0785722	0.181625
PWY.6470..peptidoglycan.biosynthesis.V...beta..lactam.resistance.	Condition	KD4:1	0.13528	1.2509	16	8	0.915667	0.969668
PWY.6471..peptidoglycan.biosynthesis.IV..Enterococcus.faecium.	Condition	MCT2.5:1	-2.94561	1.23779	16	8	0.0347796	0.105584
PWY.6471..peptidoglycan.biosynthesis.IV..Enterococcus.faecium.	Condition	KD3:1	-2.37687	1.23779	16	8	0.0789056	0.182056
PWY.6471..peptidoglycan.biosynthesis.IV..Enterococcus.faecium.	Condition	KD4:1	0.135393	1.23779	16	8	0.914707	0.96948
PWY.6478..GDP.D.glycero..alpha..D.manno.heptose.biosynthesis	Condition	MCT2.5:1	-1.46166	0.801955	16	4	0.0933591	0.201519
PWY.6478..GDP.D.glycero..alpha..D.manno.heptose.biosynthesis	Condition	KD3:1	-1.21166	0.801955	16	4	0.156696	0.295504
PWY.6478..GDP.D.glycero..alpha..D.manno.heptose.biosynthesis	Condition	KD4:1	-0.746393	0.801955	16	4	0.370346	0.555519
PWY.6507..4.deoxy.L.threo.hex.4.enopyranuronate.degradation	Condition	KD3:1	1.24677	0.308739	16	16	0.00164462	0.0138425
PWY.6507..4.deoxy.L.threo.hex.4.enopyranuronate.degradation	Condition	MCT2.5:1	0.702571	0.308739	16	16	0.0420098	0.119108
PWY.6507..4.deoxy.L.threo.hex.4.enopyranuronate.degradation	Condition	KD4:1	0.658768	0.308739	16	16	0.0541928	0.139016
PWY.6519..8.amino.7.oxononanoate.biosynthesis.I	Condition	KD3:1	1.22501	0.291803	16	16	0.00123615	0.0126578
PWY.6519..8.amino.7.oxononanoate.biosynthesis.I	Condition	KD4:1	0.579844	0.291803	16	16	0.0702243	0.168294
PWY.6519..8.amino.7.oxononanoate.biosynthesis.I	Condition	MCT2.5:1	0.336728	0.291803	16	16	0.270983	0.45249
PWY.6527..stachyose.degradation	Condition	KD3:1	-0.695007	0.153312	16	16	0.000685782	0.00933719
PWY.6527..stachyose.degradation	Condition	MCT2.5:1	-0.539078	0.153312	16	16	0.00425293	0.0259575
PWY.6527..stachyose.degradation	Condition	KD4:1	-0.356268	0.153312	16	16	0.0384999	0.113081
PWY.6531..mannitol.cycle	Condition	KD3:1	1.73192	0.633408	16	16	0.0181218	0.0650809
PWY.6531..mannitol.cycle	Condition	KD4:1	-0.268864	0.633408	16	16	0.678733	0.809512
PWY.6531..mannitol.cycle	Condition	MCT2.5:1	0.255179	0.633408	16	16	0.694131	0.819074
PWY.6545..pyrimidine.deoxyribonucleotides.de.novo.biosynthesis.III	Condition	KD4:1	1.30474	0.248079	16	16	0.00020128	0.00515235
PWY.6545..pyrimidine.deoxyribonucleotides.de.novo.biosynthesis.III	Condition	MCT2.5:1	1.13549	0.248079	16	16	0.000635568	0.00915661
PWY.6545..pyrimidine.deoxyribonucleotides.de.novo.biosynthesis.III	Condition	KD3:1	1.09976	0.248079	16	16	0.00081665	0.0104312
PWY.6549..L.glutamine.biosynthesis.III	Condition	KD4:1	0.842366	0.564397	16	14	0.161384	0.30159
PWY.6549..L.glutamine.biosynthesis.III	Condition	MCT2.5:1	-0.7332	0.564397	16	14	0.218321	0.383472
PWY.6549..L.glutamine.biosynthesis.III	Condition	KD3:1	0.613089	0.564397	16	14	0.298697	0.486315
PWY.6562..norspermidine.biosynthesis	Condition	KD3:1	-1.1405	0.943005	16	4	0.249787	0.425528
PWY.6562..norspermidine.biosynthesis	Condition	MCT2.5:1	-1.1405	0.943005	16	4	0.249787	0.425528
PWY.6562..norspermidine.biosynthesis	Condition	KD4:1	0.124428	0.943005	16	4	0.897212	0.960487
PWY.6583..pyruvate.fermentation.to.butanol.I	Condition	KD3:1	1.62676	0.484213	16	16	0.00567852	0.0308583
PWY.6583..pyruvate.fermentation.to.butanol.I	Condition	KD4:1	0.549572	0.484213	16	16	0.278546	0.463246
PWY.6583..pyruvate.fermentation.to.butanol.I	Condition	MCT2.5:1	-0.216223	0.484213	16	16	0.663154	0.799269
PWY.6588..pyruvate.fermentation.to.acetone	Condition	KD4:1	2.37693	0.589041	16	8	0.0016535	0.0138425
PWY.6588..pyruvate.fermentation.to.acetone	Condition	KD3:1	0.784686	0.589041	16	8	0.20756	0.368963
PWY.6588..pyruvate.fermentation.to.acetone	Condition	MCT2.5:1	-0.358467	0.589041	16	8	0.554161	0.715214
PWY.6590..superpathway.of.Clostridium.acetobutylicum.acidogenic.fermentation	Condition	KD3:1	1.40072	0.34022	16	16	0.00142805	0.0131696
PWY.6590..superpathway.of.Clostridium.acetobutylicum.acidogenic.fermentation	Condition	KD4:1	1.28021	0.34022	16	16	0.00270667	0.0197269
PWY.6590..superpathway.of.Clostridium.acetobutylicum.acidogenic.fermentation	Condition	MCT2.5:1	1.05572	0.34022	16	16	0.00913822	0.0419343
PWY.6595..superpathway.of.guanosine.nucleotides.degradation..plants.	Condition	KD3:1	1.83612	0.611076	16	15	0.0109698	0.0475231
PWY.6595..superpathway.of.guanosine.nucleotides.degradation..plants.	Condition	MCT2.5:1	0.953181	0.611076	16	15	0.144769	0.277945
PWY.6595..superpathway.of.guanosine.nucleotides.degradation..plants.	Condition	KD4:1	0.250904	0.611076	16	15	0.688607	0.816444
PWY.6606..guanosine.nucleotides.degradation.II	Condition	KD3:1	1.89648	0.508977	16	16	0.00289469	0.0206122
PWY.6606..guanosine.nucleotides.degradation.II	Condition	KD4:1	0.327166	0.508977	16	16	0.53245	0.697363
PWY.6606..guanosine.nucleotides.degradation.II	Condition	MCT2.5:1	-0.224949	0.508977	16	16	0.666376	0.800815
PWY.6607..guanosine.nucleotides.degradation.I	Condition	KD3:1	1.94008	0.621689	16	15	0.00884394	0.0411942
PWY.6607..guanosine.nucleotides.degradation.I	Condition	MCT2.5:1	1.34463	0.621689	16	15	0.0514464	0.134477
PWY.6607..guanosine.nucleotides.degradation.I	Condition	KD4:1	0.271268	0.621689	16	15	0.670337	0.804016
PWY.6608..guanosine.nucleotides.degradation.III	Condition	KD3:1	1.68036	0.563131	16	16	0.0114016	0.0487686
PWY.6608..guanosine.nucleotides.degradation.III	Condition	MCT2.5:1	-0.703007	0.563131	16	16	0.235696	0.410791
PWY.6608..guanosine.nucleotides.degradation.III	Condition	KD4:1	-0.390363	0.563131	16	16	0.50138	0.673764
PWY.6609..adenine.and.adenosine.salvage.III	Condition	KD3:1	-0.200344	0.162235	16	16	0.240503	0.417891
PWY.6609..adenine.and.adenosine.salvage.III	Condition	KD4:1	-0.0793256	0.162235	16	16	0.633689	0.778909
PWY.6609..adenine.and.adenosine.salvage.III	Condition	MCT2.5:1	-0.054105	0.162235	16	16	0.744514	0.859695
PWY.6612..superpathway.of.tetrahydrofolate.biosynthesis	Condition	MCT2.5:1	-1.77862	0.782985	16	14	0.0423165	0.119704
PWY.6612..superpathway.of.tetrahydrofolate.biosynthesis	Condition	KD3:1	0.60722	0.782985	16	14	0.453046	0.632835
PWY.6612..superpathway.of.tetrahydrofolate.biosynthesis	Condition	KD4:1	0.0499652	0.782985	16	14	0.950169	0.990959
PWY.6628..superpathway.of.L.phenylalanine.biosynthesis	Condition	KD3:1	-0.250944	0.133636	16	16	0.0849166	0.188221
PWY.6628..superpathway.of.L.phenylalanine.biosynthesis	Condition	KD4:1	0.0261914	0.133636	16	16	0.847897	0.932221
PWY.6628..superpathway.of.L.phenylalanine.biosynthesis	Condition	MCT2.5:1	-0.0261561	0.133636	16	16	0.848099	0.932221
PWY.6629..superpathway.of.L.tryptophan.biosynthesis	Condition	KD3:1	-0.382967	0.113007	16	16	0.00537926	0.0303999
PWY.6629..superpathway.of.L.tryptophan.biosynthesis	Condition	MCT2.5:1	-0.318923	0.113007	16	16	0.0153988	0.0583815
PWY.6629..superpathway.of.L.tryptophan.biosynthesis	Condition	KD4:1	-0.264077	0.113007	16	16	0.0376028	0.112214
PWY.6630..superpathway.of.L.tyrosine.biosynthesis	Condition	KD3:1	-0.306827	0.0933864	16	16	0.00651261	0.0330702
PWY.6630..superpathway.of.L.tyrosine.biosynthesis	Condition	MCT2.5:1	-0.0567425	0.0933864	16	16	0.554771	0.715256
PWY.6630..superpathway.of.L.tyrosine.biosynthesis	Condition	KD4:1	0.0173205	0.0933864	16	16	0.855957	0.936865
PWY.6690..cinnamate.and.3.hydroxycinnamate.degradation.to.2.hydroxypentadienoate	Condition	KD3:1	4.30857	1.12983	16	10	0.00246863	0.0185372
PWY.6690..cinnamate.and.3.hydroxycinnamate.degradation.to.2.hydroxypentadienoate	Condition	MCT2.5:1	-1.15419	1.12983	16	10	0.327144	0.515974
PWY.6690..cinnamate.and.3.hydroxycinnamate.degradation.to.2.hydroxypentadienoate	Condition	KD4:1	0.461666	1.12983	16	10	0.690019	0.816556
PWY.6700..queuosine.biosynthesis.I..de.novo.	Condition	MCT2.5:1	0.761154	0.201083	16	16	0.00259851	0.0192787
PWY.6700..queuosine.biosynthesis.I..de.novo.	Condition	KD4:1	0.716615	0.201083	16	16	0.00389668	0.0246326
PWY.6700..queuosine.biosynthesis.I..de.novo.	Condition	KD3:1	0.311612	0.201083	16	16	0.147181	0.280896
PWY.6703..preQ0.biosynthesis	Condition	KD4:1	0.854931	0.239117	16	16	0.00381461	0.0245097
PWY.6703..preQ0.biosynthesis	Condition	MCT2.5:1	0.853543	0.239117	16	16	0.00385552	0.0246236
PWY.6703..preQ0.biosynthesis	Condition	KD3:1	0.475225	0.239117	16	16	0.0701865	0.168294
PWY.6708..ubiquinol.8.biosynthesis..early.decarboxylation.	Condition	KD4:1	1.09622	1.08641	16	7	0.332875	0.519396
PWY.6708..ubiquinol.8.biosynthesis..early.decarboxylation.	Condition	KD3:1	0.836367	1.08641	16	7	0.456281	0.634497
PWY.6708..ubiquinol.8.biosynthesis..early.decarboxylation.	Condition	MCT2.5:1	0.704114	1.08641	16	7	0.52912	0.695458
PWY.6731..starch.degradation.III	Condition	MCT2.5:1	-1.81237	0.701909	16	16	0.0240068	0.0803904
PWY.6731..starch.degradation.III	Condition	KD3:1	1.54207	0.701909	16	16	0.0484002	0.12952
PWY.6731..starch.degradation.III	Condition	KD4:1	-0.238888	0.701909	16	16	0.739484	0.857082
PWY.6749..CMP.legionaminate.biosynthesis.I	Condition	MCT2.5:1	2.42689	0.390754	16	16	4.51266882089268e-05	0.00406404
PWY.6749..CMP.legionaminate.biosynthesis.I	Condition	KD4:1	1.57024	0.390754	16	16	0.00170409	0.0141073
PWY.6749..CMP.legionaminate.biosynthesis.I	Condition	KD3:1	1.19811	0.390754	16	16	0.00978673	0.0438172
PWY.6803..phosphatidylcholine.acyl.editing	Condition	KD3:1	2.24147	1.22241	16	14	0.0916122	0.19914
PWY.6803..phosphatidylcholine.acyl.editing	Condition	MCT2.5:1	-2.0098	1.22241	16	14	0.126072	0.252755
PWY.6803..phosphatidylcholine.acyl.editing	Condition	KD4:1	-1.07438	1.22241	16	14	0.39671	0.583758
PWY.6823..molybdopterin.biosynthesis	Condition	KD3:1	1.4538	0.198596	16	16	9.21747e-06	0.00228409
PWY.6823..molybdopterin.biosynthesis	Condition	KD4:1	1.06107	0.198596	16	16	0.000175641	0.00515176
PWY.6823..molybdopterin.biosynthesis	Condition	MCT2.5:1	0.437067	0.198596	16	16	0.0480696	0.128914
PWY.6859..all.trans.farnesol.biosynthesis	Condition	KD3:1	2.79378	0.656175	16	14	0.00111209	0.0120617
PWY.6859..all.trans.farnesol.biosynthesis	Condition	KD4:1	1.23239	0.656175	16	14	0.0848687	0.188221
PWY.6859..all.trans.farnesol.biosynthesis	Condition	MCT2.5:1	0.4842	0.656175	16	14	0.474751	0.651403
PWY.6892..thiazole.component.of.thiamine.diphosphate.biosynthesis.I	Condition	KD3:1	1.93192	0.464256	16	16	0.00131966	0.0129767
PWY.6892..thiazole.component.of.thiamine.diphosphate.biosynthesis.I	Condition	MCT2.5:1	-0.846672	0.464256	16	16	0.0931838	0.201492
PWY.6892..thiazole.component.of.thiamine.diphosphate.biosynthesis.I	Condition	KD4:1	0.106903	0.464256	16	16	0.821763	0.913794
PWY.6895..superpathway.of.thiamine.diphosphate.biosynthesis.II	Condition	MCT2.5:1	-1.092	0.60847	16	13	0.0979174	0.207798
PWY.6895..superpathway.of.thiamine.diphosphate.biosynthesis.II	Condition	KD4:1	-1.05582	0.60847	16	13	0.108289	0.225496
PWY.6895..superpathway.of.thiamine.diphosphate.biosynthesis.II	Condition	KD3:1	0.994123	0.60847	16	13	0.128243	0.254951
PWY.6897..thiamine.diphosphate.salvage.II	Condition	KD3:1	0.582772	0.279579	16	16	0.0591529	0.146875
PWY.6897..thiamine.diphosphate.salvage.II	Condition	MCT2.5:1	0.542318	0.279579	16	16	0.0762748	0.177307
PWY.6897..thiamine.diphosphate.salvage.II	Condition	KD4:1	0.307142	0.279579	16	16	0.2935	0.479745
PWY.6901..superpathway.of.glucose.and.xylose.degradation	Condition	KD4:1	-0.944937	0.21786	16	16	0.000966102	0.0117353
PWY.6901..superpathway.of.glucose.and.xylose.degradation	Condition	MCT2.5:1	-0.93514	0.21786	16	16	0.00104586	0.0119821
PWY.6901..superpathway.of.glucose.and.xylose.degradation	Condition	KD3:1	-0.284408	0.21786	16	16	0.216211	0.382147
PWY.6902..chitin.degradation.II..Vibrio.	Condition	MCT2.5:1	-1.14702	0.447736	16	16	0.0249182	0.0827711
PWY.6902..chitin.degradation.II..Vibrio.	Condition	KD3:1	-0.292849	0.447736	16	16	0.525406	0.691793
PWY.6902..chitin.degradation.II..Vibrio.	Condition	KD4:1	0.0234337	0.447736	16	16	0.95912	0.996938
PWY.6906..chitin.derivatives.degradation	Condition	KD3:1	1.83989	0.345204	16	16	0.000179387	0.00515176
PWY.6906..chitin.derivatives.degradation	Condition	KD4:1	1.24402	0.345204	16	16	0.00362115	0.0236137
PWY.6906..chitin.derivatives.degradation	Condition	MCT2.5:1	0.876399	0.345204	16	16	0.0259962	0.084985
PWY.6922..L.N.delta..acetylornithine.biosynthesis	Condition	KD3:1	1.07104	1.06236	16	7	0.333269	0.519396
PWY.6922..L.N.delta..acetylornithine.biosynthesis	Condition	KD4:1	0.282822	1.06236	16	7	0.794588	0.894033
PWY.6922..L.N.delta..acetylornithine.biosynthesis	Condition	MCT2.5:1	-0.0991595	1.06236	16	7	0.927174	0.976844
PWY.6936..seleno.amino.acid.biosynthesis..plants.	Condition	KD4:1	-1.91804	1.03152	16	16	0.0876482	0.192886
PWY.6936..seleno.amino.acid.biosynthesis..plants.	Condition	MCT2.5:1	-1.64723	1.03152	16	16	0.136271	0.26464
PWY.6936..seleno.amino.acid.biosynthesis..plants.	Condition	KD3:1	0.126679	1.03152	16	16	0.904292	0.965577
PWY.6953..dTDP.3.acetamido..alpha..D.fucose.biosynthesis	Condition	MCT2.5:1	0.901265	0.633484	16	3	0.180293	0.329959
PWY.6953..dTDP.3.acetamido..alpha..D.fucose.biosynthesis	Condition	KD4:1	0.651539	0.633484	16	3	0.324	0.515974
PWY.6953..dTDP.3.acetamido..alpha..D.fucose.biosynthesis	Condition	KD3:1	1.92296268638356e-16	0.633484	16	3	1	1
PWY.6969..TCA.cycle.V..2.oxoglutarate.synthase.	Condition	MCT2.5:1	-0.347976	0.198953	16	16	0.105791	0.220666
PWY.6969..TCA.cycle.V..2.oxoglutarate.synthase.	Condition	KD3:1	-0.195623	0.198953	16	16	0.34489	0.53083
PWY.6969..TCA.cycle.V..2.oxoglutarate.synthase.	Condition	KD4:1	-0.154406	0.198953	16	16	0.452719	0.632835
PWY.7003..glycerol.degradation.to.butanol	Condition	KD4:1	1.71009	1.45991	16	13	0.264185	0.444131
PWY.7003..glycerol.degradation.to.butanol	Condition	KD3:1	1.09136	1.45991	16	13	0.469124	0.646353
PWY.7003..glycerol.degradation.to.butanol	Condition	MCT2.5:1	0.639189	1.45991	16	13	0.669288	0.803535
PWY.702..L.methionine.biosynthesis.II	Condition	MCT2.5:1	-1.66349	0.62139	16	16	0.0201465	0.0697248
PWY.702..L.methionine.biosynthesis.II	Condition	KD4:1	-1.53086	0.62139	16	16	0.0298407	0.0952902
PWY.702..L.methionine.biosynthesis.II	Condition	KD3:1	-0.213628	0.62139	16	16	0.736953	0.854948
PWY.7094..fatty.acid.salvage	Condition	KD3:1	1.89274	1.16285	16	13	0.129549	0.255999
PWY.7094..fatty.acid.salvage	Condition	MCT2.5:1	-0.219324	1.16285	16	13	0.853552	0.935058
PWY.7094..fatty.acid.salvage	Condition	KD4:1	0.0449062	1.16285	16	13	0.969831	1
PWY.7111..pyruvate.fermentation.to.isobutanol..engineered.	Condition	KD3:1	0.882575	0.212959	16	16	0.00136025	0.0130819
PWY.7111..pyruvate.fermentation.to.isobutanol..engineered.	Condition	KD4:1	0.523956	0.212959	16	16	0.0300187	0.0956124
PWY.7111..pyruvate.fermentation.to.isobutanol..engineered.	Condition	MCT2.5:1	0.167918	0.212959	16	16	0.445703	0.627596
PWY.7118..chitin.deacetylation	Condition	KD3:1	2.93464	1.31482	16	14	0.045449	0.124582
PWY.7118..chitin.deacetylation	Condition	MCT2.5:1	-2.12872	1.31482	16	14	0.131409	0.257619
PWY.7118..chitin.deacetylation	Condition	KD4:1	-1.14349	1.31482	16	14	0.401529	0.588751
PWY.7184..pyrimidine.deoxyribonucleotides.de.novo.biosynthesis.I	Condition	KD3:1	1.08233	0.219386	16	16	0.000345862	0.00659267
PWY.7184..pyrimidine.deoxyribonucleotides.de.novo.biosynthesis.I	Condition	KD4:1	0.649846	0.219386	16	16	0.0118739	0.0497017
PWY.7184..pyrimidine.deoxyribonucleotides.de.novo.biosynthesis.I	Condition	MCT2.5:1	0.470447	0.219386	16	16	0.0531737	0.137541
PWY.7185..UTP.and.CTP.dephosphorylation.I	Condition	KD4:1	0.798617	0.324785	16	16	0.0300986	0.0956209
PWY.7185..UTP.and.CTP.dephosphorylation.I	Condition	MCT2.5:1	0.674752	0.324785	16	16	0.0598841	0.148097
PWY.7185..UTP.and.CTP.dephosphorylation.I	Condition	KD3:1	-0.278194	0.324785	16	16	0.408474	0.596815
PWY.7187..pyrimidine.deoxyribonucleotides.de.novo.biosynthesis.II	Condition	MCT2.5:1	-2.32353	1.10412	16	13	0.057096	0.143785
PWY.7187..pyrimidine.deoxyribonucleotides.de.novo.biosynthesis.II	Condition	KD4:1	-1.52477	1.10412	16	13	0.192462	0.345595
PWY.7187..pyrimidine.deoxyribonucleotides.de.novo.biosynthesis.II	Condition	KD3:1	0.998702	1.10412	16	13	0.38352	0.569761
PWY.7196..superpathway.of.pyrimidine.ribonucleosides.salvage	Condition	KD3:1	-5.29393	0.718778	16	8	8.67353356754547e-06	0.00228409
PWY.7196..superpathway.of.pyrimidine.ribonucleosides.salvage	Condition	MCT2.5:1	-5.54393	0.718778	16	8	5.45433369152382e-06	0.00228409
PWY.7196..superpathway.of.pyrimidine.ribonucleosides.salvage	Condition	KD4:1	-2.71718	0.718778	16	8	0.00262228	0.0193393
PWY.7197..pyrimidine.deoxyribonucleotide.phosphorylation	Condition	KD4:1	0.515948	0.27269	16	16	0.0828532	0.186986
PWY.7197..pyrimidine.deoxyribonucleotide.phosphorylation	Condition	MCT2.5:1	0.271372	0.27269	16	16	0.3393	0.525752
PWY.7197..pyrimidine.deoxyribonucleotide.phosphorylation	Condition	KD3:1	0.259756	0.27269	16	16	0.359604	0.546016
PWY.7198..pyrimidine.deoxyribonucleotides.de.novo.biosynthesis.IV	Condition	KD3:1	-1.27553	0.317514	16	16	0.00170791	0.0141073
PWY.7198..pyrimidine.deoxyribonucleotides.de.novo.biosynthesis.IV	Condition	MCT2.5:1	-0.420158	0.317514	16	16	0.210404	0.373482
PWY.7198..pyrimidine.deoxyribonucleotides.de.novo.biosynthesis.IV	Condition	KD4:1	-0.245111	0.317514	16	16	0.455068	0.634497
PWY.7199..pyrimidine.deoxyribonucleosides.salvage	Condition	KD3:1	-0.197206	0.135809	16	16	0.172119	0.317345
PWY.7199..pyrimidine.deoxyribonucleosides.salvage	Condition	MCT2.5:1	0.0879777	0.135809	16	16	0.529311	0.695458
PWY.7199..pyrimidine.deoxyribonucleosides.salvage	Condition	KD4:1	0.0701333	0.135809	16	16	0.614951	0.764217
PWY.7200..superpathway.of.pyrimidine.deoxyribonucleoside.salvage	Condition	MCT2.5:1	1.0946	0.301945	16	15	0.00348144	0.0228228
PWY.7200..superpathway.of.pyrimidine.deoxyribonucleoside.salvage	Condition	KD4:1	0.903717	0.301945	16	15	0.011212	0.0482347
PWY.7200..superpathway.of.pyrimidine.deoxyribonucleoside.salvage	Condition	KD3:1	0.604882	0.301945	16	15	0.0682605	0.164863
PWY.7204..pyridoxal.5..phosphate.salvage.II..plants.	Condition	KD3:1	3.25282	1.60254	16	13	0.0651535	0.159221
PWY.7204..pyridoxal.5..phosphate.salvage.II..plants.	Condition	KD4:1	1.0569	1.60254	16	13	0.522024	0.688805
PWY.7204..pyridoxal.5..phosphate.salvage.II..plants.	Condition	MCT2.5:1	-0.0566811	1.60254	16	13	0.972367	1
PWY.7208..superpathway.of.pyrimidine.nucleobases.salvage	Condition	KD4:1	0.191189	0.264646	16	16	0.483871	0.657262
PWY.7208..superpathway.of.pyrimidine.nucleobases.salvage	Condition	KD3:1	-0.137884	0.264646	16	16	0.611838	0.762765
PWY.7208..superpathway.of.pyrimidine.nucleobases.salvage	Condition	MCT2.5:1	-0.0351755	0.264646	16	16	0.896463	0.960487
PWY.7210..pyrimidine.deoxyribonucleotides.biosynthesis.from.CTP	Condition	KD4:1	0.710223	0.284435	16	16	0.0280716	0.0906033
PWY.7210..pyrimidine.deoxyribonucleotides.biosynthesis.from.CTP	Condition	MCT2.5:1	0.53128	0.284435	16	16	0.0863889	0.190795
PWY.7210..pyrimidine.deoxyribonucleotides.biosynthesis.from.CTP	Condition	KD3:1	-0.173774	0.284435	16	16	0.552635	0.714389
PWY.7211..superpathway.of.pyrimidine.deoxyribonucleotides.de.novo.biosynthesis	Condition	MCT2.5:1	-0.731097	0.216531	16	16	0.00550459	0.0303999
PWY.7211..superpathway.of.pyrimidine.deoxyribonucleotides.de.novo.biosynthesis	Condition	KD3:1	-0.144878	0.216531	16	16	0.516106	0.685102
PWY.7211..superpathway.of.pyrimidine.deoxyribonucleotides.de.novo.biosynthesis	Condition	KD4:1	0.102729	0.216531	16	16	0.643711	0.789004
PWY.7220..adenosine.deoxyribonucleotides.de.novo.biosynthesis.II	Condition	KD4:1	0.557204	0.292836	16	16	0.0813313	0.185922
PWY.7220..adenosine.deoxyribonucleotides.de.novo.biosynthesis.II	Condition	KD3:1	0.325533	0.292836	16	16	0.288061	0.475878
PWY.7220..adenosine.deoxyribonucleotides.de.novo.biosynthesis.II	Condition	MCT2.5:1	0.305331	0.292836	16	16	0.317652	0.507833
PWY.7221..guanosine.ribonucleotides.de.novo.biosynthesis	Condition	KD3:1	-0.56993	0.0925266	16	16	4.87470578049279e-05	0.00406404
PWY.7221..guanosine.ribonucleotides.de.novo.biosynthesis	Condition	MCT2.5:1	-0.441163	0.0925266	16	16	0.00045786	0.00798998
PWY.7221..guanosine.ribonucleotides.de.novo.biosynthesis	Condition	KD4:1	-0.434121	0.0925266	16	16	0.000521544	0.00821636
PWY.7222..guanosine.deoxyribonucleotides.de.novo.biosynthesis.II	Condition	KD4:1	0.557204	0.292836	16	16	0.0813313	0.185922
PWY.7222..guanosine.deoxyribonucleotides.de.novo.biosynthesis.II	Condition	KD3:1	0.325533	0.292836	16	16	0.288061	0.475878
PWY.7222..guanosine.deoxyribonucleotides.de.novo.biosynthesis.II	Condition	MCT2.5:1	0.305331	0.292836	16	16	0.317652	0.507833
PWY.7228..superpathway.of.guanosine.nucleotides.de.novo.biosynthesis.I	Condition	KD4:1	0.375034	0.232245	16	16	0.132319	0.258585
PWY.7228..superpathway.of.guanosine.nucleotides.de.novo.biosynthesis.I	Condition	MCT2.5:1	0.184542	0.232245	16	16	0.442277	0.627596
PWY.7228..superpathway.of.guanosine.nucleotides.de.novo.biosynthesis.I	Condition	KD3:1	0.149378	0.232245	16	16	0.532199	0.697363
PWY.7229..superpathway.of.adenosine.nucleotides.de.novo.biosynthesis.I	Condition	KD4:1	0.123294	0.17398	16	16	0.492069	0.665583
PWY.7229..superpathway.of.adenosine.nucleotides.de.novo.biosynthesis.I	Condition	KD3:1	-0.078942	0.17398	16	16	0.658111	0.797067
PWY.7229..superpathway.of.adenosine.nucleotides.de.novo.biosynthesis.I	Condition	MCT2.5:1	-0.00152568	0.17398	16	16	0.993147	1
PWY.7234..inosine.5..phosphate.biosynthesis.III	Condition	MCT2.5:1	-1.99181	0.373542	16	16	0.000178704	0.00515176
PWY.7234..inosine.5..phosphate.biosynthesis.III	Condition	KD4:1	-1.06691	0.373542	16	16	0.0144556	0.0564509
PWY.7234..inosine.5..phosphate.biosynthesis.III	Condition	KD3:1	-0.460562	0.373542	16	16	0.2412	0.417968
PWY.7238..sucrose.biosynthesis.II	Condition	KD4:1	-0.699107	0.215937	16	16	0.0071189	0.035423
PWY.7238..sucrose.biosynthesis.II	Condition	MCT2.5:1	-0.529078	0.215937	16	16	0.0305847	0.0966196
PWY.7238..sucrose.biosynthesis.II	Condition	KD3:1	-0.520904	0.215937	16	16	0.0327751	0.101775
PWY.7242..D.fructuronate.degradation	Condition	KD3:1	1.57719	0.689751	16	16	0.0411831	0.117571
PWY.7242..D.fructuronate.degradation	Condition	KD4:1	-0.561605	0.689751	16	16	0.431384	0.617458
PWY.7242..D.fructuronate.degradation	Condition	MCT2.5:1	0.471252	0.689751	16	16	0.507445	0.678235
PWY.7254..TCA.cycle.VII..acetate.producers.	Condition	KD3:1	2.84653	1.05222	16	15	0.0191224	0.0676933
PWY.7254..TCA.cycle.VII..acetate.producers.	Condition	KD4:1	2.21013	1.05222	16	15	0.0574998	0.144215
PWY.7254..TCA.cycle.VII..acetate.producers.	Condition	MCT2.5:1	0.478083	1.05222	16	15	0.657682	0.797067
PWY.7269..mitochondrial.NADPH.production..yeast.	Condition	MCT2.5:1	-2.49554	1.15054	16	12	0.0508841	0.134032
PWY.7269..mitochondrial.NADPH.production..yeast.	Condition	KD3:1	1.00651	1.15054	16	12	0.398844	0.585755
PWY.7269..mitochondrial.NADPH.production..yeast.	Condition	KD4:1	-0.833336	1.15054	16	12	0.482764	0.657262
PWY.7279..aerobic.respiration.II..cytochrome.c...yeast.	Condition	KD3:1	-0.760178	0.538358	16	3	0.183344	0.333084
PWY.7279..aerobic.respiration.II..cytochrome.c...yeast.	Condition	KD4:1	-0.760178	0.538358	16	3	0.183344	0.333084
PWY.7279..aerobic.respiration.II..cytochrome.c...yeast.	Condition	MCT2.5:1	-0.17545	0.538358	16	3	0.750115	0.862475
PWY.7282..4.amino.2.methyl.5.diphosphomethylpyrimidine.biosynthesis.II	Condition	KD4:1	-0.60435	0.404599	16	16	0.161076	0.301469
PWY.7282..4.amino.2.methyl.5.diphosphomethylpyrimidine.biosynthesis.II	Condition	KD3:1	0.504062	0.404599	16	16	0.236602	0.411727
PWY.7282..4.amino.2.methyl.5.diphosphomethylpyrimidine.biosynthesis.II	Condition	MCT2.5:1	0.150461	0.404599	16	16	0.716468	0.838247
PWY.7294..D.xylose.degradation.IV	Condition	MCT2.5:1	0.604513	0.62956	16	2	0.355896	0.541714
PWY.7294..D.xylose.degradation.IV	Condition	KD3:1	-0.25	0.62956	16	2	0.698264	0.821604
PWY.7294..D.xylose.degradation.IV	Condition	KD4:1	-0.25	0.62956	16	2	0.698264	0.821604
PWY.7315..dTDP.N.acetylthomosamine.biosynthesis	Condition	KD4:1	1.32851	0.771053	16	16	0.110537	0.229318
PWY.7315..dTDP.N.acetylthomosamine.biosynthesis	Condition	KD3:1	1.09195	0.771053	16	16	0.182154	0.332875
PWY.7315..dTDP.N.acetylthomosamine.biosynthesis	Condition	MCT2.5:1	0.722577	0.771053	16	16	0.367169	0.552778
PWY.7316..dTDP.N.acetylviosamine.biosynthesis	Condition	KD4:1	1.9727	0.728622	16	16	0.0190452	0.0676131
PWY.7316..dTDP.N.acetylviosamine.biosynthesis	Condition	KD3:1	0.88098	0.728622	16	16	0.249907	0.425528
PWY.7316..dTDP.N.acetylviosamine.biosynthesis	Condition	MCT2.5:1	0.580059	0.728622	16	16	0.441436	0.627596
PWY.7323..superpathway.of.GDP.mannose.derived.O.antigen.building.blocks.biosynthesis	Condition	KD3:1	3.45125	0.803502	16	14	0.00104056	0.0119821
PWY.7323..superpathway.of.GDP.mannose.derived.O.antigen.building.blocks.biosynthesis	Condition	MCT2.5:1	2.3247	0.803502	16	14	0.0134955	0.0537652
PWY.7323..superpathway.of.GDP.mannose.derived.O.antigen.building.blocks.biosynthesis	Condition	KD4:1	1.50931	0.803502	16	14	0.0848287	0.188221
PWY.7328..superpathway.of.UDP.glucose.derived.O.antigen.building.blocks.biosynthesis	Condition	MCT2.5:1	-1.65454	0.256331	16	16	3.13861714292879e-05	0.00388875
PWY.7328..superpathway.of.UDP.glucose.derived.O.antigen.building.blocks.biosynthesis	Condition	KD4:1	-0.865283	0.256331	16	16	0.00551234	0.0303999
PWY.7328..superpathway.of.UDP.glucose.derived.O.antigen.building.blocks.biosynthesis	Condition	KD3:1	-0.156609	0.256331	16	16	0.55262	0.714389
PWY.7345..superpathway.of.anaerobic.sucrose.degradation	Condition	MCT2.5:1	-1.5135	0.575797	16	16	0.0220352	0.0754189
PWY.7345..superpathway.of.anaerobic.sucrose.degradation	Condition	KD3:1	0.532269	0.575797	16	16	0.373492	0.55821
PWY.7345..superpathway.of.anaerobic.sucrose.degradation	Condition	KD4:1	-0.379828	0.575797	16	16	0.521934	0.688805
PWY.7356..thiamine.diphosphate.salvage.IV..yeast.	Condition	KD3:1	-1.5493	0.387756	16	16	0.00177589	0.0145717
PWY.7356..thiamine.diphosphate.salvage.IV..yeast.	Condition	MCT2.5:1	-1.41837	0.387756	16	16	0.00327887	0.0217247
PWY.7356..thiamine.diphosphate.salvage.IV..yeast.	Condition	KD4:1	-1.20565	0.387756	16	16	0.00903258	0.0416036
PWY.7357..thiamine.phosphate.formation.from.pyrithiamine.and.oxythiamine..yeast.	Condition	MCT2.5:1	0.374334	0.312268	16	16	0.25376	0.430107
PWY.7357..thiamine.phosphate.formation.from.pyrithiamine.and.oxythiamine..yeast.	Condition	KD3:1	0.315413	0.312268	16	16	0.332396	0.519343
PWY.7357..thiamine.phosphate.formation.from.pyrithiamine.and.oxythiamine..yeast.	Condition	KD4:1	0.167453	0.312268	16	16	0.601587	0.756717
PWY.7389..superpathway.of.anaerobic.energy.metabolism..invertebrates.	Condition	KD3:1	1.96294	0.432742	16	8	0.000682491	0.00933719
PWY.7389..superpathway.of.anaerobic.energy.metabolism..invertebrates.	Condition	MCT2.5:1	-0.764036	0.432742	16	8	0.102875	0.216758
PWY.7389..superpathway.of.anaerobic.energy.metabolism..invertebrates.	Condition	KD4:1	-0.14278	0.432742	16	8	0.747131	0.861112
PWY.7392..taxadiene.biosynthesis..engineered.	Condition	MCT2.5:1	1.48358	0.578715	16	9	0.0248373	0.0827244
PWY.7392..taxadiene.biosynthesis..engineered.	Condition	KD4:1	0.87529	0.578715	16	9	0.156295	0.295198
PWY.7392..taxadiene.biosynthesis..engineered.	Condition	KD3:1	0.245172	0.578715	16	9	0.679316	0.809512
PWY.7400..L.arginine.biosynthesis.IV..archaebacteria.	Condition	KD4:1	-0.286025	0.135707	16	16	0.0567672	0.143247
PWY.7400..L.arginine.biosynthesis.IV..archaebacteria.	Condition	MCT2.5:1	-0.273298	0.135707	16	16	0.0670023	0.162458
PWY.7400..L.arginine.biosynthesis.IV..archaebacteria.	Condition	KD3:1	-0.120029	0.135707	16	16	0.39382	0.580885
PWY.7560..methylerythritol.phosphate.pathway.II	Condition	MCT2.5:1	-1.82874	0.335775	16	16	0.000148542	0.00515176
PWY.7560..methylerythritol.phosphate.pathway.II	Condition	KD4:1	-1.12883	0.335775	16	16	0.00565468	0.0308583
PWY.7560..methylerythritol.phosphate.pathway.II	Condition	KD3:1	-0.144773	0.335775	16	16	0.673996	0.806841
PWY.7616..methanol.oxidation.to.carbon.dioxide	Condition	KD4:1	1.23813	1.21418	16	9	0.32798	0.515974
PWY.7616..methanol.oxidation.to.carbon.dioxide	Condition	MCT2.5:1	-0.810342	1.21418	16	9	0.517148	0.68529
PWY.7616..methanol.oxidation.to.carbon.dioxide	Condition	KD3:1	0.575566	1.21418	16	9	0.643983	0.789004
PWY.7663..gondoate.biosynthesis..anaerobic.	Condition	KD3:1	0.841205	0.329476	16	16	0.025318	0.0831058
PWY.7663..gondoate.biosynthesis..anaerobic.	Condition	KD4:1	0.473598	0.329476	16	16	0.176157	0.323826
PWY.7663..gondoate.biosynthesis..anaerobic.	Condition	MCT2.5:1	0.259764	0.329476	16	16	0.44575	0.627596
PWY.7664..oleate.biosynthesis.IV..anaerobic.	Condition	KD3:1	1.31692	0.3204	16	16	0.00144566	0.0131704
PWY.7664..oleate.biosynthesis.IV..anaerobic.	Condition	KD4:1	0.736333	0.3204	16	16	0.0403312	0.116711
PWY.7664..oleate.biosynthesis.IV..anaerobic.	Condition	MCT2.5:1	0.352564	0.3204	16	16	0.292748	0.479745
PWY.7688..dTDP..alpha..D.ravidosamine.and.dTDP.4.acetyl..alpha..D.ravidosamine.biosynthesis	Condition	MCT2.5:1	0.819253	0.848363	16	14	0.35326	0.53969
PWY.7688..dTDP..alpha..D.ravidosamine.and.dTDP.4.acetyl..alpha..D.ravidosamine.biosynthesis	Condition	KD4:1	0.583432	0.848363	16	14	0.504708	0.675306
PWY.7688..dTDP..alpha..D.ravidosamine.and.dTDP.4.acetyl..alpha..D.ravidosamine.biosynthesis	Condition	KD3:1	-0.127688	0.848363	16	14	0.882862	0.951715
PWY.7761..NAD.salvage.pathway.II..PNC.IV.cycle.	Condition	KD3:1	1.56722	0.50212	16	16	0.00883501	0.0411942
PWY.7761..NAD.salvage.pathway.II..PNC.IV.cycle.	Condition	MCT2.5:1	0.860767	0.50212	16	16	0.112167	0.232011
PWY.7761..NAD.salvage.pathway.II..PNC.IV.cycle.	Condition	KD4:1	0.514531	0.50212	16	16	0.32571	0.515974
PWY.7790..UMP.biosynthesis.II	Condition	KD3:1	-0.448308	0.143316	16	16	0.0087226	0.0410924
PWY.7790..UMP.biosynthesis.II	Condition	KD4:1	-0.332823	0.143316	16	16	0.0386062	0.113081
PWY.7790..UMP.biosynthesis.II	Condition	MCT2.5:1	-0.282005	0.143316	16	16	0.0726483	0.171587
PWY.7791..UMP.biosynthesis.III	Condition	KD3:1	-0.448308	0.145256	16	16	0.00942622	0.0426244
PWY.7791..UMP.biosynthesis.III	Condition	KD4:1	-0.324565	0.145256	16	16	0.0452479	0.124531
PWY.7791..UMP.biosynthesis.III	Condition	MCT2.5:1	-0.282005	0.145256	16	16	0.0760534	0.177124
PWY.7805...aminomethyl.phosphonate.degradation	Condition	KD4:1	-1.02792	1.09774	16	7	0.36753	0.552778
PWY.7805...aminomethyl.phosphonate.degradation	Condition	KD3:1	-0.560227	1.09774	16	7	0.619067	0.765492
PWY.7805...aminomethyl.phosphonate.degradation	Condition	MCT2.5:1	-0.0101202	1.09774	16	7	0.992796	1
PWY.7807..glyphosate.degradation.III	Condition	KD3:1	-0.653182	1.29252	16	8	0.622462	0.768924
PWY.7807..glyphosate.degradation.III	Condition	KD4:1	0.0964273	1.29252	16	8	0.941759	0.987174
PWY.7807..glyphosate.degradation.III	Condition	MCT2.5:1	-0.04708	1.29252	16	8	0.971542	1
PWY.7820..teichuronic.acid.biosynthesis..B..subtilis.168.	Condition	MCT2.5:1	3.94312	0.698929	16	10	0.000108706	0.00481025
PWY.7820..teichuronic.acid.biosynthesis..B..subtilis.168.	Condition	KD4:1	2.03476	0.698929	16	10	0.0130506	0.052418
PWY.7820..teichuronic.acid.biosynthesis..B..subtilis.168.	Condition	KD3:1	1.37638	0.698929	16	10	0.0724494	0.171587
PWY.7851..coenzyme.A.biosynthesis.II..eukaryotic.	Condition	KD4:1	-0.845138	0.167569	16	16	0.00028761	0.00623338
PWY.7851..coenzyme.A.biosynthesis.II..eukaryotic.	Condition	MCT2.5:1	-0.771297	0.167569	16	16	0.00060792	0.00907486
PWY.7851..coenzyme.A.biosynthesis.II..eukaryotic.	Condition	KD3:1	-0.732302	0.167569	16	16	0.000911944	0.0114131
PWY.7858...5Z..dodecenoate.biosynthesis.II	Condition	KD3:1	3.023	1.29749	16	12	0.0380787	0.1126
PWY.7858...5Z..dodecenoate.biosynthesis.II	Condition	KD4:1	0.436479	1.29749	16	12	0.742377	0.858828
PWY.7858...5Z..dodecenoate.biosynthesis.II	Condition	MCT2.5:1	-0.33138	1.29749	16	12	0.802739	0.89807
PWY.7873..D.erythronate.degradation.II	Condition	KD3:1	1.54756	0.310626	16	5	0.000318751	0.00636988
PWY.7873..D.erythronate.degradation.II	Condition	KD4:1	-0.253916	0.310626	16	5	0.429612	0.61679
PWY.7873..D.erythronate.degradation.II	Condition	MCT2.5:1	-0.253916	0.310626	16	5	0.429612	0.61679
PWY.7874..L.threonate.degradation	Condition	KD3:1	2.6511	0.59169	16	6	0.00075169	0.00977244
PWY.7874..L.threonate.degradation	Condition	MCT2.5:1	-0.719153	0.59169	16	6	0.247577	0.425447
PWY.7874..L.threonate.degradation	Condition	KD4:1	-0.469153	0.59169	16	6	0.443229	0.627596
PWY.7883..anhydromuropeptides.recycling.II	Condition	KD3:1	-1.28357	0.861494	16	15	0.16205	0.302379
PWY.7883..anhydromuropeptides.recycling.II	Condition	MCT2.5:1	-1.22786	0.861494	16	15	0.179569	0.329121
PWY.7883..anhydromuropeptides.recycling.II	Condition	KD4:1	0.0691345	0.861494	16	15	0.937362	0.986247
PWY.7942..5.oxo.L.proline.metabolism	Condition	KD3:1	1.32032	0.568165	16	16	0.0384981	0.113081
PWY.7942..5.oxo.L.proline.metabolism	Condition	KD4:1	1.06704	0.568165	16	16	0.0848831	0.188221
PWY.7942..5.oxo.L.proline.metabolism	Condition	MCT2.5:1	0.627142	0.568165	16	16	0.291321	0.478076
PWY.7953..UDP.N.acetylmuramoyl.pentapeptide.biosynthesis.III..meso.diaminopimelate.containing.	Condition	KD4:1	0.305258	0.159721	16	16	0.080155	0.183911
PWY.7953..UDP.N.acetylmuramoyl.pentapeptide.biosynthesis.III..meso.diaminopimelate.containing.	Condition	MCT2.5:1	0.12641	0.159721	16	16	0.444047	0.627596
PWY.7953..UDP.N.acetylmuramoyl.pentapeptide.biosynthesis.III..meso.diaminopimelate.containing.	Condition	KD3:1	-0.0076196	0.159721	16	16	0.962736	0.998587
PWY.7977..L.methionine.biosynthesis.IV	Condition	KD4:1	-0.546136	0.209098	16	16	0.0227234	0.0775601
PWY.7977..L.methionine.biosynthesis.IV	Condition	MCT2.5:1	-0.400338	0.209098	16	16	0.0796844	0.183171
PWY.7977..L.methionine.biosynthesis.IV	Condition	KD3:1	-0.191067	0.209098	16	16	0.378833	0.563474
PWY.8004..Entner.Doudoroff.pathway.I	Condition	KD4:1	-1.36796	0.290863	16	16	0.000511575	0.00821636
PWY.8004..Entner.Doudoroff.pathway.I	Condition	MCT2.5:1	-1.34495	0.290863	16	16	0.000586121	0.00885614
PWY.8004..Entner.Doudoroff.pathway.I	Condition	KD3:1	-0.649623	0.290863	16	16	0.0453298	0.124531
PWY.801..homocysteine.and.cysteine.interconversion	Condition	KD3:1	1.7435	1.18	16	14	0.16529	0.307498
PWY.801..homocysteine.and.cysteine.interconversion	Condition	KD4:1	0.660374	1.18	16	14	0.58602	0.742412
PWY.801..homocysteine.and.cysteine.interconversion	Condition	MCT2.5:1	0.540001	1.18	16	14	0.655395	0.797067
PWY.8073..lipid.IVA.biosynthesis..P..putida.	Condition	MCT2.5:1	-1.40243	0.627414	16	16	0.0451817	0.124531
PWY.8073..lipid.IVA.biosynthesis..P..putida.	Condition	KD3:1	1.1259	0.627414	16	16	0.0979451	0.207798
PWY.8073..lipid.IVA.biosynthesis..P..putida.	Condition	KD4:1	-0.263227	0.627414	16	16	0.682232	0.810437
PWY.8131..5..deoxyadenosine.degradation.II	Condition	KD4:1	1.55079	1.56278	16	10	0.340626	0.526886
PWY.8131..5..deoxyadenosine.degradation.II	Condition	KD3:1	-1.1691	1.56278	16	10	0.468815	0.646353
PWY.8131..5..deoxyadenosine.degradation.II	Condition	MCT2.5:1	-0.00291013	1.56278	16	10	0.998545	1
PWY.8178..pentose.phosphate.pathway..non.oxidative.branch..II	Condition	MCT2.5:1	-0.55783	0.164687	16	16	0.00539567	0.0303999
PWY.8178..pentose.phosphate.pathway..non.oxidative.branch..II	Condition	KD4:1	-0.542667	0.164687	16	16	0.00639804	0.0330702
PWY.8178..pentose.phosphate.pathway..non.oxidative.branch..II	Condition	KD3:1	-0.472854	0.164687	16	16	0.0140575	0.055501
PWY.8182..valproate..beta..oxidation	Condition	KD3:1	0.86155	0.442542	16	16	0.0753437	0.176134
PWY.8182..valproate..beta..oxidation	Condition	MCT2.5:1	0.301089	0.442542	16	16	0.509189	0.679833
PWY.8182..valproate..beta..oxidation	Condition	KD4:1	0.298274	0.442542	16	16	0.513085	0.682702
PWY.8187..L.arginine.degradation.XIII..reductive.Stickland.reaction.	Condition	KD4:1	1.42586	0.270183	16	16	0.000195426	0.00515176
PWY.8187..L.arginine.degradation.XIII..reductive.Stickland.reaction.	Condition	MCT2.5:1	1.45186	0.270183	16	16	0.000167076	0.00515176
PWY.8187..L.arginine.degradation.XIII..reductive.Stickland.reaction.	Condition	KD3:1	1.15983	0.270183	16	16	0.0010452	0.0119821
PWY.8188..L.alanine.degradation.VI..reductive.Stickland.reaction.	Condition	KD4:1	0.440647	0.358239	16	2	0.242252	0.418037
PWY.8188..L.alanine.degradation.VI..reductive.Stickland.reaction.	Condition	KD3:1	0.25	0.358239	16	2	0.498565	0.671437
PWY.8188..L.alanine.degradation.VI..reductive.Stickland.reaction.	Condition	MCT2.5:1	-3.28733e-17	0.358239	16	2	1	1
PWY.8189..L.alanine.degradation.V..oxidative.Stickland.reaction.	Condition	KD4:1	0.440647	0.358239	16	2	0.242252	0.418037
PWY.8189..L.alanine.degradation.V..oxidative.Stickland.reaction.	Condition	KD3:1	0.25	0.358239	16	2	0.498565	0.671437
PWY.8189..L.alanine.degradation.V..oxidative.Stickland.reaction.	Condition	MCT2.5:1	-3.28733e-17	0.358239	16	2	1	1
PWY.8190..L.glutamate.degradation.XI..reductive.Stickland.reaction.	Condition	KD4:1	3.36509	0.637051	16	13	0.000193873	0.00515176
PWY.8190..L.glutamate.degradation.XI..reductive.Stickland.reaction.	Condition	MCT2.5:1	2.63177	0.637051	16	13	0.0013926	0.0131696
PWY.8190..L.glutamate.degradation.XI..reductive.Stickland.reaction.	Condition	KD3:1	2.1969	0.637051	16	13	0.00481793	0.0278945
PWY.821..superpathway.of.sulfur.amino.acid.biosynthesis..Saccharomyces.cerevisiae.	Condition	KD3:1	1.57719	0.944203	16	13	0.120696	0.245151
PWY.821..superpathway.of.sulfur.amino.acid.biosynthesis..Saccharomyces.cerevisiae.	Condition	MCT2.5:1	-1.01759	0.944203	16	13	0.302346	0.490892
PWY.821..superpathway.of.sulfur.amino.acid.biosynthesis..Saccharomyces.cerevisiae.	Condition	KD4:1	-0.504742	0.944203	16	13	0.602712	0.757363
PWY.841..superpathway.of.purine.nucleotides.de.novo.biosynthesis.I	Condition	KD4:1	0.100888	0.164194	16	16	0.550392	0.714069
PWY.841..superpathway.of.purine.nucleotides.de.novo.biosynthesis.I	Condition	MCT2.5:1	-0.0129087	0.164194	16	16	0.938632	0.986247
PWY.841..superpathway.of.purine.nucleotides.de.novo.biosynthesis.I	Condition	KD3:1	-0.0027813	0.164194	16	16	0.986764	1
PWY.922..mevalonate.pathway.I..eukaryotes.and.bacteria.	Condition	KD3:1	1.47895	1.01757	16	9	0.171757	0.317148
PWY.922..mevalonate.pathway.I..eukaryotes.and.bacteria.	Condition	MCT2.5:1	-1.04669	1.01757	16	9	0.323947	0.515974
PWY.922..mevalonate.pathway.I..eukaryotes.and.bacteria.	Condition	KD4:1	0.612447	1.01757	16	9	0.558461	0.717029
PWY.I9..L.cysteine.biosynthesis.VI..from.L.methionine.	Condition	KD4:1	-0.709616	0.299469	16	16	0.0354286	0.106803
PWY.I9..L.cysteine.biosynthesis.VI..from.L.methionine.	Condition	MCT2.5:1	-0.669154	0.299469	16	16	0.0452458	0.124531
PWY.I9..L.cysteine.biosynthesis.VI..from.L.methionine.	Condition	KD3:1	-0.361714	0.299469	16	16	0.250371	0.425528
PWY0.1061..superpathway.of.L.alanine.biosynthesis	Condition	MCT2.5:1	-3.01529	0.550645	16	16	0.000141629	0.00515176
PWY0.1061..superpathway.of.L.alanine.biosynthesis	Condition	KD4:1	-1.90468	0.550645	16	16	0.00472594	0.0277509
PWY0.1061..superpathway.of.L.alanine.biosynthesis	Condition	KD3:1	-1.4855	0.550645	16	16	0.0193899	0.0682503
PWY0.1221..putrescine.degradation.II	Condition	KD3:1	3.19794	1.05452	16	9	0.010416	0.0460499
PWY0.1221..putrescine.degradation.II	Condition	KD4:1	-0.596502	1.05452	16	9	0.582046	0.738132
PWY0.1221..putrescine.degradation.II	Condition	MCT2.5:1	-0.398215	1.05452	16	9	0.712302	0.834161
PWY0.1241..ADP.L.glycero..beta..D.manno.heptose.biosynthesis	Condition	KD3:1	0.508829	0.755773	16	16	0.513542	0.682702
PWY0.1241..ADP.L.glycero..beta..D.manno.heptose.biosynthesis	Condition	MCT2.5:1	-0.319298	0.755773	16	16	0.680147	0.809512
PWY0.1241..ADP.L.glycero..beta..D.manno.heptose.biosynthesis	Condition	KD4:1	-0.0880398	0.755773	16	16	0.909191	0.969439
PWY0.1261..anhydromuropeptides.recycling.I	Condition	MCT2.5:1	-1.28764	0.619782	16	15	0.0598801	0.148097
PWY0.1261..anhydromuropeptides.recycling.I	Condition	KD3:1	1.0458	0.619782	16	15	0.117331	0.240684
PWY0.1261..anhydromuropeptides.recycling.I	Condition	KD4:1	-0.191635	0.619782	16	15	0.762474	0.869094
PWY0.1277..3.phenylpropanoate.and.3..3.hydroxyphenyl.propanoate.degradation	Condition	KD3:1	4.25936	1.02602	16	10	0.00134332	0.0130819
PWY0.1277..3.phenylpropanoate.and.3..3.hydroxyphenyl.propanoate.degradation	Condition	MCT2.5:1	-1.10116	1.02602	16	10	0.304274	0.492169
PWY0.1277..3.phenylpropanoate.and.3..3.hydroxyphenyl.propanoate.degradation	Condition	KD4:1	0.356841	1.02602	16	10	0.73402	0.852344
PWY0.1296..purine.ribonucleosides.degradation	Condition	KD4:1	-0.0603717	0.213952	16	16	0.782618	0.884729
PWY0.1296..purine.ribonucleosides.degradation	Condition	MCT2.5:1	-0.0568682	0.213952	16	16	0.794906	0.894033
PWY0.1296..purine.ribonucleosides.degradation	Condition	KD3:1	-0.0319415	0.213952	16	16	0.883802	0.951715
PWY0.1297..superpathway.of.purine.deoxyribonucleosides.degradation	Condition	KD3:1	1.4721	0.464901	16	16	0.00812261	0.0387074
PWY0.1297..superpathway.of.purine.deoxyribonucleosides.degradation	Condition	KD4:1	0.80066	0.464901	16	16	0.11068	0.229318
PWY0.1297..superpathway.of.purine.deoxyribonucleosides.degradation	Condition	MCT2.5:1	-0.0516139	0.464901	16	16	0.913435	0.96948
PWY0.1298..superpathway.of.pyrimidine.deoxyribonucleosides.degradation	Condition	KD3:1	2.1662	0.525973	16	16	0.00142457	0.0131696
PWY0.1298..superpathway.of.pyrimidine.deoxyribonucleosides.degradation	Condition	KD4:1	1.191	0.525973	16	16	0.0428717	0.120998
PWY0.1298..superpathway.of.pyrimidine.deoxyribonucleosides.degradation	Condition	MCT2.5:1	0.223234	0.525973	16	16	0.678768	0.809512
PWY0.1319..CDP.diacylglycerol.biosynthesis.II	Condition	KD3:1	0.876625	0.186944	16	16	0.000523884	0.00821636
PWY0.1319..CDP.diacylglycerol.biosynthesis.II	Condition	MCT2.5:1	0.798877	0.186944	16	16	0.00108164	0.0119821
PWY0.1319..CDP.diacylglycerol.biosynthesis.II	Condition	KD4:1	0.792277	0.186944	16	16	0.00115143	0.0120617
PWY0.1337..oleate..beta..oxidation	Condition	KD3:1	2.37554	1.16505	16	12	0.0641033	0.157275
PWY0.1337..oleate..beta..oxidation	Condition	KD4:1	0.502806	1.16505	16	12	0.673702	0.806841
PWY0.1337..oleate..beta..oxidation	Condition	MCT2.5:1	0.175437	1.16505	16	12	0.882806	0.951715
PWY0.1338..polymyxin.resistance	Condition	KD3:1	2.95107	1.3716	16	10	0.0524973	0.136345
PWY0.1338..polymyxin.resistance	Condition	MCT2.5:1	-1.02135	1.3716	16	10	0.470821	0.647312
PWY0.1338..polymyxin.resistance	Condition	KD4:1	0.188183	1.3716	16	10	0.893148	0.958937
PWY0.1415..superpathway.of.heme.b.biosynthesis.from.uroporphyrinogen.III	Condition	KD3:1	2.13072	0.913867	16	16	0.0379636	0.112528
PWY0.1415..superpathway.of.heme.b.biosynthesis.from.uroporphyrinogen.III	Condition	MCT2.5:1	-0.899759	0.913867	16	16	0.344274	0.530549
PWY0.1415..superpathway.of.heme.b.biosynthesis.from.uroporphyrinogen.III	Condition	KD4:1	-0.234101	0.913867	16	16	0.802162	0.89807
PWY0.1477..ethanolamine.utilization	Condition	KD3:1	2.0259	0.466007	16	16	0.000949219	0.0116977
PWY0.1477..ethanolamine.utilization	Condition	KD4:1	0.776349	0.466007	16	16	0.12159	0.246159
PWY0.1477..ethanolamine.utilization	Condition	MCT2.5:1	-0.248494	0.466007	16	16	0.603602	0.757713
PWY0.1479..tRNA.processing	Condition	MCT2.5:1	-1.49055	0.564322	16	16	0.0215218	0.074071
PWY0.1479..tRNA.processing	Condition	KD3:1	1.33054	0.564322	16	16	0.0361984	0.108859
PWY0.1479..tRNA.processing	Condition	KD4:1	-0.136291	0.564322	16	16	0.813235	0.907746
PWY0.1533..methylphosphonate.degradation.I	Condition	KD3:1	-0.676767	1.31788	16	8	0.616907	0.765492
PWY0.1533..methylphosphonate.degradation.I	Condition	KD4:1	0.135799	1.31788	16	8	0.919631	0.971375
PWY0.1533..methylphosphonate.degradation.I	Condition	MCT2.5:1	0.0370248	1.31788	16	8	0.978049	1
PWY0.1586..peptidoglycan.maturation..meso.diaminopimelate.containing.	Condition	KD3:1	1.08204	0.416598	16	16	0.0233412	0.0788002
PWY0.1586..peptidoglycan.maturation..meso.diaminopimelate.containing.	Condition	MCT2.5:1	-0.296338	0.416598	16	16	0.490478	0.664156
PWY0.1586..peptidoglycan.maturation..meso.diaminopimelate.containing.	Condition	KD4:1	-0.130133	0.416598	16	16	0.76012	0.867702
PWY0.162..superpathway.of.pyrimidine.ribonucleotides.de.novo.biosynthesis	Condition	MCT2.5:1	-0.664833	0.289477	16	16	0.0404408	0.116711
PWY0.162..superpathway.of.pyrimidine.ribonucleotides.de.novo.biosynthesis	Condition	KD4:1	-0.509989	0.289477	16	16	0.103541	0.216758
PWY0.162..superpathway.of.pyrimidine.ribonucleotides.de.novo.biosynthesis	Condition	KD3:1	-0.425337	0.289477	16	16	0.167468	0.311083
PWY0.166..superpathway.of.pyrimidine.deoxyribonucleotides.de.novo.biosynthesis..E..coli.	Condition	KD3:1	2.05103	0.824048	16	13	0.0284859	0.0916727
PWY0.166..superpathway.of.pyrimidine.deoxyribonucleotides.de.novo.biosynthesis..E..coli.	Condition	MCT2.5:1	-0.910229	0.824048	16	13	0.290997	0.478076
PWY0.166..superpathway.of.pyrimidine.deoxyribonucleotides.de.novo.biosynthesis..E..coli.	Condition	KD4:1	-0.42922	0.824048	16	13	0.611936	0.762765
PWY0.41..allantoin.degradation.IV..anaerobic.	Condition	KD3:1	2.30922	0.724703	16	12	0.00782719	0.0378824
PWY0.41..allantoin.degradation.IV..anaerobic.	Condition	KD4:1	-2.30558	0.724703	16	12	0.00790049	0.0380883
PWY0.41..allantoin.degradation.IV..anaerobic.	Condition	MCT2.5:1	-1.8734	0.724703	16	12	0.0238745	0.0803818
PWY0.42..2.methylcitrate.cycle.I	Condition	KD3:1	3.5195	1.0578	16	11	0.00602933	0.0320615
PWY0.42..2.methylcitrate.cycle.I	Condition	MCT2.5:1	-0.730855	1.0578	16	11	0.502762	0.674259
PWY0.42..2.methylcitrate.cycle.I	Condition	KD4:1	0.204216	1.0578	16	11	0.850143	0.932974
PWY0.461..L.lysine.degradation.I	Condition	KD3:1	3.31787	1.02353	16	7	0.0070656	0.0352995
PWY0.461..L.lysine.degradation.I	Condition	MCT2.5:1	-0.903449	1.02353	16	7	0.394746	0.581558
PWY0.461..L.lysine.degradation.I	Condition	KD4:1	0.472106	1.02353	16	7	0.652864	0.795378
PWY0.781..aspartate.superpathway	Condition	MCT2.5:1	-1.24021	0.553353	16	16	0.0446948	0.124443
PWY0.781..aspartate.superpathway	Condition	KD4:1	-0.857989	0.553353	16	16	0.146976	0.280896
PWY0.781..aspartate.superpathway	Condition	KD3:1	0.333167	0.553353	16	16	0.558321	0.717029
PWY0.845..superpathway.of.pyridoxal.5..phosphate.biosynthesis.and.salvage	Condition	KD4:1	-0.709559	0.566849	16	16	0.234508	0.409809
PWY0.845..superpathway.of.pyridoxal.5..phosphate.biosynthesis.and.salvage	Condition	KD3:1	0.145656	0.566849	16	16	0.801564	0.89807
PWY0.845..superpathway.of.pyridoxal.5..phosphate.biosynthesis.and.salvage	Condition	MCT2.5:1	-0.0984262	0.566849	16	16	0.865045	0.941242
PWY0.862...5Z..dodecenoate.biosynthesis.I	Condition	KD3:1	1.35828	0.33565	16	16	0.00161985	0.0138413
PWY0.862...5Z..dodecenoate.biosynthesis.I	Condition	KD4:1	0.763871	0.33565	16	16	0.0419958	0.119108
PWY0.862...5Z..dodecenoate.biosynthesis.I	Condition	MCT2.5:1	0.361463	0.33565	16	16	0.302697	0.490892
PWY1ZNC.1..assimilatory.sulfate.reduction.IV	Condition	KD3:1	1.4151	0.46685	16	16	0.0104439	0.0460499
PWY1ZNC.1..assimilatory.sulfate.reduction.IV	Condition	KD4:1	0.0690414	0.46685	16	16	0.884887	0.951715
PWY1ZNC.1..assimilatory.sulfate.reduction.IV	Condition	MCT2.5:1	-0.0718409	0.46685	16	16	0.880259	0.951715
PWY3O.4107..NAD.salvage.pathway.V..PNC.V.cycle.	Condition	KD3:1	2.99987	1.19197	16	13	0.0270709	0.0880337
PWY3O.4107..NAD.salvage.pathway.V..PNC.V.cycle.	Condition	MCT2.5:1	-0.91555	1.19197	16	13	0.457277	0.634497
PWY3O.4107..NAD.salvage.pathway.V..PNC.V.cycle.	Condition	KD4:1	0.506761	1.19197	16	13	0.678254	0.809512
PWY4FS.7..phosphatidylglycerol.biosynthesis.I..plastidic.	Condition	KD3:1	1.0945	0.342107	16	16	0.00764272	0.0372885
PWY4FS.7..phosphatidylglycerol.biosynthesis.I..plastidic.	Condition	MCT2.5:1	-0.3052	0.342107	16	16	0.389868	0.575741
PWY4FS.7..phosphatidylglycerol.biosynthesis.I..plastidic.	Condition	KD4:1	-0.00859713	0.342107	16	16	0.980364	1
PWY4FS.8..phosphatidylglycerol.biosynthesis.II..non.plastidic.	Condition	KD3:1	1.0945	0.342107	16	16	0.00764272	0.0372885
PWY4FS.8..phosphatidylglycerol.biosynthesis.II..non.plastidic.	Condition	MCT2.5:1	-0.3052	0.342107	16	16	0.389868	0.575741
PWY4FS.8..phosphatidylglycerol.biosynthesis.II..non.plastidic.	Condition	KD4:1	-0.00859713	0.342107	16	16	0.980364	1
PWY4LZ.257..superpathway.of.fermentation..Chlamydomonas.reinhardtii.	Condition	KD3:1	1.73004	0.314692	16	16	0.000136789	0.00515176
PWY4LZ.257..superpathway.of.fermentation..Chlamydomonas.reinhardtii.	Condition	KD4:1	0.86111	0.314692	16	16	0.0180527	0.0650211
PWY4LZ.257..superpathway.of.fermentation..Chlamydomonas.reinhardtii.	Condition	MCT2.5:1	0.281325	0.314692	16	16	0.388917	0.575741
PWY5F9.12..biphenyl.degradation	Condition	KD4:1	0.712327	0.315588	16	2	0.0434343	0.122307
PWY5F9.12..biphenyl.degradation	Condition	KD3:1	3.20493781063927e-16	0.315588	16	2	1	1
PWY5F9.12..biphenyl.degradation	Condition	MCT2.5:1	2.29004879191378e-16	0.315588	16	2	1	1
PWY66.389..phytol.degradation	Condition	MCT2.5:1	-1.28983	0.930595	16	13	0.190955	0.343886
PWY66.389..phytol.degradation	Condition	KD4:1	-0.85735	0.930595	16	13	0.375049	0.559189
PWY66.389..phytol.degradation	Condition	KD3:1	0.16134	0.930595	16	13	0.865248	0.941242
PWY66.398..TCA.cycle.III..animals.	Condition	KD4:1	0.38039	0.479527	16	2	0.443028	0.627596
PWY66.398..TCA.cycle.III..animals.	Condition	KD3:1	-0.25	0.479527	16	2	0.611612	0.762765
PWY66.398..TCA.cycle.III..animals.	Condition	MCT2.5:1	-0.25	0.479527	16	2	0.611612	0.762765
PWY66.399..gluconeogenesis.III	Condition	KD4:1	1.50012	0.406097	16	16	0.00306934	0.0213647
PWY66.399..gluconeogenesis.III	Condition	MCT2.5:1	1.11971	0.406097	16	16	0.0173675	0.0627356
PWY66.399..gluconeogenesis.III	Condition	KD3:1	0.452205	0.406097	16	16	0.287285	0.475864
PWY66.409..superpathway.of.purine.nucleotide.salvage	Condition	KD3:1	1.81311	0.933747	16	15	0.0760109	0.177124
PWY66.409..superpathway.of.purine.nucleotide.salvage	Condition	MCT2.5:1	-1.081	0.933747	16	15	0.26951	0.450638
PWY66.409..superpathway.of.purine.nucleotide.salvage	Condition	KD4:1	0.643732	0.933747	16	15	0.50368	0.674659
PWY66.429..fatty.acid.biosynthesis.initiation..mitochondria.	Condition	KD3:1	0.788443	0.202133	16	16	0.0021077	0.0163215
PWY66.429..fatty.acid.biosynthesis.initiation..mitochondria.	Condition	KD4:1	0.722869	0.202133	16	16	0.00380867	0.0245097
PWY66.429..fatty.acid.biosynthesis.initiation..mitochondria.	Condition	MCT2.5:1	0.569803	0.202133	16	16	0.01549	0.0583815
PWY66.430..myristate.biosynthesis..mitochondria.	Condition	KD3:1	2.37298	0.528062	16	6	0.000734604	0.00977244
PWY66.430..myristate.biosynthesis..mitochondria.	Condition	KD4:1	-1.00107	0.528062	16	6	0.0823275	0.18641
PWY66.430..myristate.biosynthesis..mitochondria.	Condition	MCT2.5:1	-1.00107	0.528062	16	6	0.0823275	0.18641
PYRIDNUCSAL.PWY..NAD.salvage.pathway.I..PNC.VI.cycle.	Condition	KD3:1	2.80854	1.10036	16	13	0.0253543	0.0831058
PYRIDNUCSAL.PWY..NAD.salvage.pathway.I..PNC.VI.cycle.	Condition	MCT2.5:1	-0.87798	1.10036	16	13	0.440431	0.627596
PYRIDNUCSAL.PWY..NAD.salvage.pathway.I..PNC.VI.cycle.	Condition	KD4:1	0.370541	1.10036	16	13	0.742125	0.858828
PYRIDNUCSYN.PWY..NAD.de.novo.biosynthesis.I..from.aspartate.	Condition	KD4:1	0.568388	0.195237	16	16	0.0130502	0.052418
PYRIDNUCSYN.PWY..NAD.de.novo.biosynthesis.I..from.aspartate.	Condition	MCT2.5:1	0.554065	0.195237	16	16	0.0149545	0.057902
PYRIDNUCSYN.PWY..NAD.de.novo.biosynthesis.I..from.aspartate.	Condition	KD3:1	0.211379	0.195237	16	16	0.300227	0.488165
PYRIDOXSYN.PWY..pyridoxal.5..phosphate.biosynthesis.I	Condition	KD3:1	0.634356	0.659827	16	16	0.355325	0.541511
PYRIDOXSYN.PWY..pyridoxal.5..phosphate.biosynthesis.I	Condition	KD4:1	-0.496098	0.659827	16	16	0.466627	0.645257
PYRIDOXSYN.PWY..pyridoxal.5..phosphate.biosynthesis.I	Condition	MCT2.5:1	0.337468	0.659827	16	16	0.618317	0.765492
REDCITCYC..TCA.cycle.VI..Helicobacter.	Condition	KD3:1	2.48657	0.810556	16	15	0.00975779	0.0438172
REDCITCYC..TCA.cycle.VI..Helicobacter.	Condition	KD4:1	1.62169	0.810556	16	15	0.0685694	0.165287
REDCITCYC..TCA.cycle.VI..Helicobacter.	Condition	MCT2.5:1	-0.00984837	0.810556	16	15	0.990505	1
RHAMCAT.PWY..L.rhamnose.degradation.I	Condition	KD3:1	0.972895	0.249061	16	16	0.00208631	0.0162575
RHAMCAT.PWY..L.rhamnose.degradation.I	Condition	MCT2.5:1	0.913227	0.249061	16	16	0.00322646	0.0216332
RHAMCAT.PWY..L.rhamnose.degradation.I	Condition	KD4:1	0.592488	0.249061	16	16	0.0348331	0.105584
RIBOSYN2.PWY..flavin.biosynthesis.I..bacteria.and.plants.	Condition	KD3:1	-0.173598	0.177804	16	16	0.348165	0.533881
RIBOSYN2.PWY..flavin.biosynthesis.I..bacteria.and.plants.	Condition	MCT2.5:1	-0.109839	0.177804	16	16	0.548283	0.712078
RIBOSYN2.PWY..flavin.biosynthesis.I..bacteria.and.plants.	Condition	KD4:1	-0.0288314	0.177804	16	16	0.873884	0.948941
SALVADEHYPOX.PWY..adenosine.nucleotides.degradation.II	Condition	KD3:1	2.8679	0.817274	16	16	0.00430902	0.0261709
SALVADEHYPOX.PWY..adenosine.nucleotides.degradation.II	Condition	MCT2.5:1	0.367782	0.817274	16	16	0.660724	0.798229
SALVADEHYPOX.PWY..adenosine.nucleotides.degradation.II	Condition	KD4:1	0.362795	0.817274	16	16	0.665008	0.800723
SER.GLYSYN.PWY..superpathway.of.L.serine.and.glycine.biosynthesis.I	Condition	KD3:1	-0.207327	0.205169	16	16	0.33219	0.519343
SER.GLYSYN.PWY..superpathway.of.L.serine.and.glycine.biosynthesis.I	Condition	KD4:1	0.13716	0.205169	16	16	0.516453	0.685102
SER.GLYSYN.PWY..superpathway.of.L.serine.and.glycine.biosynthesis.I	Condition	MCT2.5:1	0.0419618	0.205169	16	16	0.841373	0.928282
SO4ASSIM.PWY..assimilatory.sulfate.reduction.I	Condition	KD3:1	2.19285	0.664476	16	16	0.00633941	0.0330702
SO4ASSIM.PWY..assimilatory.sulfate.reduction.I	Condition	KD4:1	0.151856	0.664476	16	16	0.823079	0.913794
SO4ASSIM.PWY..assimilatory.sulfate.reduction.I	Condition	MCT2.5:1	0.131644	0.664476	16	16	0.84627	0.932025
SULFATE.CYS.PWY..superpathway.of.sulfate.assimilation.and.cysteine.biosynthesis	Condition	KD3:1	1.63549	0.583069	16	16	0.0158972	0.0595065
SULFATE.CYS.PWY..superpathway.of.sulfate.assimilation.and.cysteine.biosynthesis	Condition	KD4:1	0.0392476	0.583069	16	16	0.947442	0.989781
SULFATE.CYS.PWY..superpathway.of.sulfate.assimilation.and.cysteine.biosynthesis	Condition	MCT2.5:1	-0.0328979	0.583069	16	16	0.955934	0.995296
TCA..TCA.cycle.I..prokaryotic.	Condition	MCT2.5:1	-1.36391	0.555924	16	16	0.0304026	0.0963396
TCA..TCA.cycle.I..prokaryotic.	Condition	KD3:1	0.654075	0.555924	16	16	0.262185	0.441368
TCA..TCA.cycle.I..prokaryotic.	Condition	KD4:1	-0.128767	0.555924	16	16	0.82073	0.913643
TCA.GLYOX.BYPASS..superpathway.of.glyoxylate.bypass.and.TCA	Condition	MCT2.5:1	-2.36624	1.09264	16	14	0.0511951	0.134103
TCA.GLYOX.BYPASS..superpathway.of.glyoxylate.bypass.and.TCA	Condition	KD3:1	1.52175	1.09264	16	14	0.188969	0.340805
TCA.GLYOX.BYPASS..superpathway.of.glyoxylate.bypass.and.TCA	Condition	KD4:1	-1.36393	1.09264	16	14	0.235732	0.410791
THISYN.PWY..superpathway.of.thiamine.diphosphate.biosynthesis.I	Condition	KD3:1	0.928704	0.278912	16	16	0.00600093	0.0320481
THISYN.PWY..superpathway.of.thiamine.diphosphate.biosynthesis.I	Condition	KD4:1	0.163404	0.278912	16	16	0.568822	0.725819
THISYN.PWY..superpathway.of.thiamine.diphosphate.biosynthesis.I	Condition	MCT2.5:1	-0.0293475	0.278912	16	16	0.917938	0.971243
THISYNARA.PWY..superpathway.of.thiamine.diphosphate.biosynthesis.III..eukaryotes.	Condition	KD3:1	-0.715558	0.477301	16	16	0.159669	0.299533
THISYNARA.PWY..superpathway.of.thiamine.diphosphate.biosynthesis.III..eukaryotes.	Condition	KD4:1	-0.365977	0.477301	16	16	0.458042	0.634803
THISYNARA.PWY..superpathway.of.thiamine.diphosphate.biosynthesis.III..eukaryotes.	Condition	MCT2.5:1	0.0307539	0.477301	16	16	0.949686	0.990959
THREOCAT.PWY..superpathway.of.L.threonine.metabolism	Condition	KD3:1	3.51946	0.954688	16	10	0.00311161	0.0214505
THREOCAT.PWY..superpathway.of.L.threonine.metabolism	Condition	KD4:1	2.29943	0.954688	16	10	0.0329989	0.102214
THREOCAT.PWY..superpathway.of.L.threonine.metabolism	Condition	MCT2.5:1	1.23461	0.954688	16	10	0.220279	0.386034
THRESYN.PWY..superpathway.of.L.threonine.biosynthesis	Condition	MCT2.5:1	-1.06589	0.287866	16	16	0.00302066	0.0211446
THRESYN.PWY..superpathway.of.L.threonine.biosynthesis	Condition	KD4:1	-0.750368	0.287866	16	16	0.0229425	0.0780834
THRESYN.PWY..superpathway.of.L.threonine.biosynthesis	Condition	KD3:1	-0.647387	0.287866	16	16	0.0440831	0.123853
TRNA.CHARGING.PWY..tRNA.charging	Condition	KD3:1	-0.329556	0.109935	16	16	0.0111132	0.0479766
TRNA.CHARGING.PWY..tRNA.charging	Condition	KD4:1	-0.133836	0.109935	16	16	0.246847	0.424782
TRNA.CHARGING.PWY..tRNA.charging	Condition	MCT2.5:1	-0.0922393	0.109935	16	16	0.417849	0.606224
TRPSYN.PWY..L.tryptophan.biosynthesis	Condition	MCT2.5:1	-0.840453	0.155354	16	16	0.000157536	0.00515176
TRPSYN.PWY..L.tryptophan.biosynthesis	Condition	KD4:1	-0.806402	0.155354	16	16	0.000225314	0.0053443
TRPSYN.PWY..L.tryptophan.biosynthesis	Condition	KD3:1	-0.73717	0.155354	16	16	0.000476097	0.00809739
UBISYN.PWY..superpathway.of.ubiquinol.8.biosynthesis..early.decarboxylation.	Condition	KD4:1	0.921422	0.989352	16	7	0.370037	0.555519
UBISYN.PWY..superpathway.of.ubiquinol.8.biosynthesis..early.decarboxylation.	Condition	KD3:1	0.84365	0.989352	16	7	0.410507	0.598374
UBISYN.PWY..superpathway.of.ubiquinol.8.biosynthesis..early.decarboxylation.	Condition	MCT2.5:1	0.586401	0.989352	16	7	0.564377	0.722379
UDPNACETYLGALSYN.PWY..UDP.N.acetyl.D.glucosamine.biosynthesis.II	Condition	MCT2.5:1	3.42673	0.604949	16	10	0.000104848	0.00481025
UDPNACETYLGALSYN.PWY..UDP.N.acetyl.D.glucosamine.biosynthesis.II	Condition	KD4:1	3.1348	0.604949	16	10	0.00022861	0.0053443
UDPNACETYLGALSYN.PWY..UDP.N.acetyl.D.glucosamine.biosynthesis.II	Condition	KD3:1	0.0941286	0.604949	16	10	0.878937	0.951715
UDPNAGSYN.PWY..UDP.N.acetyl.D.glucosamine.biosynthesis.I	Condition	KD4:1	-1.18971	0.220812	16	16	0.00016325	0.00515176
UDPNAGSYN.PWY..UDP.N.acetyl.D.glucosamine.biosynthesis.I	Condition	MCT2.5:1	-1.19216	0.220812	16	16	0.000160347	0.00515176
UDPNAGSYN.PWY..UDP.N.acetyl.D.glucosamine.biosynthesis.I	Condition	KD3:1	-0.594883	0.220812	16	16	0.0195223	0.0684104
URDEGR.PWY..superpathway.of.allantoin.degradation.in.plants	Condition	KD3:1	3.10327	0.766407	16	9	0.00161291	0.0138413
URDEGR.PWY..superpathway.of.allantoin.degradation.in.plants	Condition	KD4:1	-1.39366	0.766407	16	9	0.0940298	0.202262
URDEGR.PWY..superpathway.of.allantoin.degradation.in.plants	Condition	MCT2.5:1	-1.24149	0.766407	16	9	0.131221	0.257619
VALSYN.PWY..L.valine.biosynthesis	Condition	KD3:1	-0.328864	0.0892275	16	16	0.0031163	0.0214505
VALSYN.PWY..L.valine.biosynthesis	Condition	KD4:1	-0.126063	0.0892275	16	16	0.183115	0.333084
VALSYN.PWY..L.valine.biosynthesis	Condition	MCT2.5:1	-0.0209767	0.0892275	16	16	0.818101	0.911535
X.ARGDEG.PWY..superpathway.of.L.arginine..putrescine..and.4.aminobutanoate.degradation.	Condition	KD3:1	2.92938	1.00109	16	10	0.0126938	0.0520782
X.ARGDEG.PWY..superpathway.of.L.arginine..putrescine..and.4.aminobutanoate.degradation.	Condition	KD4:1	-1.01862	1.00109	16	10	0.328989	0.515974
X.ARGDEG.PWY..superpathway.of.L.arginine..putrescine..and.4.aminobutanoate.degradation.	Condition	MCT2.5:1	-0.937231	1.00109	16	10	0.367626	0.552778
X.GLCMANNANAUT.PWY..superpathway.of.N.acetylglucosamine..N.acetylmannosamine.and.N.acetylneuraminate.degradation.	Condition	KD3:1	1.17292	0.370062	16	16	0.0080767	0.0387074
X.GLCMANNANAUT.PWY..superpathway.of.N.acetylglucosamine..N.acetylmannosamine.and.N.acetylneuraminate.degradation.	Condition	KD4:1	1.12917	0.370062	16	16	0.0100601	0.0446756
X.GLCMANNANAUT.PWY..superpathway.of.N.acetylglucosamine..N.acetylmannosamine.and.N.acetylneuraminate.degradation.	Condition	MCT2.5:1	0.652525	0.370062	16	16	0.103274	0.216758
X.GLYCOLYSIS.TCA.GLYOX.BYPASS..superpathway.of.glycolysis..pyruvate.dehydrogenase..TCA..and.glyoxylate.bypass.	Condition	MCT2.5:1	-1.75131	0.912548	16	13	0.0790585	0.18207
X.GLYCOLYSIS.TCA.GLYOX.BYPASS..superpathway.of.glycolysis..pyruvate.dehydrogenase..TCA..and.glyoxylate.bypass.	Condition	KD3:1	0.953174	0.912548	16	13	0.31683	0.507833
X.GLYCOLYSIS.TCA.GLYOX.BYPASS..superpathway.of.glycolysis..pyruvate.dehydrogenase..TCA..and.glyoxylate.bypass.	Condition	KD4:1	-0.742696	0.912548	16	13	0.431573	0.617458
X.GOLPDLCAT.PWY..superpathway.of.glycerol.degradation.to.1.3.propanediol.	Condition	KD4:1	1.66937	0.986206	16	16	0.116287	0.239336
X.GOLPDLCAT.PWY..superpathway.of.glycerol.degradation.to.1.3.propanediol.	Condition	KD3:1	0.960137	0.986206	16	16	0.349489	0.535249
X.GOLPDLCAT.PWY..superpathway.of.glycerol.degradation.to.1.3.propanediol.	Condition	MCT2.5:1	0.188351	0.986206	16	16	0.85173	0.933888
X.P125.PWY..superpathway.of..R.R..butanediol.biosynthesis.	Condition	MCT2.5:1	0.337923	0.564739	16	3	0.560718	0.719182
X.P125.PWY..superpathway.of..R.R..butanediol.biosynthesis.	Condition	KD3:1	-0.25	0.564739	16	3	0.66587	0.800815
X.P125.PWY..superpathway.of..R.R..butanediol.biosynthesis.	Condition	KD4:1	0.229278	0.564739	16	3	0.691897	0.817217
X.P4.PWY..superpathway.of.L.lysine..L.threonine.and.L.methionine.biosynthesis.I.	Condition	MCT2.5:1	-1.19741	0.493384	16	16	0.0319107	0.0995902
X.P4.PWY..superpathway.of.L.lysine..L.threonine.and.L.methionine.biosynthesis.I.	Condition	KD4:1	-0.719085	0.493384	16	16	0.170659	0.316063
X.P4.PWY..superpathway.of.L.lysine..L.threonine.and.L.methionine.biosynthesis.I.	Condition	KD3:1	0.358269	0.493384	16	16	0.481674	0.656549
X.P461.PWY..hexitol.fermentation.to.lactate..formate..ethanol.and.acetate.	Condition	KD3:1	1.50273	0.491661	16	16	0.00996484	0.0444117
X.P461.PWY..hexitol.fermentation.to.lactate..formate..ethanol.and.acetate.	Condition	MCT2.5:1	-0.923664	0.491661	16	16	0.084793	0.188221
X.P461.PWY..hexitol.fermentation.to.lactate..formate..ethanol.and.acetate.	Condition	KD4:1	0.125324	0.491661	16	16	0.803116	0.89807
X.PRPP.PWY..superpathway.of.histidine..purine..and.pyrimidine.biosynthesis.	Condition	MCT2.5:1	-3.15783	0.964847	16	14	0.00666748	0.0336224
X.PRPP.PWY..superpathway.of.histidine..purine..and.pyrimidine.biosynthesis.	Condition	KD4:1	-2.33832	0.964847	16	14	0.0321109	0.0999634
X.PRPP.PWY..superpathway.of.histidine..purine..and.pyrimidine.biosynthesis.	Condition	KD3:1	-0.758364	0.964847	16	14	0.447114	0.628802
X.PWY.241..C4.photosynthetic.carbon.assimilation.cycle..NADP.ME.type.	Condition	MCT2.5:1	-4.35483	1.00231	16	14	0.000953562	0.0116977
X.PWY.241..C4.photosynthetic.carbon.assimilation.cycle..NADP.ME.type.	Condition	KD4:1	-2.15542	1.00231	16	14	0.0526014	0.136345
X.PWY.241..C4.photosynthetic.carbon.assimilation.cycle..NADP.ME.type.	Condition	KD3:1	0.206053	1.00231	16	14	0.840568	0.928282
X.PWY.5138..fatty.acid..beta..oxidation.IV..unsaturated..even.number..	Condition	KD3:1	2.55977	1.2122	16	12	0.0563643	0.142521
X.PWY.5138..fatty.acid..beta..oxidation.IV..unsaturated..even.number..	Condition	MCT2.5:1	-0.627555	1.2122	16	12	0.61408	0.7639
X.PWY.5138..fatty.acid..beta..oxidation.IV..unsaturated..even.number..	Condition	KD4:1	0.345243	1.2122	16	12	0.780648	0.883309
X.PWY.5464..superpathway.of.cytosolic.glycolysis..plants...pyruvate.dehydrogenase.and.TCA.cycle.	Condition	KD4:1	0.356037	0.463563	16	2	0.457309	0.634497
X.PWY.5464..superpathway.of.cytosolic.glycolysis..plants...pyruvate.dehydrogenase.and.TCA.cycle.	Condition	KD3:1	-0.25	0.463563	16	2	0.599543	0.754912
X.PWY.5464..superpathway.of.cytosolic.glycolysis..plants...pyruvate.dehydrogenase.and.TCA.cycle.	Condition	MCT2.5:1	-0.25	0.463563	16	2	0.599543	0.754912
X.PWY.5837..2.carboxy.1.4.naphthoquinol.biosynthesis.	Condition	KD3:1	2.30172	1.03706	16	13	0.0464826	0.125747
X.PWY.5837..2.carboxy.1.4.naphthoquinol.biosynthesis.	Condition	MCT2.5:1	-1.13242	1.03706	16	13	0.29629	0.48303
X.PWY.5837..2.carboxy.1.4.naphthoquinol.biosynthesis.	Condition	KD4:1	-0.9576	1.03706	16	13	0.374002	0.5583
X.PWY.6318..L.phenylalanine.degradation.IV..mammalian..via.side.chain..	Condition	KD4:1	0.721664	0.540046	16	2	0.206238	0.367139
X.PWY.6318..L.phenylalanine.degradation.IV..mammalian..via.side.chain..	Condition	KD3:1	0.25	0.540046	16	2	0.651702	0.794742
X.PWY.6318..L.phenylalanine.degradation.IV..mammalian..via.side.chain..	Condition	MCT2.5:1	-7.56811e-17	0.540046	16	2	1	1
X.PWY.6383..mono.trans..poly.cis.decaprenyl.phosphate.biosynthesis.	Condition	MCT2.5:1	-1.65061	0.98014	16	7	0.11798	0.241615
X.PWY.6383..mono.trans..poly.cis.decaprenyl.phosphate.biosynthesis.	Condition	KD3:1	-1.07342	0.98014	16	7	0.294935	0.481454
X.PWY.6383..mono.trans..poly.cis.decaprenyl.phosphate.biosynthesis.	Condition	KD4:1	0.782306	0.98014	16	7	0.440289	0.627596
X.PWY.6961..L.ascorbate.degradation.II..bacterial..aerobic..	Condition	KD3:1	2.6905	0.96955	16	15	0.0168054	0.0619697
X.PWY.6961..L.ascorbate.degradation.II..bacterial..aerobic..	Condition	MCT2.5:1	-0.98872	0.96955	16	15	0.327956	0.515974
X.PWY.6961..L.ascorbate.degradation.II..bacterial..aerobic..	Condition	KD4:1	-0.697237	0.96955	16	15	0.485827	0.658577
X.PWY.6992..1.5.anhydrofructose.degradation.	Condition	KD3:1	1.22042	0.549181	16	16	0.0462503	0.125667
X.PWY.6992..1.5.anhydrofructose.degradation.	Condition	KD4:1	0.0829753	0.549181	16	16	0.882416	0.951715
X.PWY.6992..1.5.anhydrofructose.degradation.	Condition	MCT2.5:1	-0.062086	0.549181	16	16	0.911859	0.96948
X.PWY.7013...S..propane.1.2.diol.degradation.	Condition	KD3:1	3.74333	1.13327	16	15	0.0063042	0.0330702
X.PWY.7013...S..propane.1.2.diol.degradation.	Condition	KD4:1	2.50838	1.13327	16	15	0.0469928	0.12685
X.PWY.7013...S..propane.1.2.diol.degradation.	Condition	MCT2.5:1	0.355432	1.13327	16	15	0.759184	0.867702
X.PWY.7039..phosphatidate.metabolism..as.a.signaling.molecule.	Condition	KD3:1	2.23158	0.935133	16	7	0.0343617	0.105121
X.PWY.7039..phosphatidate.metabolism..as.a.signaling.molecule.	Condition	KD4:1	-0.532085	0.935133	16	7	0.579854	0.736106
X.PWY.7039..phosphatidate.metabolism..as.a.signaling.molecule.	Condition	MCT2.5:1	0.0266183	0.935133	16	7	0.977759	1
X.PWY.7090..UDP.2.3.diacetamido.2.3.dideoxy..alpha..D.mannuronate.biosynthesis.	Condition	MCT2.5:1	1.50593	0.897523	16	6	0.119204	0.243318
X.PWY.7090..UDP.2.3.diacetamido.2.3.dideoxy..alpha..D.mannuronate.biosynthesis.	Condition	KD4:1	1.25753	0.897523	16	6	0.186509	0.337349
X.PWY.7090..UDP.2.3.diacetamido.2.3.dideoxy..alpha..D.mannuronate.biosynthesis.	Condition	KD3:1	0.778368	0.897523	16	6	0.40282	0.589249
X.PWY.7115..C4.photosynthetic.carbon.assimilation.cycle..NAD.ME.type.	Condition	MCT2.5:1	-3.56235	0.77536	16	15	0.000616819	0.00909808
X.PWY.7115..C4.photosynthetic.carbon.assimilation.cycle..NAD.ME.type.	Condition	KD4:1	-2.08828	0.77536	16	15	0.0195501	0.0684104
X.PWY.7115..C4.photosynthetic.carbon.assimilation.cycle..NAD.ME.type.	Condition	KD3:1	-0.922383	0.77536	16	15	0.257202	0.434752
X.PWY.7117..C4.photosynthetic.carbon.assimilation.cycle..PEPCK.type.	Condition	MCT2.5:1	-5.14029	1.08538	16	14	0.000483621	0.00809739
X.PWY.7117..C4.photosynthetic.carbon.assimilation.cycle..PEPCK.type.	Condition	KD4:1	-2.91983	1.08538	16	14	0.0196651	0.0684412
X.PWY.7117..C4.photosynthetic.carbon.assimilation.cycle..PEPCK.type.	Condition	KD3:1	-0.6907	1.08538	16	14	0.536488	0.70191
X.PWY.7237..myo...chiro..and.scyllo.inositol.degradation.	Condition	KD4:1	1.7404	0.466546	16	10	0.00287191	0.0205969
X.PWY.7237..myo...chiro..and.scyllo.inositol.degradation.	Condition	KD3:1	1.16588	0.466546	16	10	0.0279688	0.0906033
X.PWY.7237..myo...chiro..and.scyllo.inositol.degradation.	Condition	MCT2.5:1	1.01912	0.466546	16	10	0.0495019	0.131334
X.PWY.724..superpathway.of.L.lysine..L.threonine.and.L.methionine.biosynthesis.II.	Condition	KD4:1	-0.442043	0.18931	16	16	0.037725	0.112214
X.PWY.724..superpathway.of.L.lysine..L.threonine.and.L.methionine.biosynthesis.II.	Condition	MCT2.5:1	-0.433889	0.18931	16	16	0.0407876	0.117063
X.PWY.724..superpathway.of.L.lysine..L.threonine.and.L.methionine.biosynthesis.II.	Condition	KD3:1	-0.355486	0.18931	16	16	0.0849196	0.188221
X.PWY.7383..anaerobic.energy.metabolism..invertebrates..cytosol..	Condition	KD3:1	-0.576148	0.588961	16	16	0.347264	0.533159
X.PWY.7383..anaerobic.energy.metabolism..invertebrates..cytosol..	Condition	KD4:1	0.42784	0.588961	16	16	0.481504	0.656549
X.PWY.7383..anaerobic.energy.metabolism..invertebrates..cytosol..	Condition	MCT2.5:1	0.185613	0.588961	16	16	0.758058	0.867252
X.PWY.7384..anaerobic.energy.metabolism..invertebrates..mitochondrial..	Condition	KD3:1	2.33699	0.448842	16	8	0.000219465	0.00533171
X.PWY.7384..anaerobic.energy.metabolism..invertebrates..mitochondrial..	Condition	MCT2.5:1	-0.777528	0.448842	16	8	0.108819	0.226219
X.PWY.7384..anaerobic.energy.metabolism..invertebrates..mitochondrial..	Condition	KD4:1	-0.159302	0.448842	16	8	0.728811	0.848453
X.PWY.7385..1.3.propanediol.biosynthesis..engineered..	Condition	KD3:1	3.16151	0.77158	16	9	0.00147911	0.0131843
X.PWY.7385..1.3.propanediol.biosynthesis..engineered..	Condition	MCT2.5:1	-0.912953	0.77158	16	9	0.259632	0.437665
X.PWY.7385..1.3.propanediol.biosynthesis..engineered..	Condition	KD4:1	-0.174421	0.77158	16	9	0.824961	0.915064
X.PWY.7388..octanoyl..acyl.carrier.protein..biosynthesis..mitochondria..yeast..	Condition	KD3:1	2.37443	0.529726	16	6	0.000749307	0.00977244
X.PWY.7388..octanoyl..acyl.carrier.protein..biosynthesis..mitochondria..yeast..	Condition	KD4:1	-1.00378	0.529726	16	6	0.0824477	0.18641
X.PWY.7388..octanoyl..acyl.carrier.protein..biosynthesis..mitochondria..yeast..	Condition	MCT2.5:1	-1.00378	0.529726	16	6	0.0824477	0.18641
X.PWY.7409..phospholipid.remodeling..phosphatidylethanolamine..yeast..	Condition	KD3:1	2.84889	0.563226	16	8	0.000280674	0.00623338
X.PWY.7409..phospholipid.remodeling..phosphatidylethanolamine..yeast..	Condition	MCT2.5:1	-0.255652	0.563226	16	8	0.657995	0.797067
X.PWY.7409..phospholipid.remodeling..phosphatidylethanolamine..yeast..	Condition	KD4:1	-0.0583153	0.563226	16	8	0.919246	0.971375
X.PWY.7456...beta...1.4..mannan.degradation.	Condition	MCT2.5:1	0.242691	0.290737	16	16	0.42017	0.608166
X.PWY.7456...beta...1.4..mannan.degradation.	Condition	KD4:1	-0.0652417	0.290737	16	16	0.826221	0.915642
X.PWY.7456...beta...1.4..mannan.degradation.	Condition	KD3:1	0.0596923	0.290737	16	16	0.840769	0.928282
X.PWY.8086...S..lactate.fermentation.to.propanoate..acetate.and.hydrogen.	Condition	KD3:1	2.35491	0.444328	16	8	0.00018836	0.00515176
X.PWY.8086...S..lactate.fermentation.to.propanoate..acetate.and.hydrogen.	Condition	MCT2.5:1	-0.885682	0.444328	16	8	0.0694655	0.167122
X.PWY.8086...S..lactate.fermentation.to.propanoate..acetate.and.hydrogen.	Condition	KD4:1	-0.345478	0.444328	16	8	0.451904	0.632835
X.PWY0.301..L.ascorbate.degradation.I..bacterial..anaerobic..	Condition	KD3:1	2.48914	1.14861	16	15	0.0510599	0.134032
X.PWY0.301..L.ascorbate.degradation.I..bacterial..anaerobic..	Condition	MCT2.5:1	-1.77261	1.14861	16	15	0.148717	0.282801
X.PWY0.301..L.ascorbate.degradation.I..bacterial..anaerobic..	Condition	KD4:1	-1.15371	1.14861	16	15	0.334991	0.520771
X1CMET2.PWY..folate.transformations.III..E..coli.	Condition	KD3:1	-0.21367	0.103292	16	16	0.060838	0.150156
X1CMET2.PWY..folate.transformations.III..E..coli.	Condition	MCT2.5:1	-0.0750036	0.103292	16	16	0.481681	0.656549
X1CMET2.PWY..folate.transformations.III..E..coli.	Condition	KD4:1	0.00638576	0.103292	16	16	0.951722	0.991744
X3.HYDROXYPHENYLACETATE.DEGRADATION.PWY..4.hydroxyphenylacetate.degradation	Condition	KD3:1	3.69723	1.14293	16	8	0.00715453	0.0354578
X3.HYDROXYPHENYLACETATE.DEGRADATION.PWY..4.hydroxyphenylacetate.degradation	Condition	MCT2.5:1	-0.206044	1.14293	16	8	0.859944	0.939569
X3.HYDROXYPHENYLACETATE.DEGRADATION.PWY..4.hydroxyphenylacetate.degradation	Condition	KD4:1	0.169479	1.14293	16	8	0.884581	0.951715

## Sheet: Fig. 3b
KD4:1 Fiber mix vs lactose Euclidean distance matrix																KD4:1 Fiber mix vs lactose adonis2 results
	KD4:1 Fiber mix	KD4:1 Fiber mix	KD4:1 Fiber mix	KD4:1 Fiber mix	KD4:1 Fiber mix	KD4:1 Fiber mix	KD4:1 Fiber mix	KD4:1 Lactose	KD4:1 Lactose	KD4:1 Lactose	KD4:1 Lactose	KD4:1 Lactose	KD4:1 Lactose	KD4:1 Lactose		Permutation test for adonis under reduced model
KD4:1 Fiber mix	0	123.206	114.512	105.04	163.603	451.443	390.438	669.761	170.571	219.701	619.724	215.529	149.988	157.656		Number of permutations: 999
KD4:1 Fiber mix	123.206	0	136.769	111.111	155.456	448.084	388.293	661.22	157.526	192.776	614.664	212.337	114.153	130.224			Df	SumOfSqs	R2	F	Pr(>F)
KD4:1 Fiber mix	114.512	136.769	0	121.43	184.428	486.437	424.51	708.414	189.648	215.802	651.899	200.326	153.425	171.962		KD4FLmet$Diets	1	301576	0.24468	3.8872	0.02	*
KD4:1 Fiber mix	105.04	111.111	121.43	0	178.768	477.312	410.867	652.974	162.382	202.332	598.536	233.874	147.154	166.195		Residual	12	930976	0.75532
KD4:1 Fiber mix	163.603	155.456	184.428	178.768	0	376.504	318.14	726.795	235.201	282.649	690.745	179.357	128.926	134.092		Total	13	1232552	1
KD4:1 Fiber mix	451.443	448.084	486.437	477.312	376.504	0	129.252	928.28	543.541	594.999	904.923	501.536	433.432	431.585
KD4:1 Fiber mix	390.438	388.293	424.51	410.867	318.14	129.252	0	895.015	490.618	539.617	867.649	445.375	373.184	371.578
KD4:1 Lactose	669.761	661.22	708.414	652.974	726.795	928.28	895.015	0	594.87	594.972	148.535	732.046	696.453	692.979
KD4:1 Lactose	170.571	157.526	189.648	162.382	235.201	543.541	490.618	594.87	0	116.999	552.071	233.881	171.979	178.895
KD4:1 Lactose	219.701	192.776	215.802	202.332	282.649	594.999	539.617	594.972	116.999	0	551.549	238.977	204.648	215.411
KD4:1 Lactose	619.724	614.664	651.899	598.536	690.745	904.923	867.649	148.535	552.071	551.549	0	697.833	656.397	657.515
KD4:1 Lactose	215.529	212.337	200.326	233.874	179.357	501.536	445.375	732.046	233.881	238.977	697.833	0	163.997	176.691
KD4:1 Lactose	149.988	114.153	153.425	147.154	128.926	433.432	373.184	696.453	171.979	204.648	656.397	163.997	0	100.855
KD4:1 Lactose	157.656	130.224	171.962	166.195	134.092	431.585	371.578	692.979	178.895	215.411	657.515	176.691	100.855	0
KD3:1 Fiber mix vs lactose Euclidean distance matrix																KD3:1 Fiber mix vs lactose adonis2 results
	KD3:1 Fiber mix	KD3:1 Fiber mix	KD3:1 Fiber mix	KD3:1 Fiber mix	KD3:1 Fiber mix	KD3:1 Fiber mix	KD3:1 Fiber mix	KD3:1 Lactose	KD3:1 Lactose	KD3:1 Lactose	KD3:1 Lactose	KD3:1 Lactose	KD3:1 Lactose	KD3:1 Lactose		Permutation test for adonis under reduced model
KD3:1 Fiber mix	0	466.346	130.177	121.818	368.09	1197.38	1063.67	195.897	227.733	241.368	193.471	455.108	546.719	577.71		Number of permutations: 999
KD3:1 Fiber mix	466.346	0	485.363	481.028	409.703	1029.27	947.113	558.767	572.78	587.768	552.041	668.857	625.343	642.1			Df	SumOfSqs	R2	F	Pr(>F)
KD3:1 Fiber mix	130.177	485.363	0	100.314	397.705	1228.4	1099.05	168.75	218.157	226.109	157.647	450.161	570.475	601.542		KD3FLmet$Diets	1	550538	0.1904	2.8222	0.081	.
KD3:1 Fiber mix	121.818	481.028	100.314	0	385.639	1217.39	1083.88	153.185	209.589	209.776	148.775	444.161	554.367	585.641		Residual	12	2340884	0.8096
KD3:1 Fiber mix	368.09	409.703	397.705	385.639	0	910.317	808.495	480.978	494.638	509.937	481.331	567.918	479.21	492.468		Total	13	2891422	1
KD3:1 Fiber mix	1197.38	1029.27	1228.4	1217.39	910.317	0	524.839	1278.6	1271.46	1291.12	1287.67	1239.85	975.784	950.309
KD3:1 Fiber mix	1063.67	947.113	1099.05	1083.88	808.495	524.839	0	1124.87	1093.2	1113.51	1131.83	968.794	668.044	637.215
KD3:1 Lactose	195.897	558.767	168.75	153.185	480.978	1278.6	1124.87	0	154.234	136.384	100.93	412.606	558.059	588.408
KD3:1 Lactose	227.733	572.78	218.157	209.589	494.638	1271.46	1093.2	154.234	0	90.1451	140.789	325.343	503.86	537.226
KD3:1 Lactose	241.368	587.768	226.109	209.776	509.937	1291.12	1113.51	136.384	90.1451	0	123.722	335.253	522.814	555.554
KD3:1 Lactose	193.471	552.041	157.647	148.775	481.331	1287.67	1131.83	100.93	140.789	123.722	0	396.77	562.436	592.849
KD3:1 Lactose	455.108	668.857	450.161	444.161	567.918	1239.85	968.794	412.606	325.343	335.253	396.77	0	366.146	398.846
KD3:1 Lactose	546.719	625.343	570.475	554.367	479.21	975.784	668.044	558.059	503.86	522.815	562.436	366.146	0	108.719
KD3:1 Lactose	577.71	642.1	601.542	585.641	492.468	950.309	637.215	588.408	537.226	555.554	592.849	398.846	108.719	0
MCT2.5:1 Fiber mix vs lactose Euclidean distance matrix																KD3:1 Fiber mix vs lactose adonis2 results
	MCT2.5:1 Fiber mix	MCT2.5:1 Fiber mix	MCT2.5:1 Fiber mix	MCT2.5:1 Fiber mix	MCT2.5:1 Fiber mix	MCT2.5:1 Fiber mix	MCT2.5:1 Fiber mix	MCT2.5:1 Lactose	MCT2.5:1 Lactose	MCT2.5:1 Lactose	MCT2.5:1 Lactose	MCT2.5:1 Lactose	MCT2.5:1 Lactose	MCT2.5:1 Lactose		Permutation test for adonis under reduced model
MCT2.5:1 Fiber mix	0	381.243	108.634	90.3122	132.744	431.887	164.217	165.929	239.8	202.493	239.923	705.923	492.059	483.719		Number of permutations: 999
MCT2.5:1 Fiber mix	381.243	0	386.287	391.604	397.061	546.549	405.334	407.577	437.707	426.652	441.495	782.428	601.751	590.473			Df	SumOfSqs	R2	F	Pr(>F)
MCT2.5:1 Fiber mix	108.634	386.287	0	100.44	147.29	468.077	189.229	171.496	232.397	179.888	213.654	677.508	484.923	478.062		MCTFLmet$Diets	1	375826	0.32538	5.7878	0.001	***
MCT2.5:1 Fiber mix	90.3122	391.604	100.439	0	149.938	452.992	184.456	176.42	251.874	197.264	236.082	712.366	505.24	495.304		Residual	12	779211	0.67462
MCT2.5:1 Fiber mix	132.743	397.061	147.29	149.938	0	366.805	122.011	216.031	267.776	254.229	282.264	688.386	486.104	460.855		Total	13	1155038	1
MCT2.5:1 Fiber mix	431.887	546.549	468.077	452.992	366.805	0	319.999	494.657	527.085	560.597	569.788	905.101	650.005	598.968
MCT2.5:1 Fiber mix	164.217	405.334	189.229	184.456	122.011	319.999	0	237.226	283.324	284.019	314.247	720.278	480.851	453.721
MCT2.5:1 Lactose	165.929	407.577	171.496	176.42	216.031	494.657	237.226	0	132.15	126.891	137.129	653.03	382.882	386.212
MCT2.5:1 Lactose	239.8	437.707	232.397	251.874	267.776	527.085	283.324	132.15	0	145.555	127.432	609.537	313.865	329.701
MCT2.5:1 Lactose	202.493	426.652	179.888	197.264	254.229	560.597	284.019	126.891	145.555	0	110.754	612.126	382.211	393.409
MCT2.5:1 Lactose	239.923	441.495	213.654	236.082	282.264	569.788	314.247	137.129	127.432	110.754	0	613.521	373.128	387.344
MCT2.5:1 Lactose	705.923	782.428	677.508	712.366	688.386	905.101	720.278	653.03	609.537	612.126	613.521	0	530.067	540.684
MCT2.5:1 Lactose	492.059	601.751	484.923	505.24	486.104	650.005	480.851	382.882	313.865	382.211	373.128	530.067	0	130.562
MCT2.5:1 Lactose	483.719	590.473	478.062	495.304	460.855	598.968	453.721	386.212	329.701	393.409	387.344	540.684	130.562	0

## Sheet: Fig. 3c-d-Supplemantary Fig. 4
Maaslin2 output nonstratified all fiber vs lactose q<0.05
feature	metadata	value	coef	stderr	N	N.not.0	pval	qval	Feature.1	Superclass
ANAEROFRUCAT.PWY..homolactic.fermentation	Condition	Mix	-0.0732992	0.0166251	42	42	7.61145e-05	0.000458006	ANAEROFRUCAT-PWY: homolactic fermentation	Fermentation
ANAGLYCOLYSIS.PWY..glycolysis.III..from.glucose.	Condition	Mix	-0.0882359	0.0125096	42	42	1.58022e-08	4.41834e-07	ANAGLYCOLYSIS PWY: glycolysis III (from glucose)	Glycolysis
ARGSYN.PWY..L.arginine.biosynthesis.I..via.L.ornithine.	Condition	Mix	-0.188498	0.0295839	42	42	1.41967e-07	1.68129e-06	ARGSYN-PWY: L-arginine biosynthesis I (via L ornithine)	Amino Acid Biosynthesis
ARGSYNBSUB.PWY..L.arginine.biosynthesis.II..acetyl.cycle.	Condition	Mix	-0.194868	0.0291077	42	42	5.00255e-08	8.19983e-07	ARGSYNBSUB-PWY: L-arginine biosynthesis II (acetyl cycle)	Amino Acid Biosynthesis
ARO.PWY..chorismate.biosynthesis.I	Condition	Mix	-0.0948018	0.0127617	42	42	4.77778e-09	3.81148e-07	ARO-PWY: chorismate biosynthesis I	Aromatic Compound Biosynthesis
ASPASN.PWY..superpathway.of.L.aspartate.and.L.asparagine.biosynthesis	Condition	Mix	-0.170618	0.0219258	42	42	1.56681e-09	2.95344e-07	ASPASN-PWY: superpathway of L-aspartate and L-asparagine biosynthesis	Amino Acid Biosynthesis
BRANCHED.CHAIN.AA.SYN.PWY..superpathway.of.branched.chain.amino.acid.biosynthesis	Condition	Mix	-0.179678	0.0289088	42	42	2.35385e-07	2.68909e-06	BRANCHED-CHAIN-AA-SYN-PWY: superpathway of branched chain amino acid biosynthesis	Amino Acid Biosynthesis
CITRULBIO.PWY..L.citrulline.biosynthesis	Condition	Mix	-0.0849604	0.0310084	42	42	0.00913731	0.0334558	CITRULBIO-PWY: L-citrulline biosynthesis	Amino Acid Biosynthesis
COLANSYN.PWY..colanic.acid.building.blocks.biosynthesis	Condition	Mix	0.115031	0.0261356	42	42	7.79364e-05	0.000459094	COLANSYN-PWY: colanic acid building blocks biosynthesis	Carbohydrate Biosynthesis
COMPLETE.ARO.PWY..superpathway.of.aromatic.amino.acid.biosynthesis	Condition	Mix	-0.057385	0.00794212	42	42	9.12174e-09	3.821e-07	COMPLETE-ARO-PWY: superpathway of aromatic amino acid biosynthesis	Amino Acid Biosynthesis
DAPLYSINESYN.PWY..L.lysine.biosynthesis.I	Condition	Mix	-0.17636	0.027232	42	42	1.01254e-07	1.27243e-06	DAPLYSINESYN-PWY: L-lysine biosynthesis I	Amino Acid Biosynthesis
DTDPRHAMSYN.PWY..dTDP..beta..L.rhamnose.biosynthesis	Condition	Mix	0.0935226	0.0229454	42	42	0.000211433	0.00112268	DTDPRHAMSYN PWY: dTDP -&beta L-rhamnose biosynthesis	Carbohydrate Biosynthesis
FASYN.INITIAL.PWY..superpathway.of.fatty.acid.biosynthesis.initiation..E..coli.	Condition	Mix	-0.519329	0.130767	42	40	0.00028981	0.00145678	FASYN INITIAL-PWY: superpathway of fatty acid biosynthesis initiation (E. coli)	Fatty Acid and Lipid Biosynthesis
FERMENTATION.PWY..mixed.acid.fermentation	Condition	Mix	-0.0802937	0.0131939	42	42	3.58182e-07	3.55354e-06	FERMENTATION-PWY: mixed acid fermentation	Fermentation
GLUCOSE1PMETAB.PWY..glucose.and.glucose.1.phosphate.degradation	Condition	Mix	-0.13435	0.0336803	42	42	0.000274888	0.00140044	GLUCOSE1PMETAB-PWY: glucose and glucose-1-phosphate degradation	Carbohydrate Degradation
GLUTORN.PWY..L.ornithine.biosynthesis.I	Condition	Mix	-0.196988	0.0280601	42	42	1.75796e-08	4.41834e-07	GLUTORN PWY: L-ornithine biosynthesis I	Amino Acid Biosynthesis
GLYCOCAT.PWY..glycogen.degradation.I	Condition	Mix	0.27291	0.0591581	42	42	4.02435e-05	0.000257149	GLYCOCAT-PWY: glycogen degradation I	Carbohydrate Degradation
GLYCOGENSYNTH.PWY..glycogen.biosynthesis.I..from.ADP.D.Glucose.	Condition	Mix	-0.196646	0.0302304	42	42	9.22835e-08	1.19969e-06	GLYCOGENSYNTH-PWY: glycogen biosynthesis I (from ADP D-Glucose)	Carbohydrate Biosynthesis
HISTSYN.PWY..L.histidine.biosynthesis	Condition	Mix	-0.205471	0.0491395	42	42	0.000153369	0.000876065	HISTSYN-PWY: L-histidine biosynthesis	Amino Acid Biosynthesis
ILEUSYN.PWY..L.isoleucine.biosynthesis.I..from.threonine.	Condition	Mix	-0.176077	0.0261211	42	42	4.31246e-08	8.12898e-07	ILEUSYN-PWY: L-isoleucine biosynthesis I (from threonine)	Amino Acid Biosynthesis
LIPASYN.PWY..phospholipases	Condition	Mix	0.364198	0.142511	42	35	0.0145073	0.0497204	LIPASYN-PWY: phospholipases	Fatty Acid and Lipid Degradation
NAGLIPASYN.PWY..lipid.IVA.biosynthesis..E..coli.	Condition	Mix	0.0955447	0.0362613	42	42	0.011915	0.0415923	NAGLIPASYN-PWY: lipid IVA biosynthesis (E. coli)	Cell Structure Biosynthesis
NONMEVIPP.PWY..methylerythritol.phosphate.pathway.I	Condition	Mix	-0.134916	0.0278753	42	42	1.96883e-05	0.000132545	NONMEVIPP-PWY: methylerythritol phosphate pathway I	Secondary Metabolite Biosynthesis
NONOXIPENT.PWY..pentose.phosphate.pathway..non.oxidative.branch..I	Condition	Mix	-0.0565497	0.0205933	42	42	0.00899588	0.0334558	NONOXIPENT-PWY: pentose phosphate pathway (non oxidative branch I)	Pentose Phosphate Pathway
P122.PWY..heterolactic.fermentation	Condition	Mix	-0.0732546	0.0156456	42	42	3.24119e-05	0.000210678	P122-PWY: heterolactic fermentation	Fermentation
P124.PWY..Bifidobacterium.shunt	Condition	Mix	-0.4326	0.140003	42	41	0.00363489	0.0148951	P124-PWY: Bifidobacterium shunt	Carbohydrate Degradation
PENTOSE.P.PWY..pentose.phosphate.pathway	Condition	Mix	-0.086949	0.0123848	42	42	1.7556e-08	4.41834e-07	PENTOSE-P-PWY: pentose phosphate pathway	Pentose Phosphate Pathway
PEPTIDOGLYCANSYN.PWY..peptidoglycan.biosynthesis.I..meso.diaminopimelate.containing.	Condition	Mix	-0.0844286	0.0124317	42	42	3.66469e-08	8.12699e-07	PEPTIDOGLYCANSYN-PWY: peptidoglycan biosynthesis I (meso diaminopimelate containing)	Cell Structure Biosynthesis
PWY.2941..L.lysine.biosynthesis.II	Condition	Mix	0.317987	0.0525744	42	42	4.0418e-07	3.90707e-06	PWY-2941: L-lysine biosynthesis II	Amino Acid Biosynthesis
PWY.2942..L.lysine.biosynthesis.III	Condition	Mix	0.161186	0.0418051	42	42	0.00040963	0.00195482	PWY-2942: L-lysine biosynthesis III	Amino Acid Biosynthesis
PWY.3001..superpathway.of.L.isoleucine.biosynthesis.I	Condition	Mix	-0.0841087	0.0128907	42	42	8.65531e-08	1.16538e-06	PWY-3001: superpathway of L-isoleucine biosynthesis I	Amino Acid Biosynthesis
PWY.3841..folate.transformations.II..plants.	Condition	Mix	-0.0783431	0.0192955	42	42	0.000221724	0.00116097	PWY-3841: folate transformations II (plants)	Cofactor Carrier and Vitamin Biosynthesis
PWY.5030..L.histidine.degradation.III	Condition	Mix	0.259914	0.0680002	42	42	0.000452334	0.00213162	PWY-5030: L-histidine degradation III	Amino Acid Biosynthesis
PWY.5097..L.lysine.biosynthesis.VI	Condition	Mix	-0.112175	0.0165654	42	42	3.90525e-08	8.12898e-07	PWY-5097: L-lysine biosynthesis VI	Amino Acid Biosynthesis
PWY.5103..L.isoleucine.biosynthesis.III	Condition	Mix	-0.179574	0.0273734	42	42	7.72108e-08	1.16434e-06	PWY-5103: L-isoleucine biosynthesis III	Amino Acid Biosynthesis
PWY.5130..2.oxobutanoate.degradation.I	Condition	Mix	0.276645	0.0632236	42	42	8.43825e-05	0.000489419	PWY-5130: 2-oxobutanoate degradation I	Carboxylic Acid Degradation
PWY.5154..L.arginine.biosynthesis.III..via.N.acetyl.L.citrulline.	Condition	Mix	-0.0643337	0.0217433	42	42	0.0051673	0.0207242	PWY-5154: L-arginine biosynthesis III (via N acetyl L citrulline)	Amino Acid Biosynthesis
PWY.5345..superpathway.of.L.methionine.biosynthesis..by.sulfhydrylation.	Condition	Mix	-0.146555	0.0266653	42	42	2.41078e-06	2.0656e-05	PWY-5345: superpathway of L-methionine biosynthesis ((by sulfhydrylation)	Amino Acid Biosynthesis
PWY.5384..sucrose.degradation.IV..sucrose.phosphorylase.	Condition	Mix	-0.160393	0.0218118	42	42	6.06602e-09	3.81148e-07	PWY-5384: sucrose degradation IV (sucrose phosphorylase)	Carbohydrate Degradation
PWY.5659..GDP.mannose.biosynthesis	Condition	Mix	-0.143402	0.0449416	42	42	0.00275935	0.0114316	PWY-5659: GDP-mannose biosynthesis	Carbohydrate Biosynthesis
PWY.5667..CDP.diacylglycerol.biosynthesis.I	Condition	Mix	0.0929942	0.0321335	42	42	0.00613109	0.0235859	PWY-5667: CDP-diacylglycerol biosynthesis I	Fatty Acid and Lipid Biosynthesis
PWY.5686..UMP.biosynthesis.I	Condition	Mix	-0.119366	0.0177987	42	42	4.81763e-08	8.19983e-07	PWY-5686: UMP biosynthesis I	Nucleoside and Nucleotide Biosynthesis
PWY.5913..partial.TCA.cycle..obligate.autotrophs.	Condition	Mix	-0.176364	0.024739	42	42	1.24105e-08	4.41834e-07	PWY-5913: partial TCA cycle (obligate autotrophs)	TCA cycle
PWY.5920..superpathway.of.heme.b.biosynthesis.from.glycine	Condition	Mix	0.149722	0.036471	42	42	0.000193414	0.00105677	PWY-5920: superpathway of heme b biosynthesis from glycine	Cofactor Carrier and Vitamin Biosynthesis
PWY.5941..glycogen.degradation.II	Condition	Mix	-0.213344	0.0368192	42	42	9.19611e-07	8.45593e-06	PWY-5941: glycogen degradation II	Carbohydrate Degradation
PWY.5994..palmitate.biosynthesis..type.I.fatty.acid.synthase.	Condition	Mix	-0.558587	0.162748	42	40	0.00140472	0.00615317	PWY-5994: palmitate biosynthesis, type I fatty acid synthase	Fatty Acid and Lipid Biosynthesis
PWY.6121..5.aminoimidazole.ribonucleotide.biosynthesis.I	Condition	Mix	-0.0884614	0.0155481	42	42	1.29075e-06	1.15861e-05	PWY-6121: 5-aminoimidazole ribonucleotide biosynthesis I	Nucleoside and Nucleotide Biosynthesis
PWY.6122..5.aminoimidazole.ribonucleotide.biosynthesis.II	Condition	Mix	-0.0645348	0.011873	42	42	2.93133e-06	2.40242e-05	PWY-6122: 5-aminoimidazole ribonucleotide biosynthesis II	Nucleoside and Nucleotide Biosynthesis
PWY.6123..inosine.5..phosphate.biosynthesis.I	Condition	Mix	-0.108112	0.0191091	42	42	1.43111e-06	1.25472e-05	PWY-6123: inosine-5'-phosphate biosynthesis I	Nucleoside and Nucleotide Biosynthesis
PWY.6124..inosine.5..phosphate.biosynthesis.II	Condition	Mix	-0.116621	0.0256695	42	42	5.01131e-05	0.000314877	PWY-6124: inosine 5'-phosphate biosynthesis II	Nucleoside and Nucleotide Biosynthesis
PWY.6151..S.adenosyl.L.methionine.salvage.I	Condition	Mix	-0.158453	0.0222785	42	42	1.30888e-08	4.41834e-07	PWY-6151: S-adenosyl L-methionine salvage I	Amino Acid Biosynthesis
PWY.6163..chorismate.biosynthesis.from.3.dehydroquinate	Condition	Mix	-0.0807052	0.0108649	42	42	4.78597e-09	3.81148e-07	PWY-6163: chorismate biosynthesis from 3-dehydroquinate	Aromatic Compound Biosynthesis
PWY.6270..isoprene.biosynthesis.I	Condition	Mix	-0.134965	0.0330727	42	42	0.000208272	0.0011217	PWY-6270: isoprene biosynthesis I	Secondary Metabolite Biosynthesis
PWY.6277..superpathway.of.5.aminoimidazole.ribonucleotide.biosynthesis	Condition	Mix	-0.0645348	0.011873	42	42	2.93133e-06	2.40242e-05	PWY-6277: superpathway of 5-aminoimidazole ribonucleotide biosynthesis	Nucleoside and Nucleotide Biosynthesis
PWY.6317..D.galactose.degradation.I..Leloir.pathway.	Condition	Mix	-0.0574706	0.0151108	42	42	0.000478473	0.00222697	PWY-6317: D-galactose degradation I (Leloir pathway)	Carbohydrate Degradation
PWY.6385..peptidoglycan.biosynthesis.III..mycobacteria.	Condition	Mix	-0.0786924	0.0111554	42	42	1.57652e-08	4.41834e-07	PWY-6385: peptidoglycan biosynthesis III (mycobacteria)	Cell Structure Biosynthesis
PWY.6386..UDP.N.acetylmuramoyl.pentapeptide.biosynthesis.II..lysine.containing.	Condition	Mix	-0.0778035	0.012214	42	42	1.42709e-07	1.68129e-06	PWY-6386: UDP-N-acetylmuramoyl-pentapeptide biosynthesis II (lysine containing)	Cell Structure Biosynthesis
PWY.6387..UDP.N.acetylmuramoyl.pentapeptide.biosynthesis.I..meso.diaminopimelate.containing.	Condition	Mix	-0.0805713	0.0120108	42	42	4.78999e-08	8.19983e-07	PWY-6387: UDP-N-acetylmuramoyl-pentapeptide biosynthesis I (meso diaminopimelate containing)	Cell Structure Biosynthesis
PWY.6527..stachyose.degradation	Condition	Mix	-0.0492732	0.0108657	42	42	5.14501e-05	0.000317978	PWY-6527 stachyose degradation	Carbohydrate Degradation
PWY.6628..superpathway.of.L.phenylalanine.biosynthesis	Condition	Mix	-0.146952	0.0550363	42	42	0.0109073	0.038793	PWY-6628: superpathway of L-phenylalanine biosynthesis	Amino Acid Biosynthesis
PWY.6629..superpathway.of.L.tryptophan.biosynthesis	Condition	Mix	-0.0690239	0.0171003	42	42	0.000238247	0.0012304	PWY-6629: superpathway of L-tryptophan biosynthesis	Amino Acid Biosynthesis
PWY.6630..superpathway.of.L.tyrosine.biosynthesis	Condition	Mix	-0.192854	0.0600977	42	42	0.0026246	0.0111177	PWY-6630: superpathway of L-tyrosine biosynthesis	Amino Acid Biosynthesis
PWY.6700..queuosine.biosynthesis.I..de.novo.	Condition	Mix	0.113458	0.0290238	42	42	0.000349253	0.00170998	PWY-6700: queuosine biosynthesis I (de novo)	Nucleic Acid Processing
PWY.6703..preQ0.biosynthesis	Condition	Mix	0.233338	0.0450575	42	42	6.68931e-06	5.04374e-05	PWY-6703: preQ0 biosynthesis	Secondary Metabolite Biosynthesis
PWY.6901..superpathway.of.glucose.and.xylose.degradation	Condition	Mix	-0.0703257	0.0106887	42	42	7.25428e-08	1.13953e-06	PWY-6901: superpathway of glucose and xylose degradation	Carbohydrate Degradation
PWY.6936..seleno.amino.acid.biosynthesis..plants.	Condition	Mix	0.0764497	0.0124982	42	42	3.23741e-07	3.29865e-06	PWY-6936: seleno amino acid biosynthesis (plants)	Amino Acid Biosynthesis
PWY.6969..TCA.cycle.V..2.oxoglutarate.synthase.	Condition	Mix	-0.0513134	0.0186	42	42	0.00870656	0.0328237	PWY-6969: TCA cycle V (2-oxoglutarate synthase)	TCA cycle
PWY.702..L.methionine.biosynthesis.II	Condition	Mix	-0.161342	0.0223024	42	42	8.86702e-09	3.821e-07	PWY-702: L-methionine biosynthesis II	Amino Acid Biosynthesis
PWY.7111..pyruvate.fermentation.to.isobutanol..engineered.	Condition	Mix	-0.111173	0.0150377	42	42	5.35102e-09	3.81148e-07	PWY-7111: pyruvate fermentation to isobutanol engineered	Fermentation
PWY.7196..superpathway.of.pyrimidine.ribonucleosides.salvage	Condition	Mix	-0.28077	0.0957185	42	41	0.0055282	0.0219382	PWY-7196: superpathway of pyrimidine ribonucleosides salvage	Nucleoside and Nucleotide Biosynthesis
PWY.7199..pyrimidine.deoxyribonucleosides.salvage	Condition	Mix	0.117813	0.0343638	42	42	0.00141996	0.00615317	PWY-7199: pyrimidine deoxyribonucleosides salvage	Nucleoside and Nucleotide Biosynthesis
PWY.7220..adenosine.deoxyribonucleotides.de.novo.biosynthesis.II	Condition	Mix	0.119434	0.0440896	42	42	0.00988798	0.0355026	PWY-7220: adenosine deoxyribonucleotides de novo biosynthesis II	Nucleoside and Nucleotide Biosynthesis
PWY.7221..guanosine.ribonucleotides.de.novo.biosynthesis	Condition	Mix	-0.0917233	0.0188261	42	42	1.77805e-05	0.000121877	PWY-7221: guanosine ribonucleotides de novo biosynthesis	Nucleoside and Nucleotide Biosynthesis
PWY.7222..guanosine.deoxyribonucleotides.de.novo.biosynthesis.II	Condition	Mix	0.119434	0.0440896	42	42	0.00988798	0.0355026	PWY-7222: guanosine deoxyribonucleotides de novo biosynthesis II	Nucleoside and Nucleotide Biosynthesis
PWY.7234..inosine.5..phosphate.biosynthesis.III	Condition	Mix	-0.119639	0.0243972	42	42	1.6079e-05	0.000112255	PWY-7234: inosine 5'-phosphate biosynthesis III	Nucleoside and Nucleotide Biosynthesis
PWY.7238..sucrose.biosynthesis.II	Condition	Mix	-0.251303	0.0430679	42	42	8.06244e-07	7.59885e-06	PWY-7238: sucrose biosynthesis II	Carbohydrate Biosynthesis
PWY.7282..4.amino.2.methyl.5.diphosphomethylpyrimidine.biosynthesis.II	Condition	Mix	0.132913	0.0320007	42	42	0.000167023	0.000939814	PWY-7282: 4-amino-2-methyl-5-diphosphomethylpyrimidine biosynthesis II	Cofactor Carrier and Vitamin Biosynthesis
PWY.7323..superpathway.of.GDP.mannose.derived.O.antigen.building.blocks.biosynthesis	Condition	Mix	0.142619	0.0480022	42	42	0.00500107	0.0202732	PWY-7323: superpathway of GDP-mannose-derived O-antigen building blocks biosynthesis	Carbohydrate Biosynthesis
PWY.7328..superpathway.of.UDP.glucose.derived.O.antigen.building.blocks.biosynthesis	Condition	Mix	-0.119896	0.0252869	42	42	2.68892e-05	0.000177846	PWY-7328: superpathway of UDP-glucose-derived O -antigen building blocks biosynthesis	Carbohydrate Biosynthesis
PWY.7357..thiamine.phosphate.formation.from.pyrithiamine.and.oxythiamine..yeast.	Condition	Mix	-0.033054	0.0120645	42	42	0.00914043	0.0334558	PWY-7357: thiamine phosphate formation from pyrithiamine and oxythiamine (yeast)	Cofactor Carrier and Vitamin Biosynthesis
PWY.7400..L.arginine.biosynthesis.IV..archaebacteria.	Condition	Mix	-0.173702	0.0283811	42	42	3.20114e-07	3.29865e-06	PWY-7400: L-arginine biosynthesis IV (archaebacteria)	Amino Acid Biosynthesis
PWY.7560..methylerythritol.phosphate.pathway.II	Condition	Mix	-0.0755233	0.0109441	42	42	2.57795e-08	6.07429e-07	PWY-7560: methylerythritol phosphate pathway II	Secondary Metabolite Biosynthesis
PWY.7790..UMP.biosynthesis.II	Condition	Mix	-0.112746	0.0172695	42	42	8.54848e-08	1.16538e-06	PWY-7790: UMP biosynthesis II	Nucleoside and Nucleotide Biosynthesis
PWY.7791..UMP.biosynthesis.III	Condition	Mix	-0.112746	0.0172695	42	42	8.54848e-08	1.16538e-06	PWY-7791: UMP biosynthesis III	Nucleoside and Nucleotide Biosynthesis
PWY.8073..lipid.IVA.biosynthesis..P..putida.	Condition	Mix	0.0955447	0.0362613	42	42	0.011915	0.0415923	PWY-8073: lipid IVA biosynthesis (P. putida)	Cell Structure Biosynthesis
PWY.8178..pentose.phosphate.pathway..non.oxidative.branch..II	Condition	Mix	-0.0523471	0.0163435	42	42	0.00266906	0.0111804	PWY-8178: pentose phosphate pathway (non oxidative branch II)	Pentose Phosphate Pathway
PWY.8182..valproate..beta..oxidation	Condition	Mix	0.198095	0.0397356	42	42	1.24072e-05	8.8255e-05	PWY-8182: valproate beta-oxidation	Fatty Acid and Lipid Degradation
PWY.821..superpathway.of.sulfur.amino.acid.biosynthesis..Saccharomyces.cerevisiae.	Condition	Mix	-0.212567	0.0816612	42	41	0.0129003	0.0446183	PWY-821: superpathway of sulfur amino acid biosynthesis (Saccharomyces cerevisiae)	Amino Acid Biosynthesis
PWY.I9..L.cysteine.biosynthesis.VI..from.L.methionine.	Condition	Mix	-0.159114	0.0219586	42	42	8.53948e-09	3.821e-07	PWY-I9: L-cysteine biosynthesis VI (from L methionine)	Amino Acid Biosynthesis
PWY0.1061..superpathway.of.L.alanine.biosynthesis	Condition	Mix	-0.281933	0.0681333	42	42	0.000175088	0.000970706	PWY-0-1061: superpathway of L-alanine biosynthesis	Amino Acid Biosynthesis
PWY0.1319..CDP.diacylglycerol.biosynthesis.II	Condition	Mix	0.0929942	0.0321335	42	42	0.00613109	0.0235859	PWY-0-1319: CDP-diacylglycerol biosynthesis II	Fatty Acid and Lipid Biosynthesis
PWY0.1479..tRNA.processing	Condition	Mix	-0.0991288	0.0197781	42	42	1.13936e-05	8.42231e-05	PWY-0-1479: tRNA processing	Nucleic Acid Processing
PWY0.162..superpathway.of.pyrimidine.ribonucleotides.de.novo.biosynthesis	Condition	Mix	-0.043332	0.0126823	42	42	0.0014679	0.00628863	PWY-0-162: superpathway of pyrimidine ribonucleotides de novo biosynthesis	Nucleoside and Nucleotide Biosynthesis
PWY0.781..aspartate.superpathway	Condition	Mix	-0.11255	0.0208467	42	42	3.29699e-06	2.64461e-05	PWY-0-781: aspartate superpathway	Superpathways
PWY66.429..fatty.acid.biosynthesis.initiation..mitochondria.	Condition	Mix	0.152113	0.0524696	42	42	0.00604989	0.0235859	PWY-66-429: fatty acid biosynthesis initiation (mitochondria)	Fatty Acid and Lipid Biosynthesis
PYRIDNUCSYN.PWY..NAD.de.novo.biosynthesis.I..from.aspartate.	Condition	Mix	-0.0486608	0.0131371	42	42	0.000640818	0.00287605	PYRIDNUCSYN-PWY: NAD de novo biosynthesis I (from aspartate)	Cofactor Carrier and Vitamin Biosynthesis
SER.GLYSYN.PWY..superpathway.of.L.serine.and.glycine.biosynthesis.I	Condition	Mix	-0.181442	0.0337859	42	42	3.61466e-06	2.78108e-05	SER GLYSYN-PWY: superpathway of L serine and glycine biosynthesis I	Amino Acid Biosynthesis
TCA..TCA.cycle.I..prokaryotic.	Condition	Mix	-0.0765699	0.0194365	42	42	0.000318935	0.00158208	TCA: TCA cycle I (prokaryotic)	TCA cycle
THRESYN.PWY..superpathway.of.L.threonine.biosynthesis	Condition	Mix	-0.156761	0.0191522	42	42	4.44472e-10	1.67566e-07	THRESYN-PWY: superpathway of L-threonine biosynthesis	Amino Acid Biosynthesis
TRPSYN.PWY..L.tryptophan.biosynthesis	Condition	Mix	-0.0823049	0.0289781	42	42	0.00705556	0.0268681	TRPSYN-PWY: L-tryptophan biosynthesis	Amino Acid Biosynthesis
UDPNAGSYN.PWY..UDP.N.acetyl.D.glucosamine.biosynthesis.I	Condition	Mix	-0.121043	0.0195594	42	42	2.5676e-07	2.84702e-06	UDPNAGSYN-PWY: UDP-N-acetyl-D-glucosamine biosynthesis I	Carbohydrate Biosynthesis
VALSYN.PWY..L.valine.biosynthesis	Condition	Mix	-0.157328	0.0256767	42	42	3.13036e-07	3.29865e-06	VALSYN-PWY: L-valine biosynthesis	Amino Acid Biosynthesis
X.P4.PWY..superpathway.of.L.lysine..L.threonine.and.L.methionine.biosynthesis.I.	Condition	Mix	-0.116059	0.0232001	42	42	1.17453e-05	8.51534e-05	P4-PWY: superpathway of L-lysine, L-threonine and L methionine biosynthesis I	Amino Acid Biosynthesis
X.PWY.241..C4.photosynthetic.carbon.assimilation.cycle..NADP.ME.type.	Condition	Mix	0.172786	0.0464924	42	42	0.000618018	0.00280714	PWY-241: C4 photosynthetic carbon assimilation cycle , NADP-ME type	Photosynthesis
X.PWY.6992..1.5.anhydrofructose.degradation.	Condition	Mix	0.188874	0.035028	42	42	3.37022e-06	2.64703e-05	PWY-6992: 1,5-anhydrofructose degradation	Carbohydrate Degradation
X.PWY.7039..phosphatidate.metabolism..as.a.signaling.molecule.	Condition	Mix	0.651533	0.174201	42	35	0.000576492	0.00265046	PWY-7039: phosphatidate metabolism, as a signaling molecule	Fatty Acid and Lipid Biosynthesis
X.PWY.7115..C4.photosynthetic.carbon.assimilation.cycle..NAD.ME.type.	Condition	Mix	-0.178172	0.040428	42	42	7.65368e-05	0.000458006	PWY-7115: C4 photosynthetic carbon assimilation cycle, NAD-ME type	Photosynthesis
X.PWY.7117..C4.photosynthetic.carbon.assimilation.cycle..PEPCK.type.	Condition	Mix	-0.114715	0.0169905	42	42	4.16395e-08	8.12898e-07	PWY-7117: C4 photosynthetic carbon assimilation cycle, PEPCK type	Photosynthesis
X.PWY.7456...beta...1.4..mannan.degradation.	Condition	Mix	0.529112	0.145987	42	35	0.000808625	0.00358649	PWY-7456: beta-1,4 -mannan degradation	Carbohydrate Degradation
X1CMET2.PWY..folate.transformations.III..E..coli.	Condition	Mix	-0.0712145	0.0184326	42	42	0.000400168	0.00193415	1CMET2 PWY- folate transformations III E coli	Cofactor Carrier and Vitamin Biosynthesis

## Sheet: Fig. 3e
Mouse ID/Treatment	Current (mA)	Shock violation?	Stunned or fixed posture?	Resume exploration in <10s?	Eye twiching?	Remission/ behavioral arrest?
KD3:1+Fiber 1-3	28	N	N	0	Y
KD3:1+Fiber 1-2	30	N	Y	9	N
KD3:1+Fiber 1-1	32	N	Y	10	N
KD3:1+Fiber 1-0	30	N	Y	5	Y
KD3:1+Fiber 2-3	32	N	N	0	Y
KD3:1+Fiber 2-2	34	Y	Y	7	Y
KD3:1+Fiber 2-1	36	N	N	0	Y
KD3:1+Fiber 2-0	38	N	N	0	Y
KD3:1+Fiber 3-2	40	N	Y	8	Y
KD3:1+Fiber 3-1	42	N	Y	10	N
KD3:1+Fiber 3-0	40	N	Y	6	Y	Y
KD3:1+Fiber 4-2	42	N	N	0	N
KD3:1+Fiber 4-1	42	N	Y	9	Y	Y
KD3:1+Fiber 4-0	44	N	N	0	Y
KD3:1+Fiber
				i	i*ni	i*i*ni
Dose	Log dose	No Seizure	Seizure
28	1.44716	1	0
30	1.47712	2	0
32	1.50515	1	1	0	0	0
34	1.53148	1	0	1	0	0
36	1.5563	1	0	2	0	0
38	1.57978	1	0	3	0	0
40	1.60206	2	0	4	0	0
42	1.62325	2	1	5	5	25
44	1.64345	1	0	6	0	0
Total		12	2
	Intervals between log dose
	0.0263289		d	0.0230504
	0.0248236		y	1.50515
	0.0234811		A	5
	0.0222764		B	25
	0.0211893		N	2
	0.0202034
			m	1.55125
			LD50	35.5837
			SD	0.234469
Statistical results
Df Sum Sq Mean Sq F value Pr(>F)
Diets 2 156.72 78.36 7434 <2e-16 ***
Residuals 11 0.12 0.01
---
Signif. codes: 0 ‘***’ 0.001 ‘**’ 0.01 ‘*’ 0.05 ‘.’ 0.1 ‘ ’ 1
> pairwise.t.test(data$mA, data$Diets, p.adj = "bonferroni")
	Pairwise comparisons using t tests with pooled SD
data: data$mA and data$Diets
	CD	KD3
KD3	< 2e-16	NA
KD3 Fiber	6.6e-10	< 2e-16
P value adjustment method: bonferroni

## Sheet: Fig. 4b
KD4:1								KD4:1+Fiber								Statistical test results
			ni	i	i*ni	i*i*ni						i	i*ni	i*i*ni		Welch Two Sample t-test
Dose	Log dose	No Seizure	Seizure					Dose	Log dose	No Seizure	Seizure
34	1.53148	3	0					34	1.53148	2	0					data: KD4 and KD4Fiber
36	1.5563	1	2	0	0	0		36	1.5563	1	1	0	0	0		t = -28.27, df = 4.4018, p-value = 3.796e-06
38	1.57978	1	0	1	0	0		38	1.57978	1	0	1	0	0
40	1.60206	2	0	2	0	0		40	1.60206	1	0	2	0	0
42	1.62325	1	1	3	3	9		42	1.62325	2	0	3	0	0
44	1.64345	2	0	4	0	0		44	1.64345	1	1	4	4	16
46	1.66276	1	1	5	5	25		46	1.66276	1	0	5	0	0
48	1.68124	1	0	6	0	0		48	1.68124	2	0	6	0	0
								50	1.69897	1	1	7	7	49
								52	1.716	1	0	8	0	0
Total		12	4					Total		13	3
	Intervals between log dose								Intervals between log dose
	0.0248236		d	0.0213946					0.0248236		d	0.0205027
	0.0234811		y	1.5563					0.0234811		y	1.5563
	0.0222764		A	8					0.0222764		A	11
	0.0211893		B	34					0.0211893		B	65
	0.0202034		N	4					0.0202034		N	3
	0.0193052				KD4:1				0.0193052
	0.0184834		m	1.58839					0.0184834		m	1.62123
			LD50	38.761					0.0177288		LD50	41.805
			SD	0.156972					0.0170333		SD	0.274059
Mouse ID/Treatment	Current (mA)	Shock violation?	Stunned or fixed posture?	Resume exploration in <10s?	Eye twiching?	Remission/ behavioral arrest?		Mouse ID/Treatment	Current (mA)	Shock violation?	Stunned or fixed posture?	Resume exploration in <10s?	Eye twiching?	Remission/ behavioral arrest?
KD4:1-1-3	34	N	Y	3	Y			KD4:1+Fiber-1-3	34	N	Y	4	Y	Y
KD4:1-1-2	36	N	Y	14	Y			KD4:1+Fiber-1-2	36	N	Y	12	Y
KD4:1-1-1	34	N	Y	5	Y			KD4:1+Fiber-1-1	34	N	Y	6	Y
KD4:1-1-0	36	N	Y	13				KD4:1+Fiber-1-0	36	N	Y	4	Y
KD4:1-2-3	34	N	Y	8				KD4:1+Fiber-2-3	8	N	Y	7	Y
KD4:1-2-2	36	N	N	0	Y			KD4:1+Fiber-2-2	40	N	N	0	Y
KD4:1-2-1	38	N	N	0	Y			KD4:1+Fiber-2-1	42	N	Y	7
KD4:1-2-0	40	N	Y	8	Y			KD4:1+Fiber-2-0	44	N	Y	11	Y
KD4:1-3-3	42	N	Y	11	Y			KD4:1+Fiber-3-3	42	N	N	0	Y
KD4:1-3-2	40	N	Y	2				KD4:1+Fiber-3-2	44	N	Y	5	Y
KD4:1-3-1	42	N	Y	5	Y			KD4:1+Fiber-3-1	46	N	Y	5	Y	Y
KD4:1-3-0	44	N	Y	5	Y			KD4:1+Fiber-3-0	48	N	Y	3	Y
KD4:1-4-3	46	N	Y	11	Y			KD4:1+Fiber-4-3	50	N	Y	12	Y	Y
KD4:1-4-2	44	N	Y	2	Y			KD4:1+Fiber-4-2	48	N	N	0	Y
KD4:1-4-1	46	N	Y	6	Y			KD4:1+Fiber-4-1	50	N	Y	4	Y	Y
KD4:1-4-0	48	N	N	0	Y			KD4:1+Fiber-4-0	52	N	Y	8	Y	Y

## Sheet: Fig. 4d
Maaslin2 output 15 protective features heatmap																						Maaslin2 output non stratified all features
feature	KD4:1+Acacia	KD4:1+Apple	KD4:1+Cellulose	KD4:1+Fiber mix	KD4:1+FOS	KD4:1+Gum Arabic	KD4:1+Inulin	KD4:1+Oat	KD4:1+Orange	KD4:1+Pea	KD4:1+Potato	KD4:1+Psyllium Husk	KD4:1+Wheat	Superclass	Feature.1							feature	metadata	value	coef	stderr	N	N.not.0	pval	qval
PWY.6703..preQ0.biosynthesis	0.0138819	0.0178882	0.144496	0.0588096	0.0783715	0.135497	0.0972213	-0.038427	0.0440561	-0.00969562	-0.00723647	0.00635947	-0.0291558	Secondary Metabolite Biosynthesis	PWY-6703: preQ0 biosynthesis							ALLANTOINDEG.PWY..superpathway.of.allantoin.degradation.in.yeast	Condition	KD4:1+Acacia	0.316838	0.225595	122	17	0.163052	0.649562
PWY.6700..queuosine.biosynthesis.I..de.novo.	-0.0123022	-0.0495106	0.0770698	0.0205145	0.00369011	0.0422231	0.0439703	-0.049528	-0.0107075	-0.00139292	-0.0439435	0.0378764	-0.046027	Nucleic Acid Processing	PWY-6700: queuosine biosynthesis I (de novo)							ALLANTOINDEG.PWY..superpathway.of.allantoin.degradation.in.yeast	Condition	KD4:1+Pea	0.251498	0.218521	122	17	0.252311	0.736808
PWY.5941..glycogen.degradation.II	-0.0368891	-0.00587608	-0.116136	-0.045066	-0.0368572	-0.100731	-0.106431	0.01626	-0.0292905	-0.0504861	0.0148543	-0.0458422	0.00108884	Carbohydrate Degradation	PWY-5941: glycogen degradation II							ALLANTOINDEG.PWY..superpathway.of.allantoin.degradation.in.yeast	Condition	KD4:1+Cellulose	-0.224814	0.218521	122	17	0.305874	0.778196
PWY.5384..sucrose.degradation.IV..sucrose.phosphorylase.	-0.0369397	-0.033753	-0.0800391	-0.0643424	-0.0678293	-0.0993052	-0.0726406	-0.0216574	-0.0499019	-0.0231016	-0.0070066	-0.0144562	-0.0141123	Carbohydrate Degradation	PWY-5384: sucrose degradation IV (sucrose phosphorylase)							ALLANTOINDEG.PWY..superpathway.of.allantoin.degradation.in.yeast	Condition	KD4:1+Apple	-0.224814	0.225595	122	17	0.321216	0.780545
PWY.6901..superpathway.of.glucose.and.xylose.degradation	-0.00790343	-0.0124253	-0.0188864	-0.00835332	-0.0106184	-0.0181773	-0.0215831	-0.000516491	-0.000892619	-0.0114506	0.0144922	-0.00054152	1.07407e-05	Carbohydrate Degradation	PWY-6901: superpathway of glucose and xylose degradation							ALLANTOINDEG.PWY..superpathway.of.allantoin.degradation.in.yeast	Condition	KD4:1+Gum Arabic	-0.224814	0.225595	122	17	0.321216	0.780545
PWY0.1061..superpathway.of.L.alanine.biosynthesis	-0.0517998	0.172742	-0.303514	0.0578	0.065799	-0.108335	-0.270695	0.18777	0.0683071	-0.110744	0.169161	-0.0432379	0.138654	Amino Acid Biosynthesis	PWY0-1061: superpathway of L-alanine biosynthesis							ALLANTOINDEG.PWY..superpathway.of.allantoin.degradation.in.yeast	Condition	KD4:1+Inulin	-0.224814	0.225595	122	17	0.321216	0.780545
DAPLYSINESYN.PWY..L.lysine.biosynthesis.I	-0.0331683	-0.00821539	-0.0918959	-0.0324915	-0.0222722	-0.077928	-0.0712033	0.0308089	-0.0156939	-0.0378539	0.0186507	-0.0259495	0.018781	Amino Acid Biosynthesis	DAPLYSINESYN-PWY: L-lysine biosynthesis I							ALLANTOINDEG.PWY..superpathway.of.allantoin.degradation.in.yeast	Condition	KD4:1+Wheat	-0.224814	0.225595	122	17	0.321216	0.780545
ASPASN.PWY..superpathway.of.L.aspartate.and.L.asparagine.biosynthesis	-0.0617567	-0.0405398	-0.101643	-0.0274944	-0.0445394	-0.0777773	-0.106142	-0.0297115	-0.0379559	-0.0862976	-0.0221253	-0.029955	-0.041166	Amino Acid Biosynthesis	ASPASN-PWY: superpathway of L-aspartate and L-asparagine biosynthesis							ALLANTOINDEG.PWY..superpathway.of.allantoin.degradation.in.yeast	Condition	KD4:1+Potato	-0.10076	0.218521	122	17	0.645652	0.922133
UDPNAGSYN.PWY..UDP.N.acetyl.D.glucosamine.biosynthesis.I	-0.0168067	0.00297999	-0.0873254	-0.0553345	-0.028597	-0.0903506	-0.0681358	0.0125497	-0.0219662	0.00114447	0.0348462	-0.0226162	-0.00321342	Carbohydrate Biosynthesis	UDPNAGSYN-PWY: UDP-N-acetyl-D-glucosamine biosynthesis I							ALLANTOINDEG.PWY..superpathway.of.allantoin.degradation.in.yeast	Condition	KD4:1+FOS	-0.0947473	0.218521	122	17	0.665455	0.927731
PWY.7328..superpathway.of.UDP.glucose.derived.O.antigen.building.blocks.biosynthesis	-0.00293092	0.0317007	-0.075072	0.00622294	0.00291037	-0.0503139	-0.0615093	0.037394	-0.000547597	-0.0200276	0.029015	-0.0300924	0.0338685	Carbohydrate Biosynthesis	PWY-7328: superpathway of UDP-glucose-derived O-antigen building blocks biosynthesis							ALLANTOINDEG.PWY..superpathway.of.allantoin.degradation.in.yeast	Condition	KD4:1+Psyllium Husk	0.0870005	0.225595	122	17	0.700515	0.941776
PWY.5913..partial.TCA.cycle..obligate.autotrophs.	-0.0405748	-0.0114814	-0.10933	-0.0508705	-0.0379577	-0.0975006	-0.0755574	0.00775694	-0.0324031	-0.0421162	0.0237859	-0.0223072	-0.00625838	TCA cycle	PWY-5913: partial TCA cycle (obligate autotrophs)							ALLANTOINDEG.PWY..superpathway.of.allantoin.degradation.in.yeast	Condition	KD4:1+Orange	0.0495978	0.218521	122	17	0.820876	0.968252
PWY.7560..methylerythritol.phosphate.pathway.II	-0.00918382	-0.00642297	-0.0476616	-0.0345994	-0.0258981	-0.039413	-0.0463142	-0.00873161	-0.0249109	-0.026735	0.00191105	-0.0208136	-0.0131831	Secondary Metabolite Biosynthesis	PWY-7560: methylerythritol phosphate pathway II							ALLANTOINDEG.PWY..superpathway.of.allantoin.degradation.in.yeast	Condition	KD4:1+Fiber mix	0.017744	0.218521	122	17	0.935433	0.988586
PENTOSE.P.PWY..pentose.phosphate.pathway	-0.0112147	-0.0151353	0.00112317	0.0225053	0.0250262	-0.00184622	0.00612382	0.0126901	-0.00307696	0.00251804	0.0199353	0.0140621	0.0149258	Pentose Phosphate Pathway	PENTOSE-P-PWY: pentose phosphate pathway							ALLANTOINDEG.PWY..superpathway.of.allantoin.degradation.in.yeast	Condition	KD4:1+Oat	-0.00865132	0.212693	122	17	0.96763	0.992719
NONOXIPENT.PWY..pentose.phosphate.pathway..non.oxidative.branch..I	0.00624983	0.0046532	0.0340907	0.0173097	0.0326039	0.00259505	0.0273702	0.00279583	0.0104764	0.0383478	0.0251836	0.0252385	0.0245166	Pentose Phosphate Pathway	NONOXIPENT PWY: pentose phosphate pathway (non-oxidative branch) I							ANAEROFRUCAT.PWY..homolactic.fermentation	Condition	KD4:1+Fiber mix	-0.0402567	0.0120311	122	122	0.00112829	0.046707
PWY.8178..pentose.phosphate.pathway..non.oxidative.branch..II	0.00929765	0.0111513	0.0158521	0.0189832	0.0184423	-0.00317489	0.00151266	-0.00236804	0.00634351	0.0238062	0.0148959	0.0132511	0.0183322	Pentose Phosphate Pathway	PWY-8178: pentose phosphate pathway (non oxidative branch) II							ANAEROFRUCAT.PWY..homolactic.fermentation	Condition	KD4:1+Gum Arabic	-0.040082	0.0124205	122	122	0.00165594	0.0601652
																						ANAEROFRUCAT.PWY..homolactic.fermentation	Condition	KD4:1+Inulin	-0.0266707	0.0124205	122	122	0.0340048	0.391177
																						ANAEROFRUCAT.PWY..homolactic.fermentation	Condition	KD4:1+FOS	-0.0239208	0.0120311	122	122	0.0493138	0.482838
																						ANAEROFRUCAT.PWY..homolactic.fermentation	Condition	KD4:1+Acacia	-0.0216942	0.0124205	122	122	0.083542	0.573573
																						ANAEROFRUCAT.PWY..homolactic.fermentation	Condition	KD4:1+Apple	-0.0210297	0.0124205	122	122	0.0933111	0.586874
																						ANAEROFRUCAT.PWY..homolactic.fermentation	Condition	KD4:1+Pea	-0.0161218	0.0120311	122	122	0.183052	0.673522
																						ANAEROFRUCAT.PWY..homolactic.fermentation	Condition	KD4:1+Cellulose	-0.0154258	0.0120311	122	122	0.202529	0.693402
																						ANAEROFRUCAT.PWY..homolactic.fermentation	Condition	KD4:1+Wheat	-0.0100918	0.0124205	122	122	0.418286	0.831395
																						ANAEROFRUCAT.PWY..homolactic.fermentation	Condition	KD4:1+Orange	-0.00967012	0.0120311	122	122	0.423299	0.834445
																						ANAEROFRUCAT.PWY..homolactic.fermentation	Condition	KD4:1+Oat	-0.00774493	0.0117102	122	122	0.509774	0.86596
																						ANAEROFRUCAT.PWY..homolactic.fermentation	Condition	KD4:1+Potato	0.00557775	0.0120311	122	122	0.643858	0.920405
																						ANAEROFRUCAT.PWY..homolactic.fermentation	Condition	KD4:1+Psyllium Husk	0.000915374	0.0124205	122	122	0.941387	0.990134
																						ANAGLYCOLYSIS.PWY..glycolysis.III..from.glucose.	Condition	KD4:1+Inulin	-0.0616036	0.0109927	122	122	1.61816e-07	0.000475159
																						ANAGLYCOLYSIS.PWY..glycolysis.III..from.glucose.	Condition	KD4:1+Cellulose	-0.0543163	0.010648	122	122	1.45428e-06	0.000905111
																						ANAGLYCOLYSIS.PWY..glycolysis.III..from.glucose.	Condition	KD4:1+Gum Arabic	-0.044023	0.0109927	122	122	0.000114269	0.0106798
																						ANAGLYCOLYSIS.PWY..glycolysis.III..from.glucose.	Condition	KD4:1+Pea	-0.0301078	0.010648	122	122	0.00559134	0.141316
																						ANAGLYCOLYSIS.PWY..glycolysis.III..from.glucose.	Condition	KD4:1+FOS	-0.0275511	0.010648	122	122	0.010998	0.207421
																						ANAGLYCOLYSIS.PWY..glycolysis.III..from.glucose.	Condition	KD4:1+Fiber mix	-0.024123	0.010648	122	122	0.0254776	0.341003
																						ANAGLYCOLYSIS.PWY..glycolysis.III..from.glucose.	Condition	KD4:1+Psyllium Husk	-0.024384	0.0109927	122	122	0.0286344	0.360252
																						ANAGLYCOLYSIS.PWY..glycolysis.III..from.glucose.	Condition	KD4:1+Acacia	-0.0193786	0.0109927	122	122	0.0807529	0.57112
																						ANAGLYCOLYSIS.PWY..glycolysis.III..from.glucose.	Condition	KD4:1+Orange	-0.0127284	0.010648	122	122	0.23456	0.718028
																						ANAGLYCOLYSIS.PWY..glycolysis.III..from.glucose.	Condition	KD4:1+Wheat	-0.00907697	0.0109927	122	122	0.410781	0.826905
																						ANAGLYCOLYSIS.PWY..glycolysis.III..from.glucose.	Condition	KD4:1+Oat	-0.00763444	0.010364	122	122	0.462946	0.85427
																						ANAGLYCOLYSIS.PWY..glycolysis.III..from.glucose.	Condition	KD4:1+Potato	-0.00730246	0.010648	122	122	0.494307	0.862215
																						ANAGLYCOLYSIS.PWY..glycolysis.III..from.glucose.	Condition	KD4:1+Apple	-0.00125934	0.0109927	122	122	0.909006	0.985834
																						ARG.POLYAMINE.SYN..superpathway.of.arginine.and.polyamine.biosynthesis	Condition	KD4:1+Gum Arabic	-0.0939986	0.0242923	122	122	0.000186955	0.0143207
																						ARG.POLYAMINE.SYN..superpathway.of.arginine.and.polyamine.biosynthesis	Condition	KD4:1+Fiber mix	-0.0910515	0.0235306	122	122	0.000186945	0.0143207
																						ARG.POLYAMINE.SYN..superpathway.of.arginine.and.polyamine.biosynthesis	Condition	KD4:1+FOS	-0.0741953	0.0235306	122	122	0.00209162	0.0698938
																						ARG.POLYAMINE.SYN..superpathway.of.arginine.and.polyamine.biosynthesis	Condition	KD4:1+Cellulose	-0.0491012	0.0235306	122	122	0.03927	0.418665
																						ARG.POLYAMINE.SYN..superpathway.of.arginine.and.polyamine.biosynthesis	Condition	KD4:1+Wheat	-0.0468793	0.0242923	122	122	0.0562548	0.504671
																						ARG.POLYAMINE.SYN..superpathway.of.arginine.and.polyamine.biosynthesis	Condition	KD4:1+Inulin	-0.0432053	0.0242923	122	122	0.0781256	0.567037
																						ARG.POLYAMINE.SYN..superpathway.of.arginine.and.polyamine.biosynthesis	Condition	KD4:1+Oat	-0.0311783	0.022903	122	122	0.176246	0.661809
																						ARG.POLYAMINE.SYN..superpathway.of.arginine.and.polyamine.biosynthesis	Condition	KD4:1+Orange	-0.0294587	0.0235306	122	122	0.2133	0.702179
																						ARG.POLYAMINE.SYN..superpathway.of.arginine.and.polyamine.biosynthesis	Condition	KD4:1+Psyllium Husk	-0.0246107	0.0242923	122	122	0.313273	0.77956
																						ARG.POLYAMINE.SYN..superpathway.of.arginine.and.polyamine.biosynthesis	Condition	KD4:1+Apple	-0.0180056	0.0242923	122	122	0.460176	0.85427
																						ARG.POLYAMINE.SYN..superpathway.of.arginine.and.polyamine.biosynthesis	Condition	KD4:1+Acacia	-0.0157924	0.0242923	122	122	0.517008	0.869546
																						ARG.POLYAMINE.SYN..superpathway.of.arginine.and.polyamine.biosynthesis	Condition	KD4:1+Potato	-0.00472785	0.0235306	122	122	0.841136	0.974171
																						ARG.POLYAMINE.SYN..superpathway.of.arginine.and.polyamine.biosynthesis	Condition	KD4:1+Pea	-0.0031849	0.0235306	122	122	0.892586	0.983922
																						ARGININE.SYN4.PWY..L.ornithine.biosynthesis.II	Condition	KD4:1+Oat	-0.123678	0.044182	122	122	0.0060679	0.146661
																						ARGININE.SYN4.PWY..L.ornithine.biosynthesis.II	Condition	KD4:1+Wheat	-0.122324	0.046862	122	122	0.0103307	0.202506
																						ARGININE.SYN4.PWY..L.ornithine.biosynthesis.II	Condition	KD4:1+Potato	-0.114163	0.0453926	122	122	0.0133759	0.226525
																						ARGININE.SYN4.PWY..L.ornithine.biosynthesis.II	Condition	KD4:1+FOS	-0.0990316	0.0453926	122	122	0.0313017	0.377364
																						ARGININE.SYN4.PWY..L.ornithine.biosynthesis.II	Condition	KD4:1+Inulin	-0.0999037	0.046862	122	122	0.0352848	0.39215
																						ARGININE.SYN4.PWY..L.ornithine.biosynthesis.II	Condition	KD4:1+Pea	-0.0957343	0.0453926	122	122	0.0372538	0.405879
																						ARGININE.SYN4.PWY..L.ornithine.biosynthesis.II	Condition	KD4:1+Apple	-0.0692824	0.046862	122	122	0.142202	0.628019
																						ARGININE.SYN4.PWY..L.ornithine.biosynthesis.II	Condition	KD4:1+Fiber mix	-0.0560383	0.0453926	122	122	0.219687	0.706387
																						ARGININE.SYN4.PWY..L.ornithine.biosynthesis.II	Condition	KD4:1+Acacia	-0.0340724	0.046862	122	122	0.46875	0.854814
																						ARGININE.SYN4.PWY..L.ornithine.biosynthesis.II	Condition	KD4:1+Gum Arabic	-0.0275631	0.046862	122	122	0.557643	0.882299
																						ARGININE.SYN4.PWY..L.ornithine.biosynthesis.II	Condition	KD4:1+Orange	-0.0134663	0.0453926	122	122	0.767295	0.95095
																						ARGININE.SYN4.PWY..L.ornithine.biosynthesis.II	Condition	KD4:1+Cellulose	0.00784469	0.0453926	122	122	0.863117	0.979512
																						ARGININE.SYN4.PWY..L.ornithine.biosynthesis.II	Condition	KD4:1+Psyllium Husk	-0.00125391	0.046862	122	122	0.978703	0.993805
																						ARGSYN.PWY..L.arginine.biosynthesis.I..via.L.ornithine.	Condition	KD4:1+Cellulose	-0.110073	0.0286215	122	122	0.000203531	0.0151251
																						ARGSYN.PWY..L.arginine.biosynthesis.I..via.L.ornithine.	Condition	KD4:1+Inulin	-0.10157	0.029548	122	122	0.000834892	0.0387823
																						ARGSYN.PWY..L.arginine.biosynthesis.I..via.L.ornithine.	Condition	KD4:1+Gum Arabic	-0.0937724	0.029548	122	122	0.00196167	0.0683016
																						ARGSYN.PWY..L.arginine.biosynthesis.I..via.L.ornithine.	Condition	KD4:1+Pea	-0.0459277	0.0286215	122	122	0.111489	0.615205
																						ARGSYN.PWY..L.arginine.biosynthesis.I..via.L.ornithine.	Condition	KD4:1+Fiber mix	-0.0458408	0.0286215	122	122	0.11216	0.615205
																						ARGSYN.PWY..L.arginine.biosynthesis.I..via.L.ornithine.	Condition	KD4:1+FOS	-0.0421192	0.0286215	122	122	0.144038	0.632128
																						ARGSYN.PWY..L.arginine.biosynthesis.I..via.L.ornithine.	Condition	KD4:1+Psyllium Husk	-0.0340997	0.029548	122	122	0.251028	0.735218
																						ARGSYN.PWY..L.arginine.biosynthesis.I..via.L.ornithine.	Condition	KD4:1+Acacia	-0.0296067	0.029548	122	122	0.318588	0.780251
																						ARGSYN.PWY..L.arginine.biosynthesis.I..via.L.ornithine.	Condition	KD4:1+Orange	-0.027102	0.0286215	122	122	0.345798	0.797171
																						ARGSYN.PWY..L.arginine.biosynthesis.I..via.L.ornithine.	Condition	KD4:1+Oat	0.0173561	0.0278581	122	122	0.534585	0.877148
																						ARGSYN.PWY..L.arginine.biosynthesis.I..via.L.ornithine.	Condition	KD4:1+Potato	0.00989209	0.0286215	122	122	0.730302	0.943567
																						ARGSYN.PWY..L.arginine.biosynthesis.I..via.L.ornithine.	Condition	KD4:1+Wheat	-0.00411751	0.029548	122	122	0.889433	0.983922
																						ARGSYN.PWY..L.arginine.biosynthesis.I..via.L.ornithine.	Condition	KD4:1+Apple	0.003119	0.029548	122	122	0.916129	0.985834
																						ARGSYNBSUB.PWY..L.arginine.biosynthesis.II..acetyl.cycle.	Condition	KD4:1+Cellulose	-0.10278	0.0254899	122	122	0.000103262	0.0102828
																						ARGSYNBSUB.PWY..L.arginine.biosynthesis.II..acetyl.cycle.	Condition	KD4:1+Inulin	-0.0882717	0.0263151	122	122	0.00109792	0.0462588
																						ARGSYNBSUB.PWY..L.arginine.biosynthesis.II..acetyl.cycle.	Condition	KD4:1+Gum Arabic	-0.0865354	0.0263151	122	122	0.00136033	0.0525045
																						ARGSYNBSUB.PWY..L.arginine.biosynthesis.II..acetyl.cycle.	Condition	KD4:1+Pea	-0.0451871	0.0254899	122	122	0.0790905	0.569148
																						ARGSYNBSUB.PWY..L.arginine.biosynthesis.II..acetyl.cycle.	Condition	KD4:1+Fiber mix	-0.0446066	0.0254899	122	122	0.0829638	0.573017
																						ARGSYNBSUB.PWY..L.arginine.biosynthesis.II..acetyl.cycle.	Condition	KD4:1+FOS	-0.0383235	0.0254899	122	122	0.135635	0.621732
																						ARGSYNBSUB.PWY..L.arginine.biosynthesis.II..acetyl.cycle.	Condition	KD4:1+Acacia	-0.0334747	0.0263151	122	122	0.206079	0.699434
																						ARGSYNBSUB.PWY..L.arginine.biosynthesis.II..acetyl.cycle.	Condition	KD4:1+Psyllium Husk	-0.0294046	0.0263151	122	122	0.266301	0.748287
																						ARGSYNBSUB.PWY..L.arginine.biosynthesis.II..acetyl.cycle.	Condition	KD4:1+Orange	-0.02843	0.0254899	122	122	0.267179	0.74833
																						ARGSYNBSUB.PWY..L.arginine.biosynthesis.II..acetyl.cycle.	Condition	KD4:1+Oat	0.0155024	0.0248101	122	122	0.533393	0.876859
																						ARGSYNBSUB.PWY..L.arginine.biosynthesis.II..acetyl.cycle.	Condition	KD4:1+Potato	0.0100191	0.0254899	122	122	0.69505	0.941596
																						ARGSYNBSUB.PWY..L.arginine.biosynthesis.II..acetyl.cycle.	Condition	KD4:1+Apple	-0.00927496	0.0263151	122	122	0.725182	0.94256
																						ARGSYNBSUB.PWY..L.arginine.biosynthesis.II..acetyl.cycle.	Condition	KD4:1+Wheat	-0.00569852	0.0263151	122	122	0.828968	0.970704
																						ARO.PWY..chorismate.biosynthesis.I	Condition	KD4:1+Cellulose	-0.0648378	0.0147833	122	122	2.69483e-05	0.00496946
																						ARO.PWY..chorismate.biosynthesis.I	Condition	KD4:1+Gum Arabic	-0.0556852	0.0152619	122	122	0.000407725	0.0239057
																						ARO.PWY..chorismate.biosynthesis.I	Condition	KD4:1+Inulin	-0.0512607	0.0152619	122	122	0.00108251	0.0460666
																						ARO.PWY..chorismate.biosynthesis.I	Condition	KD4:1+Psyllium Husk	-0.0215027	0.0152619	122	122	0.161733	0.648779
																						ARO.PWY..chorismate.biosynthesis.I	Condition	KD4:1+Fiber mix	-0.0188563	0.0147833	122	122	0.204866	0.698171
																						ARO.PWY..chorismate.biosynthesis.I	Condition	KD4:1+FOS	-0.016034	0.0147833	122	122	0.280515	0.758858
																						ARO.PWY..chorismate.biosynthesis.I	Condition	KD4:1+Orange	-0.0139333	0.0147833	122	122	0.348041	0.798993
																						ARO.PWY..chorismate.biosynthesis.I	Condition	KD4:1+Pea	-0.0117358	0.0147833	122	122	0.42902	0.837684
																						ARO.PWY..chorismate.biosynthesis.I	Condition	KD4:1+Acacia	-0.0117538	0.0152619	122	122	0.442899	0.842887
																						ARO.PWY..chorismate.biosynthesis.I	Condition	KD4:1+Oat	0.00718606	0.014389	122	122	0.618505	0.907685
																						ARO.PWY..chorismate.biosynthesis.I	Condition	KD4:1+Potato	0.00529311	0.0147833	122	122	0.721008	0.94256
																						ARO.PWY..chorismate.biosynthesis.I	Condition	KD4:1+Apple	0.000585184	0.0152619	122	122	0.969485	0.992719
																						ARO.PWY..chorismate.biosynthesis.I	Condition	KD4:1+Wheat	-0.000206262	0.0152619	122	122	0.989242	0.995369
																						ASPASN.PWY..superpathway.of.L.aspartate.and.L.asparagine.biosynthesis	Condition	KD4:1+Acacia	-0.0617567	0.0209846	122	122	0.00397986	0.117819
																						ASPASN.PWY..superpathway.of.L.aspartate.and.L.asparagine.biosynthesis	Condition	KD4:1+Apple	-0.0405398	0.0209846	122	122	0.0559939	0.503238
																						ASPASN.PWY..superpathway.of.L.aspartate.and.L.asparagine.biosynthesis	Condition	KD4:1+Cellulose	-0.101643	0.0203266	122	122	2.2257e-06	0.00100743
																						ASPASN.PWY..superpathway.of.L.aspartate.and.L.asparagine.biosynthesis	Condition	KD4:1+Fiber mix	-0.0274944	0.0203266	122	122	0.178999	0.666593
																						ASPASN.PWY..superpathway.of.L.aspartate.and.L.asparagine.biosynthesis	Condition	KD4:1+FOS	-0.0445394	0.0203266	122	122	0.0305864	0.370535
																						ASPASN.PWY..superpathway.of.L.aspartate.and.L.asparagine.biosynthesis	Condition	KD4:1+Gum Arabic	-0.0777773	0.0209846	122	122	0.000333489	0.0212877
																						ASPASN.PWY..superpathway.of.L.aspartate.and.L.asparagine.biosynthesis	Condition	KD4:1+Inulin	-0.106142	0.0209846	122	122	1.7453e-06	0.00092954
																						ASPASN.PWY..superpathway.of.L.aspartate.and.L.asparagine.biosynthesis	Condition	KD4:1+Oat	-0.0297115	0.0197845	122	122	0.136077	0.621732
																						ASPASN.PWY..superpathway.of.L.aspartate.and.L.asparagine.biosynthesis	Condition	KD4:1+Orange	-0.0379559	0.0203266	122	122	0.0645711	0.536903
																						ASPASN.PWY..superpathway.of.L.aspartate.and.L.asparagine.biosynthesis	Condition	KD4:1+Pea	-0.0862976	0.0203266	122	122	4.63111e-05	0.00616954
																						ASPASN.PWY..superpathway.of.L.aspartate.and.L.asparagine.biosynthesis	Condition	KD4:1+Potato	-0.0221253	0.0203266	122	122	0.278802	0.757313
																						ASPASN.PWY..superpathway.of.L.aspartate.and.L.asparagine.biosynthesis	Condition	KD4:1+Psyllium Husk	-0.029955	0.0209846	122	122	0.156328	0.64198
																						ASPASN.PWY..superpathway.of.L.aspartate.and.L.asparagine.biosynthesis	Condition	KD4:1+Wheat	-0.041166	0.0209846	122	122	0.0523677	0.493154
																						AST.PWY..L.arginine.degradation.II..AST.pathway.	Condition	KD4:1+Inulin	0.0935634	0.063357	122	122	0.142648	0.62812
																						AST.PWY..L.arginine.degradation.II..AST.pathway.	Condition	KD4:1+Apple	-0.092678	0.063357	122	122	0.146429	0.636186
																						AST.PWY..L.arginine.degradation.II..AST.pathway.	Condition	KD4:1+Cellulose	0.0857975	0.0613704	122	122	0.164969	0.651501
																						AST.PWY..L.arginine.degradation.II..AST.pathway.	Condition	KD4:1+Oat	-0.0545903	0.0597335	122	122	0.362807	0.806784
																						AST.PWY..L.arginine.degradation.II..AST.pathway.	Condition	KD4:1+Wheat	-0.0563022	0.063357	122	122	0.376166	0.812238
																						AST.PWY..L.arginine.degradation.II..AST.pathway.	Condition	KD4:1+Gum Arabic	0.0421352	0.063357	122	122	0.50744	0.864663
																						AST.PWY..L.arginine.degradation.II..AST.pathway.	Condition	KD4:1+Orange	-0.0386557	0.0613704	122	122	0.530106	0.876046
																						AST.PWY..L.arginine.degradation.II..AST.pathway.	Condition	KD4:1+Acacia	-0.0222633	0.063357	122	122	0.725977	0.94256
																						AST.PWY..L.arginine.degradation.II..AST.pathway.	Condition	KD4:1+Fiber mix	-0.0217451	0.0613704	122	122	0.723785	0.94256
																						AST.PWY..L.arginine.degradation.II..AST.pathway.	Condition	KD4:1+Psyllium Husk	0.0219728	0.063357	122	122	0.729409	0.943567
																						AST.PWY..L.arginine.degradation.II..AST.pathway.	Condition	KD4:1+Pea	0.0195938	0.0613704	122	122	0.750138	0.949158
																						AST.PWY..L.arginine.degradation.II..AST.pathway.	Condition	KD4:1+Potato	-0.0112238	0.0613704	122	122	0.85523	0.978792
																						AST.PWY..L.arginine.degradation.II..AST.pathway.	Condition	KD4:1+FOS	-0.00628234	0.0613704	122	122	0.918655	0.985834
																						BIOTIN.BIOSYNTHESIS.PWY..biotin.biosynthesis.I	Condition	KD4:1+Oat	-0.0657249	0.032942	122	122	0.0485426	0.481567
																						BIOTIN.BIOSYNTHESIS.PWY..biotin.biosynthesis.I	Condition	KD4:1+Fiber mix	-0.0625285	0.0338447	122	122	0.0674094	0.542215
																						BIOTIN.BIOSYNTHESIS.PWY..biotin.biosynthesis.I	Condition	KD4:1+Wheat	-0.0612212	0.0349402	122	122	0.0825832	0.572832
																						BIOTIN.BIOSYNTHESIS.PWY..biotin.biosynthesis.I	Condition	KD4:1+FOS	-0.0540378	0.0338447	122	122	0.113268	0.615205
																						BIOTIN.BIOSYNTHESIS.PWY..biotin.biosynthesis.I	Condition	KD4:1+Cellulose	0.0512899	0.0338447	122	122	0.13258	0.620992
																						BIOTIN.BIOSYNTHESIS.PWY..biotin.biosynthesis.I	Condition	KD4:1+Potato	-0.0434025	0.0338447	122	122	0.202447	0.693402
																						BIOTIN.BIOSYNTHESIS.PWY..biotin.biosynthesis.I	Condition	KD4:1+Apple	-0.0338336	0.0349402	122	122	0.335044	0.78996
																						BIOTIN.BIOSYNTHESIS.PWY..biotin.biosynthesis.I	Condition	KD4:1+Inulin	0.020883	0.0349402	122	122	0.551305	0.880921
																						BIOTIN.BIOSYNTHESIS.PWY..biotin.biosynthesis.I	Condition	KD4:1+Orange	-0.0187136	0.0338447	122	122	0.581456	0.897406
																						BIOTIN.BIOSYNTHESIS.PWY..biotin.biosynthesis.I	Condition	KD4:1+Pea	0.0170274	0.0338447	122	122	0.615916	0.907233
																						BIOTIN.BIOSYNTHESIS.PWY..biotin.biosynthesis.I	Condition	KD4:1+Gum Arabic	-0.0107585	0.0349402	122	122	0.758743	0.95095
																						BIOTIN.BIOSYNTHESIS.PWY..biotin.biosynthesis.I	Condition	KD4:1+Psyllium Husk	-0.00859317	0.0349402	122	122	0.806196	0.963568
																						BIOTIN.BIOSYNTHESIS.PWY..biotin.biosynthesis.I	Condition	KD4:1+Acacia	-0.00318359	0.0349402	122	122	0.92757	0.986552
																						BRANCHED.CHAIN.AA.SYN.PWY..superpathway.of.branched.chain.amino.acid.biosynthesis	Condition	KD4:1+Cellulose	-0.0984788	0.0268323	122	122	0.000378402	0.0235508
																						BRANCHED.CHAIN.AA.SYN.PWY..superpathway.of.branched.chain.amino.acid.biosynthesis	Condition	KD4:1+Inulin	-0.0835469	0.0277009	122	122	0.00319331	0.10063
																						BRANCHED.CHAIN.AA.SYN.PWY..superpathway.of.branched.chain.amino.acid.biosynthesis	Condition	KD4:1+Gum Arabic	-0.0770539	0.0277009	122	122	0.00638391	0.150806
																						BRANCHED.CHAIN.AA.SYN.PWY..superpathway.of.branched.chain.amino.acid.biosynthesis	Condition	KD4:1+Pea	-0.0446548	0.0268323	122	122	0.0989671	0.591842
																						BRANCHED.CHAIN.AA.SYN.PWY..superpathway.of.branched.chain.amino.acid.biosynthesis	Condition	KD4:1+Acacia	-0.037449	0.0277009	122	122	0.179229	0.666953
																						BRANCHED.CHAIN.AA.SYN.PWY..superpathway.of.branched.chain.amino.acid.biosynthesis	Condition	KD4:1+Psyllium Husk	-0.0307046	0.0277009	122	122	0.270136	0.749726
																						BRANCHED.CHAIN.AA.SYN.PWY..superpathway.of.branched.chain.amino.acid.biosynthesis	Condition	KD4:1+Oat	0.0246058	0.0261166	122	122	0.348218	0.798993
																						BRANCHED.CHAIN.AA.SYN.PWY..superpathway.of.branched.chain.amino.acid.biosynthesis	Condition	KD4:1+Potato	0.0197754	0.0268323	122	122	0.462721	0.85427
																						BRANCHED.CHAIN.AA.SYN.PWY..superpathway.of.branched.chain.amino.acid.biosynthesis	Condition	KD4:1+Orange	-0.0196715	0.0268323	122	122	0.465069	0.854814
																						BRANCHED.CHAIN.AA.SYN.PWY..superpathway.of.branched.chain.amino.acid.biosynthesis	Condition	KD4:1+Fiber mix	-0.0164643	0.0268323	122	122	0.540769	0.878363
																						BRANCHED.CHAIN.AA.SYN.PWY..superpathway.of.branched.chain.amino.acid.biosynthesis	Condition	KD4:1+FOS	-0.0158246	0.0268323	122	122	0.556583	0.882299
																						BRANCHED.CHAIN.AA.SYN.PWY..superpathway.of.branched.chain.amino.acid.biosynthesis	Condition	KD4:1+Wheat	0.00244	0.0277009	122	122	0.929973	0.987355
																						BRANCHED.CHAIN.AA.SYN.PWY..superpathway.of.branched.chain.amino.acid.biosynthesis	Condition	KD4:1+Apple	-0.00220979	0.0277009	122	122	0.936565	0.988586
																						CALVIN.PWY..Calvin.Benson.Bassham.cycle	Condition	KD4:1+Apple	-0.0248913	0.0143932	122	122	0.0865978	0.581092
																						CALVIN.PWY..Calvin.Benson.Bassham.cycle	Condition	KD4:1+Fiber mix	-0.0139517	0.0139418	122	122	0.319204	0.780327
																						CALVIN.PWY..Calvin.Benson.Bassham.cycle	Condition	KD4:1+Wheat	-0.0126909	0.0143932	122	122	0.37988	0.812238
																						CALVIN.PWY..Calvin.Benson.Bassham.cycle	Condition	KD4:1+Inulin	0.0117875	0.0143932	122	122	0.414607	0.828858
																						CALVIN.PWY..Calvin.Benson.Bassham.cycle	Condition	KD4:1+Gum Arabic	-0.0116048	0.0143932	122	122	0.421858	0.833522
																						CALVIN.PWY..Calvin.Benson.Bassham.cycle	Condition	KD4:1+Acacia	-0.00721361	0.0143932	122	122	0.617262	0.907233
																						CALVIN.PWY..Calvin.Benson.Bassham.cycle	Condition	KD4:1+FOS	-0.00505336	0.0139418	122	122	0.717717	0.94256
																						CALVIN.PWY..Calvin.Benson.Bassham.cycle	Condition	KD4:1+Cellulose	0.00474687	0.0139418	122	122	0.734159	0.943567
																						CALVIN.PWY..Calvin.Benson.Bassham.cycle	Condition	KD4:1+Oat	-0.00407465	0.01357	122	122	0.764549	0.95095
																						CALVIN.PWY..Calvin.Benson.Bassham.cycle	Condition	KD4:1+Orange	-0.00416819	0.0139418	122	122	0.765538	0.95095
																						CALVIN.PWY..Calvin.Benson.Bassham.cycle	Condition	KD4:1+Psyllium Husk	0.00426801	0.0143932	122	122	0.767394	0.95095
																						CALVIN.PWY..Calvin.Benson.Bassham.cycle	Condition	KD4:1+Pea	-0.00158364	0.0139418	122	122	0.909775	0.985834
																						CALVIN.PWY..Calvin.Benson.Bassham.cycle	Condition	KD4:1+Potato	0.00135679	0.0139418	122	122	0.922654	0.985834
																						CARNMET.PWY..L.carnitine.degradation.I	Condition	KD4:1+Fiber mix	-0.118716	0.058128	122	122	0.0435553	0.447503
																						CARNMET.PWY..L.carnitine.degradation.I	Condition	KD4:1+Apple	-0.108361	0.0600097	122	122	0.0737461	0.56393
																						CARNMET.PWY..L.carnitine.degradation.I	Condition	KD4:1+Oat	-0.0908693	0.0565777	122	122	0.111172	0.615205
																						CARNMET.PWY..L.carnitine.degradation.I	Condition	KD4:1+Gum Arabic	-0.078193	0.0600097	122	122	0.195344	0.684534
																						CARNMET.PWY..L.carnitine.degradation.I	Condition	KD4:1+Wheat	-0.0724841	0.0600097	122	122	0.229734	0.715551
																						CARNMET.PWY..L.carnitine.degradation.I	Condition	KD4:1+FOS	-0.0589058	0.058128	122	122	0.313144	0.77956
																						CARNMET.PWY..L.carnitine.degradation.I	Condition	KD4:1+Cellulose	0.047977	0.058128	122	122	0.410982	0.826905
																						CARNMET.PWY..L.carnitine.degradation.I	Condition	KD4:1+Psyllium Husk	0.0376455	0.0600097	122	122	0.531772	0.876138
																						CARNMET.PWY..L.carnitine.degradation.I	Condition	KD4:1+Potato	0.0331327	0.058128	122	122	0.569865	0.889558
																						CARNMET.PWY..L.carnitine.degradation.I	Condition	KD4:1+Inulin	0.0285237	0.0600097	122	122	0.635521	0.915336
																						CARNMET.PWY..L.carnitine.degradation.I	Condition	KD4:1+Orange	-0.0149992	0.058128	122	122	0.796869	0.959837
																						CARNMET.PWY..L.carnitine.degradation.I	Condition	KD4:1+Acacia	0.00193793	0.0600097	122	122	0.974297	0.993249
																						CARNMET.PWY..L.carnitine.degradation.I	Condition	KD4:1+Pea	0.00176467	0.058128	122	122	0.975837	0.993801
																						CATECHOL.ORTHO.CLEAVAGE.PWY..catechol.degradation.to..beta..ketoadipate	Condition	KD4:1+Inulin	0.20943	0.0812491	122	122	0.0112959	0.207883
																						CATECHOL.ORTHO.CLEAVAGE.PWY..catechol.degradation.to..beta..ketoadipate	Condition	KD4:1+Cellulose	0.192209	0.0787015	122	122	0.0162187	0.259655
																						CATECHOL.ORTHO.CLEAVAGE.PWY..catechol.degradation.to..beta..ketoadipate	Condition	KD4:1+Apple	-0.136974	0.0812491	122	122	0.0947104	0.588737
																						CATECHOL.ORTHO.CLEAVAGE.PWY..catechol.degradation.to..beta..ketoadipate	Condition	KD4:1+Gum Arabic	0.111867	0.0812491	122	122	0.171408	0.657917
																						CATECHOL.ORTHO.CLEAVAGE.PWY..catechol.degradation.to..beta..ketoadipate	Condition	KD4:1+Fiber mix	0.0969952	0.0787015	122	122	0.22046	0.706387
																						CATECHOL.ORTHO.CLEAVAGE.PWY..catechol.degradation.to..beta..ketoadipate	Condition	KD4:1+FOS	0.0916536	0.0787015	122	122	0.246758	0.731315
																						CATECHOL.ORTHO.CLEAVAGE.PWY..catechol.degradation.to..beta..ketoadipate	Condition	KD4:1+Potato	-0.0810935	0.0787015	122	122	0.305127	0.778196
																						CATECHOL.ORTHO.CLEAVAGE.PWY..catechol.degradation.to..beta..ketoadipate	Condition	KD4:1+Pea	0.0732317	0.0787015	122	122	0.354188	0.799692
																						CATECHOL.ORTHO.CLEAVAGE.PWY..catechol.degradation.to..beta..ketoadipate	Condition	KD4:1+Wheat	-0.0486463	0.0812491	122	122	0.550607	0.880232
																						CATECHOL.ORTHO.CLEAVAGE.PWY..catechol.degradation.to..beta..ketoadipate	Condition	KD4:1+Psyllium Husk	0.0287505	0.0812491	122	122	0.724136	0.94256
																						CATECHOL.ORTHO.CLEAVAGE.PWY..catechol.degradation.to..beta..ketoadipate	Condition	KD4:1+Orange	-0.0163319	0.0787015	122	122	0.835997	0.973302
																						CATECHOL.ORTHO.CLEAVAGE.PWY..catechol.degradation.to..beta..ketoadipate	Condition	KD4:1+Acacia	-0.00510652	0.0812491	122	122	0.950002	0.990134
																						CATECHOL.ORTHO.CLEAVAGE.PWY..catechol.degradation.to..beta..ketoadipate	Condition	KD4:1+Oat	0.00145189	0.0766024	122	122	0.984913	0.994963
																						CENTFERM.PWY..pyruvate.fermentation.to.butanoate	Condition	KD4:1+Cellulose	-0.469684	0.297905	122	22	0.117806	0.615205
																						CENTFERM.PWY..pyruvate.fermentation.to.butanoate	Condition	KD4:1+FOS	-0.469684	0.297905	122	22	0.117806	0.615205
																						CENTFERM.PWY..pyruvate.fermentation.to.butanoate	Condition	KD4:1+Fiber mix	-0.469684	0.297905	122	22	0.117806	0.615205
																						CENTFERM.PWY..pyruvate.fermentation.to.butanoate	Condition	KD4:1+Apple	0.469308	0.307548	122	22	0.129942	0.620992
																						CENTFERM.PWY..pyruvate.fermentation.to.butanoate	Condition	KD4:1+Gum Arabic	-0.469684	0.307548	122	22	0.129637	0.620992
																						CENTFERM.PWY..pyruvate.fermentation.to.butanoate	Condition	KD4:1+Inulin	-0.469684	0.307548	122	22	0.129637	0.620992
																						CENTFERM.PWY..pyruvate.fermentation.to.butanoate	Condition	KD4:1+Psyllium Husk	-0.469684	0.307548	122	22	0.129637	0.620992
																						CENTFERM.PWY..pyruvate.fermentation.to.butanoate	Condition	KD4:1+Pea	0.252082	0.297905	122	22	0.399322	0.820544
																						CENTFERM.PWY..pyruvate.fermentation.to.butanoate	Condition	KD4:1+Acacia	0.236227	0.307548	122	22	0.444104	0.842887
																						CENTFERM.PWY..pyruvate.fermentation.to.butanoate	Condition	KD4:1+Oat	-0.109329	0.289959	122	22	0.706876	0.942464
																						CENTFERM.PWY..pyruvate.fermentation.to.butanoate	Condition	KD4:1+Potato	-0.0704834	0.297905	122	22	0.813417	0.965116
																						CENTFERM.PWY..pyruvate.fermentation.to.butanoate	Condition	KD4:1+Orange	-0.0685391	0.297905	122	22	0.818472	0.96774
																						CENTFERM.PWY..pyruvate.fermentation.to.butanoate	Condition	KD4:1+Wheat	-0.037944	0.307548	122	22	0.902039	0.985356
																						CITRULBIO.PWY..L.citrulline.biosynthesis	Condition	KD4:1+Oat	-0.099675	0.0343547	122	122	0.00450373	0.125978
																						CITRULBIO.PWY..L.citrulline.biosynthesis	Condition	KD4:1+Inulin	-0.0997416	0.0364387	122	122	0.00724678	0.164757
																						CITRULBIO.PWY..L.citrulline.biosynthesis	Condition	KD4:1+Wheat	-0.0993723	0.0364387	122	122	0.00745809	0.168026
																						CITRULBIO.PWY..L.citrulline.biosynthesis	Condition	KD4:1+FOS	-0.0908632	0.0352961	122	122	0.0113983	0.207883
																						CITRULBIO.PWY..L.citrulline.biosynthesis	Condition	KD4:1+Potato	-0.0905308	0.0352961	122	122	0.0116937	0.210305
																						CITRULBIO.PWY..L.citrulline.biosynthesis	Condition	KD4:1+Pea	-0.0829647	0.0352961	122	122	0.020562	0.294554
																						CITRULBIO.PWY..L.citrulline.biosynthesis	Condition	KD4:1+Apple	-0.0550469	0.0364387	122	122	0.133793	0.621732
																						CITRULBIO.PWY..L.citrulline.biosynthesis	Condition	KD4:1+Fiber mix	-0.0522592	0.0352961	122	122	0.141626	0.626807
																						CITRULBIO.PWY..L.citrulline.biosynthesis	Condition	KD4:1+Gum Arabic	-0.0380501	0.0364387	122	122	0.298714	0.778196
																						CITRULBIO.PWY..L.citrulline.biosynthesis	Condition	KD4:1+Acacia	-0.0308792	0.0364387	122	122	0.39863	0.820544
																						CITRULBIO.PWY..L.citrulline.biosynthesis	Condition	KD4:1+Cellulose	-0.0135427	0.0352961	122	122	0.701963	0.941776
																						CITRULBIO.PWY..L.citrulline.biosynthesis	Condition	KD4:1+Orange	-0.0123698	0.0352961	122	122	0.726678	0.94256
																						CITRULBIO.PWY..L.citrulline.biosynthesis	Condition	KD4:1+Psyllium Husk	-0.00649286	0.0364387	122	122	0.858911	0.979512
																						COA.PWY..coenzyme.A.biosynthesis.I..prokaryotic.	Condition	KD4:1+Fiber mix	0.0520827	0.0325119	122	122	0.112086	0.615205
																						COA.PWY..coenzyme.A.biosynthesis.I..prokaryotic.	Condition	KD4:1+Apple	0.0497221	0.0335643	122	122	0.141413	0.626418
																						COA.PWY..coenzyme.A.biosynthesis.I..prokaryotic.	Condition	KD4:1+Wheat	0.0373862	0.0335643	122	122	0.267809	0.74833
																						COA.PWY..coenzyme.A.biosynthesis.I..prokaryotic.	Condition	KD4:1+Oat	0.0348637	0.0316448	122	122	0.273032	0.753144
																						COA.PWY..coenzyme.A.biosynthesis.I..prokaryotic.	Condition	KD4:1+Gum Arabic	0.0338915	0.0335643	122	122	0.314873	0.77956
																						COA.PWY..coenzyme.A.biosynthesis.I..prokaryotic.	Condition	KD4:1+Pea	0.0330631	0.0325119	122	122	0.311449	0.77956
																						COA.PWY..coenzyme.A.biosynthesis.I..prokaryotic.	Condition	KD4:1+FOS	0.0277328	0.0325119	122	122	0.395545	0.819225
																						COA.PWY..coenzyme.A.biosynthesis.I..prokaryotic.	Condition	KD4:1+Orange	0.0266535	0.0325119	122	122	0.414132	0.828858
																						COA.PWY..coenzyme.A.biosynthesis.I..prokaryotic.	Condition	KD4:1+Acacia	0.0242345	0.0335643	122	122	0.471836	0.855614
																						COA.PWY..coenzyme.A.biosynthesis.I..prokaryotic.	Condition	KD4:1+Psyllium Husk	-0.0178579	0.0335643	122	122	0.595784	0.902351
																						COA.PWY..coenzyme.A.biosynthesis.I..prokaryotic.	Condition	KD4:1+Cellulose	-0.00297575	0.0325119	122	122	0.927243	0.986483
																						COA.PWY..coenzyme.A.biosynthesis.I..prokaryotic.	Condition	KD4:1+Inulin	-0.00176809	0.0335643	122	122	0.958086	0.991329
																						COA.PWY..coenzyme.A.biosynthesis.I..prokaryotic.	Condition	KD4:1+Potato	-0.000491801	0.0325119	122	122	0.987959	0.995369
																						COA.PWY.1..superpathway.of.coenzyme.A.biosynthesis.III..mammals.	Condition	KD4:1+Apple	0.0449848	0.0313638	122	122	0.154378	0.641402
																						COA.PWY.1..superpathway.of.coenzyme.A.biosynthesis.III..mammals.	Condition	KD4:1+Fiber mix	0.0397556	0.0303804	122	122	0.193449	0.683099
																						COA.PWY.1..superpathway.of.coenzyme.A.biosynthesis.III..mammals.	Condition	KD4:1+Oat	0.0301911	0.0295701	122	122	0.309535	0.77956
																						COA.PWY.1..superpathway.of.coenzyme.A.biosynthesis.III..mammals.	Condition	KD4:1+Wheat	0.0309199	0.0313638	122	122	0.326412	0.783643
																						COA.PWY.1..superpathway.of.coenzyme.A.biosynthesis.III..mammals.	Condition	KD4:1+Pea	0.0233241	0.0303804	122	122	0.444319	0.842887
																						COA.PWY.1..superpathway.of.coenzyme.A.biosynthesis.III..mammals.	Condition	KD4:1+Psyllium Husk	-0.0219447	0.0313638	122	122	0.485629	0.860786
																						COA.PWY.1..superpathway.of.coenzyme.A.biosynthesis.III..mammals.	Condition	KD4:1+Orange	0.0208095	0.0303804	122	122	0.494833	0.862215
																						COA.PWY.1..superpathway.of.coenzyme.A.biosynthesis.III..mammals.	Condition	KD4:1+Gum Arabic	0.0196467	0.0313638	122	122	0.532367	0.876249
																						COA.PWY.1..superpathway.of.coenzyme.A.biosynthesis.III..mammals.	Condition	KD4:1+FOS	0.0185247	0.0303804	122	122	0.543303	0.879708
																						COA.PWY.1..superpathway.of.coenzyme.A.biosynthesis.III..mammals.	Condition	KD4:1+Cellulose	-0.0172788	0.0303804	122	122	0.570706	0.890209
																						COA.PWY.1..superpathway.of.coenzyme.A.biosynthesis.III..mammals.	Condition	KD4:1+Acacia	0.017403	0.0313638	122	122	0.580126	0.897235
																						COA.PWY.1..superpathway.of.coenzyme.A.biosynthesis.III..mammals.	Condition	KD4:1+Inulin	-0.0133718	0.0313638	122	122	0.670704	0.927879
																						COA.PWY.1..superpathway.of.coenzyme.A.biosynthesis.III..mammals.	Condition	KD4:1+Potato	-0.000371181	0.0303804	122	122	0.990274	0.995674
																						COBALSYN.PWY..superpathway.of.adenosylcobalamin.salvage.from.cobinamide.I	Condition	KD4:1+Inulin	0.123752	0.0640487	122	122	0.0559601	0.503238
																						COBALSYN.PWY..superpathway.of.adenosylcobalamin.salvage.from.cobinamide.I	Condition	KD4:1+Apple	-0.115985	0.0640487	122	122	0.0729391	0.562435
																						COBALSYN.PWY..superpathway.of.adenosylcobalamin.salvage.from.cobinamide.I	Condition	KD4:1+Potato	-0.0816524	0.0620404	122	122	0.190922	0.683099
																						COBALSYN.PWY..superpathway.of.adenosylcobalamin.salvage.from.cobinamide.I	Condition	KD4:1+Cellulose	0.0716797	0.0620404	122	122	0.250488	0.735192
																						COBALSYN.PWY..superpathway.of.adenosylcobalamin.salvage.from.cobinamide.I	Condition	KD4:1+Fiber mix	-0.0590705	0.0620404	122	122	0.343157	0.796382
																						COBALSYN.PWY..superpathway.of.adenosylcobalamin.salvage.from.cobinamide.I	Condition	KD4:1+Pea	0.0493794	0.0620404	122	122	0.427823	0.836986
																						COBALSYN.PWY..superpathway.of.adenosylcobalamin.salvage.from.cobinamide.I	Condition	KD4:1+Gum Arabic	-0.0497303	0.0640487	122	122	0.439184	0.840496
																						COBALSYN.PWY..superpathway.of.adenosylcobalamin.salvage.from.cobinamide.I	Condition	KD4:1+Orange	0.0479749	0.0620404	122	122	0.441043	0.841226
																						COBALSYN.PWY..superpathway.of.adenosylcobalamin.salvage.from.cobinamide.I	Condition	KD4:1+Wheat	0.0370466	0.0640487	122	122	0.56419	0.885615
																						COBALSYN.PWY..superpathway.of.adenosylcobalamin.salvage.from.cobinamide.I	Condition	KD4:1+Oat	-0.0219326	0.0603857	122	122	0.717159	0.94256
																						COBALSYN.PWY..superpathway.of.adenosylcobalamin.salvage.from.cobinamide.I	Condition	KD4:1+Acacia	0.0220009	0.0640487	122	122	0.731888	0.943567
																						COBALSYN.PWY..superpathway.of.adenosylcobalamin.salvage.from.cobinamide.I	Condition	KD4:1+FOS	-0.00211042	0.0620404	122	122	0.972927	0.992719
																						COBALSYN.PWY..superpathway.of.adenosylcobalamin.salvage.from.cobinamide.I	Condition	KD4:1+Psyllium Husk	-0.00154104	0.0640487	122	122	0.980849	0.994963
																						COLANSYN.PWY..colanic.acid.building.blocks.biosynthesis	Condition	KD4:1+Potato	-0.217451	0.106508	122	122	0.0436245	0.447503
																						COLANSYN.PWY..colanic.acid.building.blocks.biosynthesis	Condition	KD4:1+Oat	-0.193726	0.103667	122	122	0.0643712	0.536903
																						COLANSYN.PWY..colanic.acid.building.blocks.biosynthesis	Condition	KD4:1+Inulin	-0.190373	0.109956	122	122	0.0862444	0.580285
																						COLANSYN.PWY..colanic.acid.building.blocks.biosynthesis	Condition	KD4:1+Pea	-0.140426	0.106508	122	122	0.190141	0.683099
																						COLANSYN.PWY..colanic.acid.building.blocks.biosynthesis	Condition	KD4:1+Wheat	-0.117746	0.109956	122	122	0.286625	0.765205
																						COLANSYN.PWY..colanic.acid.building.blocks.biosynthesis	Condition	KD4:1+FOS	-0.0682356	0.106508	122	122	0.5231	0.873027
																						COLANSYN.PWY..colanic.acid.building.blocks.biosynthesis	Condition	KD4:1+Psyllium Husk	-0.0541247	0.109956	122	122	0.623549	0.908058
																						COLANSYN.PWY..colanic.acid.building.blocks.biosynthesis	Condition	KD4:1+Apple	0.0331541	0.109956	122	122	0.763596	0.95095
																						COLANSYN.PWY..colanic.acid.building.blocks.biosynthesis	Condition	KD4:1+Cellulose	0.0295345	0.106508	122	122	0.782082	0.956283
																						COLANSYN.PWY..colanic.acid.building.blocks.biosynthesis	Condition	KD4:1+Orange	0.0260081	0.106508	122	122	0.807548	0.963792
																						COLANSYN.PWY..colanic.acid.building.blocks.biosynthesis	Condition	KD4:1+Acacia	0.0196462	0.109956	122	122	0.858529	0.979512
																						COLANSYN.PWY..colanic.acid.building.blocks.biosynthesis	Condition	KD4:1+Gum Arabic	0.0121466	0.109956	122	122	0.912243	0.985834
																						COLANSYN.PWY..colanic.acid.building.blocks.biosynthesis	Condition	KD4:1+Fiber mix	-0.00289687	0.106508	122	122	0.978352	0.993805
																						COMPLETE.ARO.PWY..superpathway.of.aromatic.amino.acid.biosynthesis	Condition	KD4:1+Cellulose	-0.0378697	0.00847243	122	122	1.93961e-05	0.00442021
																						COMPLETE.ARO.PWY..superpathway.of.aromatic.amino.acid.biosynthesis	Condition	KD4:1+Inulin	-0.0283267	0.00874669	122	122	0.00159643	0.0588788
																						COMPLETE.ARO.PWY..superpathway.of.aromatic.amino.acid.biosynthesis	Condition	KD4:1+Gum Arabic	-0.0276783	0.00874669	122	122	0.00201886	0.0688485
																						COMPLETE.ARO.PWY..superpathway.of.aromatic.amino.acid.biosynthesis	Condition	KD4:1+Psyllium Husk	-0.0128696	0.00874669	122	122	0.144098	0.632128
																						COMPLETE.ARO.PWY..superpathway.of.aromatic.amino.acid.biosynthesis	Condition	KD4:1+Orange	-0.00978011	0.00847243	122	122	0.250907	0.735218
																						COMPLETE.ARO.PWY..superpathway.of.aromatic.amino.acid.biosynthesis	Condition	KD4:1+Fiber mix	-0.00778686	0.00847243	122	122	0.360101	0.804956
																						COMPLETE.ARO.PWY..superpathway.of.aromatic.amino.acid.biosynthesis	Condition	KD4:1+Acacia	-0.00787004	0.00874669	122	122	0.370243	0.809759
																						COMPLETE.ARO.PWY..superpathway.of.aromatic.amino.acid.biosynthesis	Condition	KD4:1+FOS	-0.00739227	0.00847243	122	122	0.384866	0.812238
																						COMPLETE.ARO.PWY..superpathway.of.aromatic.amino.acid.biosynthesis	Condition	KD4:1+Pea	-0.00620767	0.00847243	122	122	0.465334	0.854814
																						COMPLETE.ARO.PWY..superpathway.of.aromatic.amino.acid.biosynthesis	Condition	KD4:1+Apple	-0.005396	0.00874669	122	122	0.538586	0.878256
																						COMPLETE.ARO.PWY..superpathway.of.aromatic.amino.acid.biosynthesis	Condition	KD4:1+Wheat	0.00358336	0.00874669	122	122	0.682851	0.935585
																						COMPLETE.ARO.PWY..superpathway.of.aromatic.amino.acid.biosynthesis	Condition	KD4:1+Potato	-0.000552508	0.00847243	122	122	0.948125	0.990134
																						COMPLETE.ARO.PWY..superpathway.of.aromatic.amino.acid.biosynthesis	Condition	KD4:1+Oat	0.000186086	0.00824646	122	122	0.982038	0.994963
																						DAPLYSINESYN.PWY..L.lysine.biosynthesis.I	Condition	KD4:1+Acacia	-0.0331683	0.0278916	122	122	0.236975	0.719888
																						DAPLYSINESYN.PWY..L.lysine.biosynthesis.I	Condition	KD4:1+Apple	-0.00821539	0.0278916	122	122	0.768905	0.95095
																						DAPLYSINESYN.PWY..L.lysine.biosynthesis.I	Condition	KD4:1+Cellulose	-0.0918959	0.027017	122	122	0.000940842	0.0410917
																						DAPLYSINESYN.PWY..L.lysine.biosynthesis.I	Condition	KD4:1+Fiber mix	-0.0324915	0.027017	122	122	0.231749	0.716557
																						DAPLYSINESYN.PWY..L.lysine.biosynthesis.I	Condition	KD4:1+FOS	-0.0222722	0.027017	122	122	0.411542	0.826905
																						DAPLYSINESYN.PWY..L.lysine.biosynthesis.I	Condition	KD4:1+Gum Arabic	-0.077928	0.0278916	122	122	0.0061617	0.147496
																						DAPLYSINESYN.PWY..L.lysine.biosynthesis.I	Condition	KD4:1+Inulin	-0.0712033	0.0278916	122	122	0.012081	0.213916
																						DAPLYSINESYN.PWY..L.lysine.biosynthesis.I	Condition	KD4:1+Oat	0.0308089	0.0262964	122	122	0.243936	0.727744
																						DAPLYSINESYN.PWY..L.lysine.biosynthesis.I	Condition	KD4:1+Orange	-0.0156939	0.027017	122	122	0.562525	0.884095
																						DAPLYSINESYN.PWY..L.lysine.biosynthesis.I	Condition	KD4:1+Pea	-0.0378539	0.027017	122	122	0.164047	0.649605
																						DAPLYSINESYN.PWY..L.lysine.biosynthesis.I	Condition	KD4:1+Potato	0.0186507	0.027017	122	122	0.491467	0.862215
																						DAPLYSINESYN.PWY..L.lysine.biosynthesis.I	Condition	KD4:1+Psyllium Husk	-0.0259495	0.0278916	122	122	0.354255	0.799692
																						DAPLYSINESYN.PWY..L.lysine.biosynthesis.I	Condition	KD4:1+Wheat	0.018781	0.0278916	122	122	0.502159	0.862973
																						DARABCATK12.PWY..D.arabinose.degradation.I	Condition	KD4:1+Inulin	-0.643811	0.215886	122	122	0.00353798	0.109414
																						DARABCATK12.PWY..D.arabinose.degradation.I	Condition	KD4:1+Potato	-0.466769	0.209117	122	122	0.0276729	0.358811
																						DARABCATK12.PWY..D.arabinose.degradation.I	Condition	KD4:1+Oat	-0.450445	0.20354	122	122	0.0289969	0.361081
																						DARABCATK12.PWY..D.arabinose.degradation.I	Condition	KD4:1+Pea	-0.443913	0.209117	122	122	0.0360555	0.395995
																						DARABCATK12.PWY..D.arabinose.degradation.I	Condition	KD4:1+Wheat	-0.359953	0.215886	122	122	0.0983465	0.591842
																						DARABCATK12.PWY..D.arabinose.degradation.I	Condition	KD4:1+FOS	-0.276337	0.209117	122	122	0.189146	0.681937
																						DARABCATK12.PWY..D.arabinose.degradation.I	Condition	KD4:1+Apple	-0.103013	0.215886	122	122	0.63421	0.914445
																						DARABCATK12.PWY..D.arabinose.degradation.I	Condition	KD4:1+Fiber mix	-0.0788355	0.209117	122	122	0.706919	0.942464
																						DARABCATK12.PWY..D.arabinose.degradation.I	Condition	KD4:1+Psyllium Husk	-0.0769193	0.215886	122	122	0.722315	0.94256
																						DARABCATK12.PWY..D.arabinose.degradation.I	Condition	KD4:1+Acacia	-0.0715275	0.215886	122	122	0.741045	0.945576
																						DARABCATK12.PWY..D.arabinose.degradation.I	Condition	KD4:1+Gum Arabic	-0.0434856	0.215886	122	122	0.840742	0.974171
																						DARABCATK12.PWY..D.arabinose.degradation.I	Condition	KD4:1+Cellulose	-0.0247396	0.209117	122	122	0.906046	0.985834
																						DARABCATK12.PWY..D.arabinose.degradation.I	Condition	KD4:1+Orange	-0.00258779	0.209117	122	122	0.990149	0.995674
																						DENOVOPURINE2.PWY..superpathway.of.purine.nucleotides.de.novo.biosynthesis.II	Condition	KD4:1+Pea	0.0229343	0.0140032	122	122	0.104375	0.602891
																						DENOVOPURINE2.PWY..superpathway.of.purine.nucleotides.de.novo.biosynthesis.II	Condition	KD4:1+Inulin	0.0150404	0.0144565	122	122	0.300481	0.778196
																						DENOVOPURINE2.PWY..superpathway.of.purine.nucleotides.de.novo.biosynthesis.II	Condition	KD4:1+Acacia	0.0135518	0.0144565	122	122	0.350632	0.798993
																						DENOVOPURINE2.PWY..superpathway.of.purine.nucleotides.de.novo.biosynthesis.II	Condition	KD4:1+Psyllium Husk	0.0128905	0.0144565	122	122	0.37455	0.812238
																						DENOVOPURINE2.PWY..superpathway.of.purine.nucleotides.de.novo.biosynthesis.II	Condition	KD4:1+Orange	0.0109017	0.0140032	122	122	0.437966	0.840496
																						DENOVOPURINE2.PWY..superpathway.of.purine.nucleotides.de.novo.biosynthesis.II	Condition	KD4:1+Apple	-0.00867726	0.0144565	122	122	0.549608	0.880187
																						DENOVOPURINE2.PWY..superpathway.of.purine.nucleotides.de.novo.biosynthesis.II	Condition	KD4:1+Gum Arabic	-0.00741784	0.0144565	122	122	0.608919	0.905828
																						DENOVOPURINE2.PWY..superpathway.of.purine.nucleotides.de.novo.biosynthesis.II	Condition	KD4:1+Wheat	0.00726982	0.0144565	122	122	0.616075	0.907233
																						DENOVOPURINE2.PWY..superpathway.of.purine.nucleotides.de.novo.biosynthesis.II	Condition	KD4:1+Potato	0.0060636	0.0140032	122	122	0.665867	0.927731
																						DENOVOPURINE2.PWY..superpathway.of.purine.nucleotides.de.novo.biosynthesis.II	Condition	KD4:1+Oat	0.00569718	0.0136297	122	122	0.676779	0.931665
																						DENOVOPURINE2.PWY..superpathway.of.purine.nucleotides.de.novo.biosynthesis.II	Condition	KD4:1+Fiber mix	-0.00577331	0.0140032	122	122	0.680948	0.934262
																						DENOVOPURINE2.PWY..superpathway.of.purine.nucleotides.de.novo.biosynthesis.II	Condition	KD4:1+FOS	-0.00379166	0.0140032	122	122	0.787084	0.957939
																						DENOVOPURINE2.PWY..superpathway.of.purine.nucleotides.de.novo.biosynthesis.II	Condition	KD4:1+Cellulose	-0.00146541	0.0140032	122	122	0.916849	0.985834
																						DTDPRHAMSYN.PWY..dTDP..beta..L.rhamnose.biosynthesis	Condition	KD4:1+Inulin	-0.0844338	0.0389588	122	122	0.0324117	0.381748
																						DTDPRHAMSYN.PWY..dTDP..beta..L.rhamnose.biosynthesis	Condition	KD4:1+FOS	-0.0816775	0.0377372	122	122	0.0326378	0.382361
																						DTDPRHAMSYN.PWY..dTDP..beta..L.rhamnose.biosynthesis	Condition	KD4:1+Gum Arabic	-0.0835328	0.0389588	122	122	0.034265	0.39215
																						DTDPRHAMSYN.PWY..dTDP..beta..L.rhamnose.biosynthesis	Condition	KD4:1+Fiber mix	-0.0751692	0.0377372	122	122	0.0489046	0.48217
																						DTDPRHAMSYN.PWY..dTDP..beta..L.rhamnose.biosynthesis	Condition	KD4:1+Cellulose	-0.0700837	0.0377372	122	122	0.0660141	0.540459
																						DTDPRHAMSYN.PWY..dTDP..beta..L.rhamnose.biosynthesis	Condition	KD4:1+Psyllium Husk	-0.0501611	0.0389588	122	122	0.200657	0.690983
																						DTDPRHAMSYN.PWY..dTDP..beta..L.rhamnose.biosynthesis	Condition	KD4:1+Oat	-0.0459766	0.0367307	122	122	0.213376	0.702179
																						DTDPRHAMSYN.PWY..dTDP..beta..L.rhamnose.biosynthesis	Condition	KD4:1+Potato	-0.0435923	0.0377372	122	122	0.250576	0.735192
																						DTDPRHAMSYN.PWY..dTDP..beta..L.rhamnose.biosynthesis	Condition	KD4:1+Wheat	-0.0406894	0.0389588	122	122	0.298622	0.778196
																						DTDPRHAMSYN.PWY..dTDP..beta..L.rhamnose.biosynthesis	Condition	KD4:1+Apple	0.0298357	0.0389588	122	122	0.445449	0.842887
																						DTDPRHAMSYN.PWY..dTDP..beta..L.rhamnose.biosynthesis	Condition	KD4:1+Acacia	0.0188348	0.0389588	122	122	0.629751	0.913208
																						DTDPRHAMSYN.PWY..dTDP..beta..L.rhamnose.biosynthesis	Condition	KD4:1+Pea	-0.00742594	0.0377372	122	122	0.844369	0.974362
																						DTDPRHAMSYN.PWY..dTDP..beta..L.rhamnose.biosynthesis	Condition	KD4:1+Orange	-0.00476057	0.0377372	122	122	0.899847	0.984193
																						ECASYN.PWY..enterobacterial.common.antigen.biosynthesis	Condition	KD4:1+Inulin	0.125098	0.0650481	122	122	0.0570926	0.507517
																						ECASYN.PWY..enterobacterial.common.antigen.biosynthesis	Condition	KD4:1+Apple	-0.123604	0.0650481	122	122	0.060075	0.522013
																						ECASYN.PWY..enterobacterial.common.antigen.biosynthesis	Condition	KD4:1+Cellulose	0.0947364	0.0630085	122	122	0.135616	0.621732
																						ECASYN.PWY..enterobacterial.common.antigen.biosynthesis	Condition	KD4:1+Orange	-0.0646921	0.0630085	122	122	0.306846	0.778196
																						ECASYN.PWY..enterobacterial.common.antigen.biosynthesis	Condition	KD4:1+Gum Arabic	0.0465048	0.0650481	122	122	0.476196	0.856722
																						ECASYN.PWY..enterobacterial.common.antigen.biosynthesis	Condition	KD4:1+Acacia	-0.0446582	0.0650481	122	122	0.493844	0.862215
																						ECASYN.PWY..enterobacterial.common.antigen.biosynthesis	Condition	KD4:1+Psyllium Husk	0.0402832	0.0650481	122	122	0.537034	0.877148
																						ECASYN.PWY..enterobacterial.common.antigen.biosynthesis	Condition	KD4:1+Wheat	-0.0399631	0.0650481	122	122	0.540269	0.878256
																						ECASYN.PWY..enterobacterial.common.antigen.biosynthesis	Condition	KD4:1+Oat	-0.0372618	0.061328	122	122	0.54474	0.880115
																						ECASYN.PWY..enterobacterial.common.antigen.biosynthesis	Condition	KD4:1+Fiber mix	0.0188303	0.0630085	122	122	0.765627	0.95095
																						ECASYN.PWY..enterobacterial.common.antigen.biosynthesis	Condition	KD4:1+Potato	-0.0116173	0.0630085	122	122	0.854064	0.978459
																						ECASYN.PWY..enterobacterial.common.antigen.biosynthesis	Condition	KD4:1+FOS	0.00620616	0.0630085	122	122	0.92172	0.985834
																						ECASYN.PWY..enterobacterial.common.antigen.biosynthesis	Condition	KD4:1+Pea	0.00531478	0.0630085	122	122	0.932934	0.987894
																						FAO.PWY..fatty.acid..beta..oxidation.I..generic.	Condition	KD4:1+Inulin	0.0821787	0.0544178	122	122	0.133927	0.621732
																						FAO.PWY..fatty.acid..beta..oxidation.I..generic.	Condition	KD4:1+Apple	-0.0779868	0.0544178	122	122	0.154715	0.641402
																						FAO.PWY..fatty.acid..beta..oxidation.I..generic.	Condition	KD4:1+Cellulose	0.0728699	0.0527115	122	122	0.169693	0.655204
																						FAO.PWY..fatty.acid..beta..oxidation.I..generic.	Condition	KD4:1+Psyllium Husk	0.0563092	0.0544178	122	122	0.303094	0.778196
																						FAO.PWY..fatty.acid..beta..oxidation.I..generic.	Condition	KD4:1+Fiber mix	-0.0448503	0.0527115	122	122	0.396728	0.820329
																						FAO.PWY..fatty.acid..beta..oxidation.I..generic.	Condition	KD4:1+Wheat	-0.0370335	0.0544178	122	122	0.497619	0.862215
																						FAO.PWY..fatty.acid..beta..oxidation.I..generic.	Condition	KD4:1+Oat	-0.033498	0.0513056	122	122	0.515201	0.868083
																						FAO.PWY..fatty.acid..beta..oxidation.I..generic.	Condition	KD4:1+FOS	-0.0244551	0.0527115	122	122	0.643623	0.92034
																						FAO.PWY..fatty.acid..beta..oxidation.I..generic.	Condition	KD4:1+Orange	-0.0155853	0.0527115	122	122	0.768049	0.95095
																						FAO.PWY..fatty.acid..beta..oxidation.I..generic.	Condition	KD4:1+Gum Arabic	0.0123155	0.0544178	122	122	0.821386	0.968252
																						FAO.PWY..fatty.acid..beta..oxidation.I..generic.	Condition	KD4:1+Pea	0.011973	0.0527115	122	122	0.820743	0.968252
																						FAO.PWY..fatty.acid..beta..oxidation.I..generic.	Condition	KD4:1+Acacia	-0.0115651	0.0544178	122	122	0.832099	0.97193
																						FAO.PWY..fatty.acid..beta..oxidation.I..generic.	Condition	KD4:1+Potato	-0.00667663	0.0527115	122	122	0.899442	0.984193
																						FASYN.ELONG.PWY..fatty.acid.elongation....saturated	Condition	KD4:1+Fiber mix	-0.080689	0.0380216	122	122	0.036108	0.395995
																						FASYN.ELONG.PWY..fatty.acid.elongation....saturated	Condition	KD4:1+FOS	-0.0690826	0.0380216	122	122	0.0720009	0.560145
																						FASYN.ELONG.PWY..fatty.acid.elongation....saturated	Condition	KD4:1+Wheat	-0.0668261	0.0392524	122	122	0.0915435	0.586874
																						FASYN.ELONG.PWY..fatty.acid.elongation....saturated	Condition	KD4:1+Oat	-0.0601298	0.0370075	122	122	0.10712	0.610942
																						FASYN.ELONG.PWY..fatty.acid.elongation....saturated	Condition	KD4:1+Pea	0.0374477	0.0380216	122	122	0.326872	0.783643
																						FASYN.ELONG.PWY..fatty.acid.elongation....saturated	Condition	KD4:1+Psyllium Husk	-0.0375915	0.0392524	122	122	0.34036	0.79464
																						FASYN.ELONG.PWY..fatty.acid.elongation....saturated	Condition	KD4:1+Potato	-0.0350077	0.0380216	122	122	0.359243	0.804258
																						FASYN.ELONG.PWY..fatty.acid.elongation....saturated	Condition	KD4:1+Gum Arabic	-0.0306739	0.0392524	122	122	0.436246	0.839309
																						FASYN.ELONG.PWY..fatty.acid.elongation....saturated	Condition	KD4:1+Orange	-0.024922	0.0380216	122	122	0.513559	0.866635
																						FASYN.ELONG.PWY..fatty.acid.elongation....saturated	Condition	KD4:1+Apple	-0.0206054	0.0392524	122	122	0.600696	0.903251
																						FASYN.ELONG.PWY..fatty.acid.elongation....saturated	Condition	KD4:1+Cellulose	0.0164983	0.0380216	122	122	0.665213	0.927731
																						FASYN.ELONG.PWY..fatty.acid.elongation....saturated	Condition	KD4:1+Inulin	0.0153303	0.0392524	122	122	0.696894	0.941596
																						FASYN.ELONG.PWY..fatty.acid.elongation....saturated	Condition	KD4:1+Acacia	-0.00928638	0.0392524	122	122	0.81343	0.965116
																						FASYN.INITIAL.PWY..superpathway.of.fatty.acid.biosynthesis.initiation..E..coli.	Condition	KD4:1+Psyllium Husk	-0.125649	0.0325384	122	122	0.000192367	0.0145121
																						FASYN.INITIAL.PWY..superpathway.of.fatty.acid.biosynthesis.initiation..E..coli.	Condition	KD4:1+Apple	-0.119262	0.0325384	122	122	0.000384887	0.0236587
																						FASYN.INITIAL.PWY..superpathway.of.fatty.acid.biosynthesis.initiation..E..coli.	Condition	KD4:1+Orange	-0.105865	0.0315181	122	122	0.00108206	0.0460666
																						FASYN.INITIAL.PWY..superpathway.of.fatty.acid.biosynthesis.initiation..E..coli.	Condition	KD4:1+Potato	-0.0616164	0.0315181	122	122	0.0531734	0.495788
																						FASYN.INITIAL.PWY..superpathway.of.fatty.acid.biosynthesis.initiation..E..coli.	Condition	KD4:1+Pea	-0.0546989	0.0315181	122	122	0.0855091	0.576897
																						FASYN.INITIAL.PWY..superpathway.of.fatty.acid.biosynthesis.initiation..E..coli.	Condition	KD4:1+Wheat	-0.0505429	0.0325384	122	122	0.12327	0.617215
																						FASYN.INITIAL.PWY..superpathway.of.fatty.acid.biosynthesis.initiation..E..coli.	Condition	KD4:1+Acacia	-0.0494565	0.0325384	122	122	0.131448	0.620992
																						FASYN.INITIAL.PWY..superpathway.of.fatty.acid.biosynthesis.initiation..E..coli.	Condition	KD4:1+Oat	-0.0444309	0.0306775	122	122	0.150424	0.639102
																						FASYN.INITIAL.PWY..superpathway.of.fatty.acid.biosynthesis.initiation..E..coli.	Condition	KD4:1+Gum Arabic	-0.0245388	0.0325384	122	122	0.452401	0.847126
																						FASYN.INITIAL.PWY..superpathway.of.fatty.acid.biosynthesis.initiation..E..coli.	Condition	KD4:1+Cellulose	-0.0179625	0.0315181	122	122	0.569922	0.889558
																						FASYN.INITIAL.PWY..superpathway.of.fatty.acid.biosynthesis.initiation..E..coli.	Condition	KD4:1+Inulin	0.0102664	0.0325384	122	122	0.752979	0.949897
																						FASYN.INITIAL.PWY..superpathway.of.fatty.acid.biosynthesis.initiation..E..coli.	Condition	KD4:1+FOS	-0.00650581	0.0315181	122	122	0.836856	0.973302
																						FASYN.INITIAL.PWY..superpathway.of.fatty.acid.biosynthesis.initiation..E..coli.	Condition	KD4:1+Fiber mix	0.00156566	0.0315181	122	122	0.960473	0.991544
																						FERMENTATION.PWY..mixed.acid.fermentation	Condition	KD4:1+Cellulose	-0.0408358	0.0125642	122	122	0.00153821	0.0580208
																						FERMENTATION.PWY..mixed.acid.fermentation	Condition	KD4:1+Gum Arabic	-0.0328393	0.0129709	122	122	0.0127877	0.219551
																						FERMENTATION.PWY..mixed.acid.fermentation	Condition	KD4:1+Inulin	-0.0249015	0.0129709	122	122	0.0575206	0.509599
																						FERMENTATION.PWY..mixed.acid.fermentation	Condition	KD4:1+Fiber mix	-0.0201348	0.0125642	122	122	0.111953	0.615205
																						FERMENTATION.PWY..mixed.acid.fermentation	Condition	KD4:1+Pea	-0.0181804	0.0125642	122	122	0.150791	0.639102
																						FERMENTATION.PWY..mixed.acid.fermentation	Condition	KD4:1+Potato	0.0179276	0.0125642	122	122	0.156497	0.64198
																						FERMENTATION.PWY..mixed.acid.fermentation	Condition	KD4:1+FOS	-0.0176003	0.0125642	122	122	0.16413	0.649605
																						FERMENTATION.PWY..mixed.acid.fermentation	Condition	KD4:1+Orange	-0.0115977	0.0125642	122	122	0.358025	0.803401
																						FERMENTATION.PWY..mixed.acid.fermentation	Condition	KD4:1+Acacia	-0.0107742	0.0129709	122	122	0.408007	0.826201
																						FERMENTATION.PWY..mixed.acid.fermentation	Condition	KD4:1+Psyllium Husk	0.00879185	0.0129709	122	122	0.499338	0.862215
																						FERMENTATION.PWY..mixed.acid.fermentation	Condition	KD4:1+Apple	-0.00838412	0.0129709	122	122	0.519404	0.869866
																						FERMENTATION.PWY..mixed.acid.fermentation	Condition	KD4:1+Oat	0.00423564	0.012229	122	122	0.729747	0.943567
																						FERMENTATION.PWY..mixed.acid.fermentation	Condition	KD4:1+Wheat	-0.00276604	0.0129709	122	122	0.831534	0.97193
																						FOLSYN.PWY..superpathway.of.tetrahydrofolate.biosynthesis.and.salvage	Condition	KD4:1+Cellulose	0.0801637	0.0415973	122	122	0.05659	0.506391
																						FOLSYN.PWY..superpathway.of.tetrahydrofolate.biosynthesis.and.salvage	Condition	KD4:1+Apple	-0.0564196	0.0429439	122	122	0.191698	0.683099
																						FOLSYN.PWY..superpathway.of.tetrahydrofolate.biosynthesis.and.salvage	Condition	KD4:1+Oat	-0.0485504	0.0404879	122	122	0.2331	0.717758
																						FOLSYN.PWY..superpathway.of.tetrahydrofolate.biosynthesis.and.salvage	Condition	KD4:1+Inulin	0.0480242	0.0429439	122	122	0.26592	0.748031
																						FOLSYN.PWY..superpathway.of.tetrahydrofolate.biosynthesis.and.salvage	Condition	KD4:1+Wheat	-0.0355671	0.0429439	122	122	0.409371	0.826209
																						FOLSYN.PWY..superpathway.of.tetrahydrofolate.biosynthesis.and.salvage	Condition	KD4:1+Psyllium Husk	0.0221557	0.0429439	122	122	0.606964	0.905769
																						FOLSYN.PWY..superpathway.of.tetrahydrofolate.biosynthesis.and.salvage	Condition	KD4:1+FOS	-0.0191081	0.0415973	122	122	0.6469	0.922202
																						FOLSYN.PWY..superpathway.of.tetrahydrofolate.biosynthesis.and.salvage	Condition	KD4:1+Pea	0.0187392	0.0415973	122	122	0.653259	0.924291
																						FOLSYN.PWY..superpathway.of.tetrahydrofolate.biosynthesis.and.salvage	Condition	KD4:1+Potato	-0.0184651	0.0415973	122	122	0.658003	0.927051
																						FOLSYN.PWY..superpathway.of.tetrahydrofolate.biosynthesis.and.salvage	Condition	KD4:1+Acacia	0.00768563	0.0429439	122	122	0.858297	0.979512
																						FOLSYN.PWY..superpathway.of.tetrahydrofolate.biosynthesis.and.salvage	Condition	KD4:1+Gum Arabic	0.00735196	0.0429439	122	122	0.864387	0.979512
																						FOLSYN.PWY..superpathway.of.tetrahydrofolate.biosynthesis.and.salvage	Condition	KD4:1+Orange	-0.00450435	0.0415973	122	122	0.913971	0.985834
																						FOLSYN.PWY..superpathway.of.tetrahydrofolate.biosynthesis.and.salvage	Condition	KD4:1+Fiber mix	0.00359439	0.0415973	122	122	0.931301	0.987635
																						FUC.RHAMCAT.PWY..superpathway.of.fucose.and.rhamnose.degradation	Condition	KD4:1+Cellulose	0.0839309	0.0462392	122	122	0.0722763	0.56141
																						FUC.RHAMCAT.PWY..superpathway.of.fucose.and.rhamnose.degradation	Condition	KD4:1+Inulin	0.0810529	0.047736	122	122	0.0923983	0.586874
																						FUC.RHAMCAT.PWY..superpathway.of.fucose.and.rhamnose.degradation	Condition	KD4:1+Apple	-0.0737102	0.047736	122	122	0.125484	0.620992
																						FUC.RHAMCAT.PWY..superpathway.of.fucose.and.rhamnose.degradation	Condition	KD4:1+Wheat	-0.0536273	0.047736	122	122	0.263752	0.745648
																						FUC.RHAMCAT.PWY..superpathway.of.fucose.and.rhamnose.degradation	Condition	KD4:1+Oat	-0.0429134	0.0450059	122	122	0.342463	0.795671
																						FUC.RHAMCAT.PWY..superpathway.of.fucose.and.rhamnose.degradation	Condition	KD4:1+Potato	-0.0312734	0.0462392	122	122	0.500271	0.862215
																						FUC.RHAMCAT.PWY..superpathway.of.fucose.and.rhamnose.degradation	Condition	KD4:1+Psyllium Husk	0.0323896	0.047736	122	122	0.498897	0.862215
																						FUC.RHAMCAT.PWY..superpathway.of.fucose.and.rhamnose.degradation	Condition	KD4:1+Fiber mix	-0.0217406	0.0462392	122	122	0.639177	0.917665
																						FUC.RHAMCAT.PWY..superpathway.of.fucose.and.rhamnose.degradation	Condition	KD4:1+Gum Arabic	0.0205585	0.047736	122	122	0.667565	0.927731
																						FUC.RHAMCAT.PWY..superpathway.of.fucose.and.rhamnose.degradation	Condition	KD4:1+Pea	0.0130383	0.0462392	122	122	0.778501	0.95411
																						FUC.RHAMCAT.PWY..superpathway.of.fucose.and.rhamnose.degradation	Condition	KD4:1+FOS	-0.0102706	0.0462392	122	122	0.82464	0.969283
																						FUC.RHAMCAT.PWY..superpathway.of.fucose.and.rhamnose.degradation	Condition	KD4:1+Orange	-0.00919845	0.0462392	122	122	0.84269	0.974171
																						FUC.RHAMCAT.PWY..superpathway.of.fucose.and.rhamnose.degradation	Condition	KD4:1+Acacia	0.0024707	0.047736	122	122	0.958817	0.991329
																						FUCCAT.PWY..fucose.degradation	Condition	KD4:1+Inulin	0.119805	0.0573572	122	122	0.03908	0.417552
																						FUCCAT.PWY..fucose.degradation	Condition	KD4:1+Cellulose	0.110799	0.0555587	122	122	0.0486436	0.481567
																						FUCCAT.PWY..fucose.degradation	Condition	KD4:1+Apple	-0.0724286	0.0573572	122	122	0.209394	0.701723
																						FUCCAT.PWY..fucose.degradation	Condition	KD4:1+Wheat	-0.0462612	0.0573572	122	122	0.421701	0.833522
																						FUCCAT.PWY..fucose.degradation	Condition	KD4:1+Oat	-0.039961	0.0540769	122	122	0.46153	0.85427
																						FUCCAT.PWY..fucose.degradation	Condition	KD4:1+Psyllium Husk	0.04094	0.0573572	122	122	0.476907	0.856722
																						FUCCAT.PWY..fucose.degradation	Condition	KD4:1+Fiber mix	-0.0329635	0.0555587	122	122	0.554215	0.882044
																						FUCCAT.PWY..fucose.degradation	Condition	KD4:1+Pea	0.0238653	0.0555587	122	122	0.668379	0.927731
																						FUCCAT.PWY..fucose.degradation	Condition	KD4:1+Potato	-0.0215269	0.0555587	122	122	0.699176	0.941776
																						FUCCAT.PWY..fucose.degradation	Condition	KD4:1+Gum Arabic	0.0209008	0.0573572	122	122	0.716274	0.94256
																						FUCCAT.PWY..fucose.degradation	Condition	KD4:1+Orange	-0.0169916	0.0555587	122	122	0.760322	0.95095
																						FUCCAT.PWY..fucose.degradation	Condition	KD4:1+Acacia	0.0114179	0.0573572	122	122	0.842585	0.974171
																						FUCCAT.PWY..fucose.degradation	Condition	KD4:1+FOS	-0.00970128	0.0555587	122	122	0.861711	0.979512
																						GALACT.GLUCUROCAT.PWY..superpathway.of.hexuronide.and.hexuronate.degradation	Condition	KD4:1+Cellulose	0.107191	0.048253	122	122	0.028408	0.360252
																						GALACT.GLUCUROCAT.PWY..superpathway.of.hexuronide.and.hexuronate.degradation	Condition	KD4:1+Apple	-0.10647	0.049815	122	122	0.0348288	0.39215
																						GALACT.GLUCUROCAT.PWY..superpathway.of.hexuronide.and.hexuronate.degradation	Condition	KD4:1+Inulin	0.0951943	0.049815	122	122	0.0586612	0.514215
																						GALACT.GLUCUROCAT.PWY..superpathway.of.hexuronide.and.hexuronate.degradation	Condition	KD4:1+Gum Arabic	0.0578994	0.049815	122	122	0.24768	0.732709
																						GALACT.GLUCUROCAT.PWY..superpathway.of.hexuronide.and.hexuronate.degradation	Condition	KD4:1+Wheat	-0.0429967	0.049815	122	122	0.38998	0.817417
																						GALACT.GLUCUROCAT.PWY..superpathway.of.hexuronide.and.hexuronate.degradation	Condition	KD4:1+Acacia	-0.0367186	0.049815	122	122	0.46266	0.85427
																						GALACT.GLUCUROCAT.PWY..superpathway.of.hexuronide.and.hexuronate.degradation	Condition	KD4:1+Oat	-0.0281135	0.046966	122	122	0.550698	0.880232
																						GALACT.GLUCUROCAT.PWY..superpathway.of.hexuronide.and.hexuronate.degradation	Condition	KD4:1+Psyllium Husk	0.0287005	0.049815	122	122	0.565718	0.886873
																						GALACT.GLUCUROCAT.PWY..superpathway.of.hexuronide.and.hexuronate.degradation	Condition	KD4:1+FOS	0.0048818	0.048253	122	122	0.919602	0.985834
																						GALACT.GLUCUROCAT.PWY..superpathway.of.hexuronide.and.hexuronate.degradation	Condition	KD4:1+Potato	-0.00573093	0.048253	122	122	0.90568	0.985834
																						GALACT.GLUCUROCAT.PWY..superpathway.of.hexuronide.and.hexuronate.degradation	Condition	KD4:1+Fiber mix	0.00282081	0.048253	122	122	0.953491	0.990134
																						GALACT.GLUCUROCAT.PWY..superpathway.of.hexuronide.and.hexuronate.degradation	Condition	KD4:1+Pea	-0.00244737	0.048253	122	122	0.959643	0.991377
																						GALACT.GLUCUROCAT.PWY..superpathway.of.hexuronide.and.hexuronate.degradation	Condition	KD4:1+Orange	-0.00235705	0.048253	122	122	0.961131	0.991807
																						GALACTARDEG.PWY..D.galactarate.degradation.I	Condition	KD4:1+Apple	-0.100828	0.0648775	122	122	0.123079	0.617215
																						GALACTARDEG.PWY..D.galactarate.degradation.I	Condition	KD4:1+Inulin	0.0876358	0.0648775	122	122	0.179586	0.667283
																						GALACTARDEG.PWY..D.galactarate.degradation.I	Condition	KD4:1+Fiber mix	-0.0638727	0.0628432	122	122	0.311719	0.77956
																						GALACTARDEG.PWY..D.galactarate.degradation.I	Condition	KD4:1+Oat	-0.0541761	0.0611671	122	122	0.377743	0.812238
																						GALACTARDEG.PWY..D.galactarate.degradation.I	Condition	KD4:1+Cellulose	0.0541368	0.0628432	122	122	0.390894	0.817417
																						GALACTARDEG.PWY..D.galactarate.degradation.I	Condition	KD4:1+Gum Arabic	-0.0445273	0.0648775	122	122	0.493977	0.862215
																						GALACTARDEG.PWY..D.galactarate.degradation.I	Condition	KD4:1+Wheat	-0.0438853	0.0648775	122	122	0.500212	0.862215
																						GALACTARDEG.PWY..D.galactarate.degradation.I	Condition	KD4:1+Orange	-0.040692	0.0628432	122	122	0.518672	0.869866
																						GALACTARDEG.PWY..D.galactarate.degradation.I	Condition	KD4:1+Psyllium Husk	0.0339244	0.0648775	122	122	0.602116	0.903251
																						GALACTARDEG.PWY..D.galactarate.degradation.I	Condition	KD4:1+FOS	-0.0292489	0.0628432	122	122	0.642564	0.920112
																						GALACTARDEG.PWY..D.galactarate.degradation.I	Condition	KD4:1+Acacia	-0.0199298	0.0648775	122	122	0.75929	0.95095
																						GALACTARDEG.PWY..D.galactarate.degradation.I	Condition	KD4:1+Potato	-0.0103303	0.0628432	122	122	0.869737	0.979512
																						GALACTARDEG.PWY..D.galactarate.degradation.I	Condition	KD4:1+Pea	0.00593054	0.0628432	122	122	0.92499	0.985834
																						GALACTITOLCAT.PWY..galactitol.degradation	Condition	KD4:1+Apple	-0.071746	0.0580241	122	122	0.21896	0.705632
																						GALACTITOLCAT.PWY..galactitol.degradation	Condition	KD4:1+Cellulose	0.0680569	0.0562047	122	122	0.228586	0.715356
																						GALACTITOLCAT.PWY..galactitol.degradation	Condition	KD4:1+Fiber mix	-0.0583035	0.0562047	122	122	0.301894	0.778196
																						GALACTITOLCAT.PWY..galactitol.degradation	Condition	KD4:1+Wheat	-0.0545276	0.0580241	122	122	0.349448	0.798993
																						GALACTITOLCAT.PWY..galactitol.degradation	Condition	KD4:1+Inulin	0.0492711	0.0580241	122	122	0.397677	0.820485
																						GALACTITOLCAT.PWY..galactitol.degradation	Condition	KD4:1+Psyllium Husk	0.0412278	0.0580241	122	122	0.478908	0.858036
																						GALACTITOLCAT.PWY..galactitol.degradation	Condition	KD4:1+FOS	-0.0352781	0.0562047	122	122	0.531544	0.8761
																						GALACTITOLCAT.PWY..galactitol.degradation	Condition	KD4:1+Acacia	-0.0251259	0.0580241	122	122	0.665861	0.927731
																						GALACTITOLCAT.PWY..galactitol.degradation	Condition	KD4:1+Pea	0.017076	0.0562047	122	122	0.761851	0.95095
																						GALACTITOLCAT.PWY..galactitol.degradation	Condition	KD4:1+Orange	-0.00538814	0.0562047	122	122	0.923804	0.985834
																						GALACTITOLCAT.PWY..galactitol.degradation	Condition	KD4:1+Potato	-0.0064814	0.0562047	122	122	0.908407	0.985834
																						GALACTITOLCAT.PWY..galactitol.degradation	Condition	KD4:1+Gum Arabic	-0.00493677	0.0580241	122	122	0.932354	0.98784
																						GALACTITOLCAT.PWY..galactitol.degradation	Condition	KD4:1+Oat	0.00121745	0.0547057	122	122	0.982286	0.994963
																						GALACTUROCAT.PWY..D.galacturonate.degradation.I	Condition	KD4:1+Cellulose	0.105143	0.0526681	122	122	0.0484152	0.481567
																						GALACTUROCAT.PWY..D.galacturonate.degradation.I	Condition	KD4:1+Apple	-0.106607	0.054373	122	122	0.0524948	0.493154
																						GALACTUROCAT.PWY..D.galacturonate.degradation.I	Condition	KD4:1+Inulin	0.097155	0.054373	122	122	0.0767714	0.567037
																						GALACTUROCAT.PWY..D.galacturonate.degradation.I	Condition	KD4:1+Gum Arabic	0.0580153	0.054373	122	122	0.288357	0.76654
																						GALACTUROCAT.PWY..D.galacturonate.degradation.I	Condition	KD4:1+Wheat	-0.0517603	0.054373	122	122	0.343249	0.796382
																						GALACTUROCAT.PWY..D.galacturonate.degradation.I	Condition	KD4:1+Psyllium Husk	0.0477597	0.054373	122	122	0.381692	0.812238
																						GALACTUROCAT.PWY..D.galacturonate.degradation.I	Condition	KD4:1+Oat	-0.0425373	0.0512634	122	122	0.408493	0.826209
																						GALACTUROCAT.PWY..D.galacturonate.degradation.I	Condition	KD4:1+Orange	-0.0397229	0.0526681	122	122	0.452363	0.847126
																						GALACTUROCAT.PWY..D.galacturonate.degradation.I	Condition	KD4:1+FOS	-0.0301948	0.0526681	122	122	0.567631	0.888195
																						GALACTUROCAT.PWY..D.galacturonate.degradation.I	Condition	KD4:1+Fiber mix	-0.0240701	0.0526681	122	122	0.648579	0.922202
																						GALACTUROCAT.PWY..D.galacturonate.degradation.I	Condition	KD4:1+Acacia	-0.020833	0.054373	122	122	0.702361	0.941776
																						GALACTUROCAT.PWY..D.galacturonate.degradation.I	Condition	KD4:1+Potato	0.0155197	0.0526681	122	122	0.768812	0.95095
																						GALACTUROCAT.PWY..D.galacturonate.degradation.I	Condition	KD4:1+Pea	-0.0140612	0.0526681	122	122	0.789996	0.958662
																						GALLATE.DEGRADATION.II.PWY..gallate.degradation.I	Condition	KD4:1+Inulin	0.311746	0.0889393	122	122	0.000665634	0.0341669
																						GALLATE.DEGRADATION.II.PWY..gallate.degradation.I	Condition	KD4:1+Cellulose	0.222002	0.0861505	122	122	0.0113178	0.207883
																						GALLATE.DEGRADATION.II.PWY..gallate.degradation.I	Condition	KD4:1+Gum Arabic	0.184039	0.0889393	122	122	0.0409079	0.429706
																						GALLATE.DEGRADATION.II.PWY..gallate.degradation.I	Condition	KD4:1+FOS	0.150179	0.0861505	122	122	0.0841421	0.573573
																						GALLATE.DEGRADATION.II.PWY..gallate.degradation.I	Condition	KD4:1+Fiber mix	0.0933943	0.0861505	122	122	0.280742	0.758858
																						GALLATE.DEGRADATION.II.PWY..gallate.degradation.I	Condition	KD4:1+Psyllium Husk	0.0953651	0.0889393	122	122	0.285998	0.765172
																						GALLATE.DEGRADATION.II.PWY..gallate.degradation.I	Condition	KD4:1+Pea	0.0868021	0.0861505	122	122	0.315916	0.77956
																						GALLATE.DEGRADATION.II.PWY..gallate.degradation.I	Condition	KD4:1+Apple	-0.0691709	0.0889393	122	122	0.438428	0.840496
																						GALLATE.DEGRADATION.II.PWY..gallate.degradation.I	Condition	KD4:1+Acacia	0.0569634	0.0889393	122	122	0.52322	0.873027
																						GALLATE.DEGRADATION.II.PWY..gallate.degradation.I	Condition	KD4:1+Wheat	0.0340602	0.0889393	122	122	0.702502	0.941776
																						GALLATE.DEGRADATION.II.PWY..gallate.degradation.I	Condition	KD4:1+Orange	0.0326966	0.0861505	122	122	0.70504	0.942401
																						GALLATE.DEGRADATION.II.PWY..gallate.degradation.I	Condition	KD4:1+Potato	-0.0145779	0.0861505	122	122	0.865945	0.979512
																						GALLATE.DEGRADATION.II.PWY..gallate.degradation.I	Condition	KD4:1+Oat	-0.00477384	0.0838528	122	122	0.954705	0.990514
																						GLUCARDEG.PWY..D.glucarate.degradation.I	Condition	KD4:1+Inulin	0.109575	0.0650129	122	122	0.0947918	0.588737
																						GLUCARDEG.PWY..D.glucarate.degradation.I	Condition	KD4:1+Apple	-0.0819479	0.0650129	122	122	0.21021	0.701723
																						GLUCARDEG.PWY..D.glucarate.degradation.I	Condition	KD4:1+Cellulose	0.0764197	0.0629744	122	122	0.227584	0.713116
																						GLUCARDEG.PWY..D.glucarate.degradation.I	Condition	KD4:1+Orange	-0.0550905	0.0629744	122	122	0.38362	0.812238
																						GLUCARDEG.PWY..D.glucarate.degradation.I	Condition	KD4:1+Oat	-0.047475	0.0612947	122	122	0.440306	0.840922
																						GLUCARDEG.PWY..D.glucarate.degradation.I	Condition	KD4:1+Fiber mix	-0.0430742	0.0629744	122	122	0.495443	0.862215
																						GLUCARDEG.PWY..D.glucarate.degradation.I	Condition	KD4:1+Wheat	-0.0383394	0.0650129	122	122	0.55661	0.882299
																						GLUCARDEG.PWY..D.glucarate.degradation.I	Condition	KD4:1+Acacia	-0.0309007	0.0650129	122	122	0.635532	0.915336
																						GLUCARDEG.PWY..D.glucarate.degradation.I	Condition	KD4:1+Potato	-0.0259354	0.0629744	122	122	0.681273	0.934451
																						GLUCARDEG.PWY..D.glucarate.degradation.I	Condition	KD4:1+Psyllium Husk	0.0130462	0.0650129	122	122	0.841333	0.974171
																						GLUCARDEG.PWY..D.glucarate.degradation.I	Condition	KD4:1+Gum Arabic	0.0117424	0.0650129	122	122	0.857007	0.978903
																						GLUCARDEG.PWY..D.glucarate.degradation.I	Condition	KD4:1+FOS	-0.00122712	0.0629744	122	122	0.984489	0.994963
																						GLUCARDEG.PWY..D.glucarate.degradation.I	Condition	KD4:1+Pea	-0.00128425	0.0629744	122	122	0.983767	0.994963
																						GLUCARGALACTSUPER.PWY..superpathway.of.D.glucarate.and.D.galactarate.degradation	Condition	KD4:1+Apple	-0.100828	0.0648775	122	122	0.123079	0.617215
																						GLUCARGALACTSUPER.PWY..superpathway.of.D.glucarate.and.D.galactarate.degradation	Condition	KD4:1+Inulin	0.0876358	0.0648775	122	122	0.179586	0.667283
																						GLUCARGALACTSUPER.PWY..superpathway.of.D.glucarate.and.D.galactarate.degradation	Condition	KD4:1+Fiber mix	-0.0638727	0.0628432	122	122	0.311719	0.77956
																						GLUCARGALACTSUPER.PWY..superpathway.of.D.glucarate.and.D.galactarate.degradation	Condition	KD4:1+Oat	-0.0541761	0.0611671	122	122	0.377743	0.812238
																						GLUCARGALACTSUPER.PWY..superpathway.of.D.glucarate.and.D.galactarate.degradation	Condition	KD4:1+Cellulose	0.0541368	0.0628432	122	122	0.390894	0.817417
																						GLUCARGALACTSUPER.PWY..superpathway.of.D.glucarate.and.D.galactarate.degradation	Condition	KD4:1+Gum Arabic	-0.0445273	0.0648775	122	122	0.493977	0.862215
																						GLUCARGALACTSUPER.PWY..superpathway.of.D.glucarate.and.D.galactarate.degradation	Condition	KD4:1+Wheat	-0.0438853	0.0648775	122	122	0.500212	0.862215
																						GLUCARGALACTSUPER.PWY..superpathway.of.D.glucarate.and.D.galactarate.degradation	Condition	KD4:1+Orange	-0.040692	0.0628432	122	122	0.518672	0.869866
																						GLUCARGALACTSUPER.PWY..superpathway.of.D.glucarate.and.D.galactarate.degradation	Condition	KD4:1+Psyllium Husk	0.0339244	0.0648775	122	122	0.602116	0.903251
																						GLUCARGALACTSUPER.PWY..superpathway.of.D.glucarate.and.D.galactarate.degradation	Condition	KD4:1+FOS	-0.0292489	0.0628432	122	122	0.642564	0.920112
																						GLUCARGALACTSUPER.PWY..superpathway.of.D.glucarate.and.D.galactarate.degradation	Condition	KD4:1+Acacia	-0.0199298	0.0648775	122	122	0.75929	0.95095
																						GLUCARGALACTSUPER.PWY..superpathway.of.D.glucarate.and.D.galactarate.degradation	Condition	KD4:1+Potato	-0.0103303	0.0628432	122	122	0.869737	0.979512
																						GLUCARGALACTSUPER.PWY..superpathway.of.D.glucarate.and.D.galactarate.degradation	Condition	KD4:1+Pea	0.00593054	0.0628432	122	122	0.92499	0.985834
																						GLUCONEO.PWY..gluconeogenesis.I	Condition	KD4:1+Cellulose	0.0262784	0.0153087	122	122	0.0889264	0.583406
																						GLUCONEO.PWY..gluconeogenesis.I	Condition	KD4:1+Wheat	-0.0219753	0.0158043	122	122	0.167247	0.653834
																						GLUCONEO.PWY..gluconeogenesis.I	Condition	KD4:1+Inulin	0.0212916	0.0158043	122	122	0.180735	0.670551
																						GLUCONEO.PWY..gluconeogenesis.I	Condition	KD4:1+Oat	-0.0186611	0.0149004	122	122	0.213134	0.702179
																						GLUCONEO.PWY..gluconeogenesis.I	Condition	KD4:1+Psyllium Husk	0.016997	0.0158043	122	122	0.284563	0.763373
																						GLUCONEO.PWY..gluconeogenesis.I	Condition	KD4:1+Apple	-0.0158968	0.0158043	122	122	0.316735	0.77956
																						GLUCONEO.PWY..gluconeogenesis.I	Condition	KD4:1+Pea	0.0123425	0.0153087	122	122	0.421875	0.833522
																						GLUCONEO.PWY..gluconeogenesis.I	Condition	KD4:1+Gum Arabic	0.0122649	0.0158043	122	122	0.439416	0.840496
																						GLUCONEO.PWY..gluconeogenesis.I	Condition	KD4:1+Fiber mix	-0.0116868	0.0153087	122	122	0.446883	0.844258
																						GLUCONEO.PWY..gluconeogenesis.I	Condition	KD4:1+FOS	-0.0112561	0.0153087	122	122	0.463766	0.85427
																						GLUCONEO.PWY..gluconeogenesis.I	Condition	KD4:1+Potato	-0.00553431	0.0153087	122	122	0.718422	0.94256
																						GLUCONEO.PWY..gluconeogenesis.I	Condition	KD4:1+Acacia	0.00157406	0.0158043	122	122	0.920849	0.985834
																						GLUCONEO.PWY..gluconeogenesis.I	Condition	KD4:1+Orange	-0.0016638	0.0153087	122	122	0.913656	0.985834
																						GLUCOSE1PMETAB.PWY..glucose.and.glucose.1.phosphate.degradation	Condition	KD4:1+Cellulose	-0.0799466	0.0252225	122	122	0.00198596	0.0686674
																						GLUCOSE1PMETAB.PWY..glucose.and.glucose.1.phosphate.degradation	Condition	KD4:1+Inulin	-0.0793292	0.026039	122	122	0.00290962	0.0934645
																						GLUCOSE1PMETAB.PWY..glucose.and.glucose.1.phosphate.degradation	Condition	KD4:1+Gum Arabic	-0.0753997	0.026039	122	122	0.00458023	0.126694
																						GLUCOSE1PMETAB.PWY..glucose.and.glucose.1.phosphate.degradation	Condition	KD4:1+Psyllium Husk	-0.0554733	0.026039	122	122	0.035409	0.392653
																						GLUCOSE1PMETAB.PWY..glucose.and.glucose.1.phosphate.degradation	Condition	KD4:1+Pea	-0.0303351	0.0252225	122	122	0.231722	0.716557
																						GLUCOSE1PMETAB.PWY..glucose.and.glucose.1.phosphate.degradation	Condition	KD4:1+Orange	-0.0166684	0.0252225	122	122	0.510114	0.86596
																						GLUCOSE1PMETAB.PWY..glucose.and.glucose.1.phosphate.degradation	Condition	KD4:1+Fiber mix	-0.0129039	0.0252225	122	122	0.609973	0.90635
																						GLUCOSE1PMETAB.PWY..glucose.and.glucose.1.phosphate.degradation	Condition	KD4:1+FOS	-0.0128166	0.0252225	122	122	0.612391	0.907233
																						GLUCOSE1PMETAB.PWY..glucose.and.glucose.1.phosphate.degradation	Condition	KD4:1+Oat	0.0105743	0.0245498	122	122	0.667524	0.927731
																						GLUCOSE1PMETAB.PWY..glucose.and.glucose.1.phosphate.degradation	Condition	KD4:1+Apple	0.0112533	0.026039	122	122	0.666477	0.927731
																						GLUCOSE1PMETAB.PWY..glucose.and.glucose.1.phosphate.degradation	Condition	KD4:1+Acacia	-0.00942732	0.026039	122	122	0.718025	0.94256
																						GLUCOSE1PMETAB.PWY..glucose.and.glucose.1.phosphate.degradation	Condition	KD4:1+Wheat	-0.00308994	0.026039	122	122	0.905761	0.985834
																						GLUCOSE1PMETAB.PWY..glucose.and.glucose.1.phosphate.degradation	Condition	KD4:1+Potato	0.00162401	0.0252225	122	122	0.948781	0.990134
																						GLUCUROCAT.PWY..superpathway.of..beta..D.glucuronosides.degradation	Condition	KD4:1+Cellulose	0.0906829	0.0447247	122	122	0.0450657	0.457026
																						GLUCUROCAT.PWY..superpathway.of..beta..D.glucuronosides.degradation	Condition	KD4:1+Inulin	0.0912691	0.0461725	122	122	0.050625	0.4878
																						GLUCUROCAT.PWY..superpathway.of..beta..D.glucuronosides.degradation	Condition	KD4:1+Apple	-0.0831341	0.0461725	122	122	0.0745713	0.565503
																						GLUCUROCAT.PWY..superpathway.of..beta..D.glucuronosides.degradation	Condition	KD4:1+Gum Arabic	0.0630314	0.0461725	122	122	0.175049	0.661575
																						GLUCUROCAT.PWY..superpathway.of..beta..D.glucuronosides.degradation	Condition	KD4:1+Psyllium Husk	0.0545178	0.0461725	122	122	0.240299	0.722758
																						GLUCUROCAT.PWY..superpathway.of..beta..D.glucuronosides.degradation	Condition	KD4:1+Wheat	-0.0407667	0.0461725	122	122	0.379239	0.812238
																						GLUCUROCAT.PWY..superpathway.of..beta..D.glucuronosides.degradation	Condition	KD4:1+Orange	-0.0303571	0.0447247	122	122	0.498746	0.862215
																						GLUCUROCAT.PWY..superpathway.of..beta..D.glucuronosides.degradation	Condition	KD4:1+Potato	0.0240036	0.0447247	122	122	0.592581	0.90124
																						GLUCUROCAT.PWY..superpathway.of..beta..D.glucuronosides.degradation	Condition	KD4:1+Oat	-0.0223226	0.0435319	122	122	0.609147	0.905897
																						GLUCUROCAT.PWY..superpathway.of..beta..D.glucuronosides.degradation	Condition	KD4:1+FOS	-0.0215205	0.0447247	122	122	0.631364	0.914092
																						GLUCUROCAT.PWY..superpathway.of..beta..D.glucuronosides.degradation	Condition	KD4:1+Acacia	-0.0198922	0.0461725	122	122	0.667455	0.927731
																						GLUCUROCAT.PWY..superpathway.of..beta..D.glucuronosides.degradation	Condition	KD4:1+Fiber mix	-0.017682	0.0447247	122	122	0.693363	0.941596
																						GLUCUROCAT.PWY..superpathway.of..beta..D.glucuronosides.degradation	Condition	KD4:1+Pea	-0.0120277	0.0447247	122	122	0.788498	0.957939
																						GLUDEG.I.PWY..GABA.shunt	Condition	KD4:1+Fiber mix	-0.117847	0.0792646	122	122	0.139994	0.626418
																						GLUDEG.I.PWY..GABA.shunt	Condition	KD4:1+Oat	-0.10854	0.0771505	122	122	0.162339	0.649227
																						GLUDEG.I.PWY..GABA.shunt	Condition	KD4:1+Potato	-0.0947332	0.0792646	122	122	0.234645	0.718028
																						GLUDEG.I.PWY..GABA.shunt	Condition	KD4:1+Pea	-0.0883153	0.0792646	122	122	0.267674	0.74833
																						GLUDEG.I.PWY..GABA.shunt	Condition	KD4:1+Apple	-0.0795229	0.0818304	122	122	0.333321	0.787438
																						GLUDEG.I.PWY..GABA.shunt	Condition	KD4:1+Wheat	-0.0794102	0.0818304	122	122	0.334004	0.788527
																						GLUDEG.I.PWY..GABA.shunt	Condition	KD4:1+Acacia	-0.0786527	0.0818304	122	122	0.338615	0.793022
																						GLUDEG.I.PWY..GABA.shunt	Condition	KD4:1+Cellulose	0.0609403	0.0792646	122	122	0.443677	0.842887
																						GLUDEG.I.PWY..GABA.shunt	Condition	KD4:1+Psyllium Husk	-0.0597689	0.0818304	122	122	0.466728	0.854814
																						GLUDEG.I.PWY..GABA.shunt	Condition	KD4:1+Gum Arabic	0.043211	0.0818304	122	122	0.598545	0.902374
																						GLUDEG.I.PWY..GABA.shunt	Condition	KD4:1+Inulin	0.0173501	0.0818304	122	122	0.832487	0.97193
																						GLUDEG.I.PWY..GABA.shunt	Condition	KD4:1+FOS	-0.0143994	0.0792646	122	122	0.856188	0.978818
																						GLUDEG.I.PWY..GABA.shunt	Condition	KD4:1+Orange	0.00883506	0.0792646	122	122	0.911456	0.985834
																						GLUTORN.PWY..L.ornithine.biosynthesis.I	Condition	KD4:1+Cellulose	-0.08856	0.025413	122	122	0.000712688	0.0354847
																						GLUTORN.PWY..L.ornithine.biosynthesis.I	Condition	KD4:1+Gum Arabic	-0.0760073	0.0262356	122	122	0.00456055	0.126694
																						GLUTORN.PWY..L.ornithine.biosynthesis.I	Condition	KD4:1+Inulin	-0.07491	0.0262356	122	122	0.00515713	0.133736
																						GLUTORN.PWY..L.ornithine.biosynthesis.I	Condition	KD4:1+Pea	-0.0625441	0.025413	122	122	0.0154342	0.250315
																						GLUTORN.PWY..L.ornithine.biosynthesis.I	Condition	KD4:1+Acacia	-0.0497551	0.0262356	122	122	0.0605695	0.522853
																						GLUTORN.PWY..L.ornithine.biosynthesis.I	Condition	KD4:1+Apple	-0.0403221	0.0262356	122	122	0.127237	0.620992
																						GLUTORN.PWY..L.ornithine.biosynthesis.I	Condition	KD4:1+Orange	-0.0373237	0.025413	122	122	0.144824	0.633082
																						GLUTORN.PWY..L.ornithine.biosynthesis.I	Condition	KD4:1+Fiber mix	-0.0327561	0.025413	122	122	0.200169	0.690464
																						GLUTORN.PWY..L.ornithine.biosynthesis.I	Condition	KD4:1+FOS	-0.0218583	0.025413	122	122	0.391625	0.817417
																						GLUTORN.PWY..L.ornithine.biosynthesis.I	Condition	KD4:1+Wheat	-0.0135404	0.0262356	122	122	0.606835	0.905769
																						GLUTORN.PWY..L.ornithine.biosynthesis.I	Condition	KD4:1+Psyllium Husk	-0.0131017	0.0262356	122	122	0.618524	0.907685
																						GLUTORN.PWY..L.ornithine.biosynthesis.I	Condition	KD4:1+Oat	0.0102057	0.0247352	122	122	0.680719	0.934262
																						GLUTORN.PWY..L.ornithine.biosynthesis.I	Condition	KD4:1+Potato	-0.000569341	0.025413	122	122	0.982167	0.994963
																						GLYCOCAT.PWY..glycogen.degradation.I	Condition	KD4:1+Inulin	0.239302	0.0429856	122	122	1.90865e-07	0.000475159
																						GLYCOCAT.PWY..glycogen.degradation.I	Condition	KD4:1+Cellulose	0.18565	0.0416378	122	122	2.02614e-05	0.00442021
																						GLYCOCAT.PWY..glycogen.degradation.I	Condition	KD4:1+Gum Arabic	0.171716	0.0429856	122	122	0.000118548	0.0106798
																						GLYCOCAT.PWY..glycogen.degradation.I	Condition	KD4:1+FOS	0.142966	0.0416378	122	122	0.000845773	0.0387823
																						GLYCOCAT.PWY..glycogen.degradation.I	Condition	KD4:1+Fiber mix	0.109537	0.0416378	122	122	0.009766	0.196862
																						GLYCOCAT.PWY..glycogen.degradation.I	Condition	KD4:1+Pea	0.101017	0.0416378	122	122	0.0169193	0.266587
																						GLYCOCAT.PWY..glycogen.degradation.I	Condition	KD4:1+Psyllium Husk	0.0945837	0.0429856	122	122	0.0299113	0.367724
																						GLYCOCAT.PWY..glycogen.degradation.I	Condition	KD4:1+Oat	0.0746712	0.0405272	122	122	0.068146	0.542666
																						GLYCOCAT.PWY..glycogen.degradation.I	Condition	KD4:1+Wheat	0.0730295	0.0429856	122	122	0.0922116	0.586874
																						GLYCOCAT.PWY..glycogen.degradation.I	Condition	KD4:1+Potato	0.0498161	0.0416378	122	122	0.234154	0.718028
																						GLYCOCAT.PWY..glycogen.degradation.I	Condition	KD4:1+Orange	0.0484555	0.0416378	122	122	0.247094	0.731875
																						GLYCOCAT.PWY..glycogen.degradation.I	Condition	KD4:1+Acacia	0.0408507	0.0429856	122	122	0.344064	0.796789
																						GLYCOCAT.PWY..glycogen.degradation.I	Condition	KD4:1+Apple	-0.00725489	0.0429856	122	122	0.86629	0.979512
																						GLYCOGENSYNTH.PWY..glycogen.biosynthesis.I..from.ADP.D.Glucose.	Condition	KD4:1+Inulin	-0.122786	0.0293452	122	122	5.84834e-05	0.00710217
																						GLYCOGENSYNTH.PWY..glycogen.biosynthesis.I..from.ADP.D.Glucose.	Condition	KD4:1+Cellulose	-0.106504	0.0284251	122	122	0.000289376	0.0194703
																						GLYCOGENSYNTH.PWY..glycogen.biosynthesis.I..from.ADP.D.Glucose.	Condition	KD4:1+Gum Arabic	-0.0808187	0.0293452	122	122	0.00690808	0.158769
																						GLYCOGENSYNTH.PWY..glycogen.biosynthesis.I..from.ADP.D.Glucose.	Condition	KD4:1+Pea	-0.0696796	0.0284251	122	122	0.0158362	0.255173
																						GLYCOGENSYNTH.PWY..glycogen.biosynthesis.I..from.ADP.D.Glucose.	Condition	KD4:1+Psyllium Husk	-0.0485017	0.0293452	122	122	0.101277	0.597461
																						GLYCOGENSYNTH.PWY..glycogen.biosynthesis.I..from.ADP.D.Glucose.	Condition	KD4:1+Orange	-0.0381215	0.0284251	122	122	0.182695	0.673522
																						GLYCOGENSYNTH.PWY..glycogen.biosynthesis.I..from.ADP.D.Glucose.	Condition	KD4:1+Acacia	-0.0295708	0.0293452	122	122	0.315858	0.77956
																						GLYCOGENSYNTH.PWY..glycogen.biosynthesis.I..from.ADP.D.Glucose.	Condition	KD4:1+FOS	-0.0241584	0.0284251	122	122	0.397263	0.820485
																						GLYCOGENSYNTH.PWY..glycogen.biosynthesis.I..from.ADP.D.Glucose.	Condition	KD4:1+Apple	-0.0221765	0.0293452	122	122	0.451468	0.846535
																						GLYCOGENSYNTH.PWY..glycogen.biosynthesis.I..from.ADP.D.Glucose.	Condition	KD4:1+Wheat	-0.0216243	0.0293452	122	122	0.462784	0.85427
																						GLYCOGENSYNTH.PWY..glycogen.biosynthesis.I..from.ADP.D.Glucose.	Condition	KD4:1+Fiber mix	-0.0194502	0.0284251	122	122	0.495276	0.862215
																						GLYCOGENSYNTH.PWY..glycogen.biosynthesis.I..from.ADP.D.Glucose.	Condition	KD4:1+Potato	-0.0136098	0.0284251	122	122	0.633053	0.914445
																						GLYCOGENSYNTH.PWY..glycogen.biosynthesis.I..from.ADP.D.Glucose.	Condition	KD4:1+Oat	0.00743563	0.027667	122	122	0.788631	0.957939
																						GLYCOL.GLYOXDEG.PWY..superpathway.of.glycol.metabolism.and.degradation	Condition	KD4:1+Inulin	-0.330249	0.122613	122	122	0.00820108	0.176767
																						GLYCOL.GLYOXDEG.PWY..superpathway.of.glycol.metabolism.and.degradation	Condition	KD4:1+Oat	-0.303202	0.115601	122	122	0.00998017	0.198765
																						GLYCOL.GLYOXDEG.PWY..superpathway.of.glycol.metabolism.and.degradation	Condition	KD4:1+Potato	-0.289627	0.118768	122	122	0.016375	0.260892
																						GLYCOL.GLYOXDEG.PWY..superpathway.of.glycol.metabolism.and.degradation	Condition	KD4:1+Pea	-0.276133	0.118768	122	122	0.0219427	0.308943
																						GLYCOL.GLYOXDEG.PWY..superpathway.of.glycol.metabolism.and.degradation	Condition	KD4:1+Wheat	-0.274752	0.122613	122	122	0.0270846	0.354352
																						GLYCOL.GLYOXDEG.PWY..superpathway.of.glycol.metabolism.and.degradation	Condition	KD4:1+FOS	-0.204069	0.118768	122	122	0.088623	0.583406
																						GLYCOL.GLYOXDEG.PWY..superpathway.of.glycol.metabolism.and.degradation	Condition	KD4:1+Apple	-0.102762	0.122613	122	122	0.403827	0.823701
																						GLYCOL.GLYOXDEG.PWY..superpathway.of.glycol.metabolism.and.degradation	Condition	KD4:1+Psyllium Husk	-0.0882953	0.122613	122	122	0.473011	0.855983
																						GLYCOL.GLYOXDEG.PWY..superpathway.of.glycol.metabolism.and.degradation	Condition	KD4:1+Fiber mix	-0.083948	0.118768	122	122	0.4812	0.859408
																						GLYCOL.GLYOXDEG.PWY..superpathway.of.glycol.metabolism.and.degradation	Condition	KD4:1+Acacia	-0.0805888	0.122613	122	122	0.512411	0.866088
																						GLYCOL.GLYOXDEG.PWY..superpathway.of.glycol.metabolism.and.degradation	Condition	KD4:1+Gum Arabic	-0.0558318	0.122613	122	122	0.649772	0.922366
																						GLYCOL.GLYOXDEG.PWY..superpathway.of.glycol.metabolism.and.degradation	Condition	KD4:1+Cellulose	-0.0469649	0.118768	122	122	0.693303	0.941596
																						GLYCOL.GLYOXDEG.PWY..superpathway.of.glycol.metabolism.and.degradation	Condition	KD4:1+Orange	-0.00240066	0.118768	122	122	0.983911	0.994963
																						GLYCOLYSIS..glycolysis.I..from.glucose.6.phosphate.	Condition	KD4:1+Fiber mix	-0.0388084	0.00981865	122	122	0.000138366	0.0116296
																						GLYCOLYSIS..glycolysis.I..from.glucose.6.phosphate.	Condition	KD4:1+Gum Arabic	-0.0355789	0.0101365	122	122	0.000654874	0.0340304
																						GLYCOLYSIS..glycolysis.I..from.glucose.6.phosphate.	Condition	KD4:1+FOS	-0.0274086	0.00981865	122	122	0.00620585	0.147842
																						GLYCOLYSIS..glycolysis.I..from.glucose.6.phosphate.	Condition	KD4:1+Inulin	-0.0270067	0.0101365	122	122	0.00889703	0.189309
																						GLYCOLYSIS..glycolysis.I..from.glucose.6.phosphate.	Condition	KD4:1+Apple	-0.0167919	0.0101365	122	122	0.100506	0.59574
																						GLYCOLYSIS..glycolysis.I..from.glucose.6.phosphate.	Condition	KD4:1+Acacia	-0.0155159	0.0101365	122	122	0.128767	0.620992
																						GLYCOLYSIS..glycolysis.I..from.glucose.6.phosphate.	Condition	KD4:1+Oat	-0.0143456	0.00955677	122	122	0.136249	0.621732
																						GLYCOLYSIS..glycolysis.I..from.glucose.6.phosphate.	Condition	KD4:1+Wheat	-0.0144488	0.0101365	122	122	0.156919	0.64198
																						GLYCOLYSIS..glycolysis.I..from.glucose.6.phosphate.	Condition	KD4:1+Cellulose	-0.0135462	0.00981865	122	122	0.170548	0.656735
																						GLYCOLYSIS..glycolysis.I..from.glucose.6.phosphate.	Condition	KD4:1+Pea	-0.0131841	0.00981865	122	122	0.182165	0.673522
																						GLYCOLYSIS..glycolysis.I..from.glucose.6.phosphate.	Condition	KD4:1+Orange	-0.00810462	0.00981865	122	122	0.410946	0.826905
																						GLYCOLYSIS..glycolysis.I..from.glucose.6.phosphate.	Condition	KD4:1+Potato	-0.00183463	0.00981865	122	122	0.852128	0.977903
																						GLYCOLYSIS..glycolysis.I..from.glucose.6.phosphate.	Condition	KD4:1+Psyllium Husk	-0.00135353	0.0101365	122	122	0.894022	0.983922
																						GLYCOLYSIS.E.D..superpathway.of.glycolysis.and.the.Entner.Doudoroff.pathway	Condition	KD4:1+Fiber mix	-0.0478319	0.0302624	122	122	0.116901	0.615205
																						GLYCOLYSIS.E.D..superpathway.of.glycolysis.and.the.Entner.Doudoroff.pathway	Condition	KD4:1+Wheat	-0.0487343	0.0312421	122	122	0.121711	0.616194
																						GLYCOLYSIS.E.D..superpathway.of.glycolysis.and.the.Entner.Doudoroff.pathway	Condition	KD4:1+Oat	-0.040194	0.0294553	122	122	0.175223	0.661575
																						GLYCOLYSIS.E.D..superpathway.of.glycolysis.and.the.Entner.Doudoroff.pathway	Condition	KD4:1+Apple	-0.0413168	0.0312421	122	122	0.188804	0.68133
																						GLYCOLYSIS.E.D..superpathway.of.glycolysis.and.the.Entner.Doudoroff.pathway	Condition	KD4:1+Orange	-0.0313518	0.0302624	122	122	0.302518	0.778196
																						GLYCOLYSIS.E.D..superpathway.of.glycolysis.and.the.Entner.Doudoroff.pathway	Condition	KD4:1+FOS	-0.0273946	0.0302624	122	122	0.367357	0.809323
																						GLYCOLYSIS.E.D..superpathway.of.glycolysis.and.the.Entner.Doudoroff.pathway	Condition	KD4:1+Acacia	-0.0236513	0.0312421	122	122	0.450677	0.846443
																						GLYCOLYSIS.E.D..superpathway.of.glycolysis.and.the.Entner.Doudoroff.pathway	Condition	KD4:1+Inulin	0.0219537	0.0312421	122	122	0.483757	0.85978
																						GLYCOLYSIS.E.D..superpathway.of.glycolysis.and.the.Entner.Doudoroff.pathway	Condition	KD4:1+Cellulose	0.0193422	0.0302624	122	122	0.524079	0.873289
																						GLYCOLYSIS.E.D..superpathway.of.glycolysis.and.the.Entner.Doudoroff.pathway	Condition	KD4:1+Psyllium Husk	0.0195828	0.0312421	122	122	0.532107	0.876186
																						GLYCOLYSIS.E.D..superpathway.of.glycolysis.and.the.Entner.Doudoroff.pathway	Condition	KD4:1+Gum Arabic	-0.014261	0.0312421	122	122	0.648971	0.922202
																						GLYCOLYSIS.E.D..superpathway.of.glycolysis.and.the.Entner.Doudoroff.pathway	Condition	KD4:1+Potato	0.0129897	0.0302624	122	122	0.668607	0.927731
																						GLYCOLYSIS.E.D..superpathway.of.glycolysis.and.the.Entner.Doudoroff.pathway	Condition	KD4:1+Pea	-0.00484139	0.0302624	122	122	0.873195	0.98005
																						GLYOXYLATE.BYPASS..glyoxylate.cycle	Condition	KD4:1+Cellulose	0.0484319	0.0276096	122	122	0.0822381	0.572832
																						GLYOXYLATE.BYPASS..glyoxylate.cycle	Condition	KD4:1+Psyllium Husk	0.0490747	0.0285033	122	122	0.0879839	0.583406
																						GLYOXYLATE.BYPASS..glyoxylate.cycle	Condition	KD4:1+Apple	-0.0434471	0.0285033	122	122	0.130361	0.620992
																						GLYOXYLATE.BYPASS..glyoxylate.cycle	Condition	KD4:1+Oat	-0.0284405	0.0268732	122	122	0.292271	0.771997
																						GLYOXYLATE.BYPASS..glyoxylate.cycle	Condition	KD4:1+Wheat	-0.02795	0.0285033	122	122	0.328989	0.784919
																						GLYOXYLATE.BYPASS..glyoxylate.cycle	Condition	KD4:1+Inulin	0.0254495	0.0285033	122	122	0.373918	0.812238
																						GLYOXYLATE.BYPASS..glyoxylate.cycle	Condition	KD4:1+Gum Arabic	0.018783	0.0285033	122	122	0.511315	0.86596
																						GLYOXYLATE.BYPASS..glyoxylate.cycle	Condition	KD4:1+Fiber mix	-0.0142744	0.0276096	122	122	0.606208	0.905312
																						GLYOXYLATE.BYPASS..glyoxylate.cycle	Condition	KD4:1+Orange	-0.0136135	0.0276096	122	122	0.622964	0.908058
																						GLYOXYLATE.BYPASS..glyoxylate.cycle	Condition	KD4:1+Acacia	-0.010313	0.0285033	122	122	0.718196	0.94256
																						GLYOXYLATE.BYPASS..glyoxylate.cycle	Condition	KD4:1+Potato	-0.00462544	0.0276096	122	122	0.867266	0.979512
																						GLYOXYLATE.BYPASS..glyoxylate.cycle	Condition	KD4:1+FOS	0.00348218	0.0276096	122	122	0.89987	0.984193
																						GLYOXYLATE.BYPASS..glyoxylate.cycle	Condition	KD4:1+Pea	-0.00265992	0.0276096	122	122	0.923429	0.985834
																						HCAMHPDEG.PWY..3.phenylpropanoate.and.3..3.hydroxyphenyl.propanoate.degradation.to.2.hydroxypentadienoate	Condition	KD4:1+Apple	-0.125009	0.0636641	122	122	0.0521498	0.493154
																						HCAMHPDEG.PWY..3.phenylpropanoate.and.3..3.hydroxyphenyl.propanoate.degradation.to.2.hydroxypentadienoate	Condition	KD4:1+Cellulose	0.113774	0.0616678	122	122	0.0677858	0.542614
																						HCAMHPDEG.PWY..3.phenylpropanoate.and.3..3.hydroxyphenyl.propanoate.degradation.to.2.hydroxypentadienoate	Condition	KD4:1+Inulin	0.0972187	0.0636641	122	122	0.12967	0.620992
																						HCAMHPDEG.PWY..3.phenylpropanoate.and.3..3.hydroxyphenyl.propanoate.degradation.to.2.hydroxypentadienoate	Condition	KD4:1+Fiber mix	-0.0764355	0.0616678	122	122	0.217858	0.704228
																						HCAMHPDEG.PWY..3.phenylpropanoate.and.3..3.hydroxyphenyl.propanoate.degradation.to.2.hydroxypentadienoate	Condition	KD4:1+Acacia	-0.0732825	0.0636641	122	122	0.252241	0.736808
																						HCAMHPDEG.PWY..3.phenylpropanoate.and.3..3.hydroxyphenyl.propanoate.degradation.to.2.hydroxypentadienoate	Condition	KD4:1+Wheat	-0.0602879	0.0636641	122	122	0.345769	0.797171
																						HCAMHPDEG.PWY..3.phenylpropanoate.and.3..3.hydroxyphenyl.propanoate.degradation.to.2.hydroxypentadienoate	Condition	KD4:1+Gum Arabic	0.049902	0.0636641	122	122	0.434854	0.839296
																						HCAMHPDEG.PWY..3.phenylpropanoate.and.3..3.hydroxyphenyl.propanoate.degradation.to.2.hydroxypentadienoate	Condition	KD4:1+Oat	-0.0385319	0.0600231	122	122	0.522265	0.872604
																						HCAMHPDEG.PWY..3.phenylpropanoate.and.3..3.hydroxyphenyl.propanoate.degradation.to.2.hydroxypentadienoate	Condition	KD4:1+Psyllium Husk	0.0360966	0.0636641	122	122	0.571901	0.890399
																						HCAMHPDEG.PWY..3.phenylpropanoate.and.3..3.hydroxyphenyl.propanoate.degradation.to.2.hydroxypentadienoate	Condition	KD4:1+Orange	-0.0275479	0.0616678	122	122	0.655976	0.925407
																						HCAMHPDEG.PWY..3.phenylpropanoate.and.3..3.hydroxyphenyl.propanoate.degradation.to.2.hydroxypentadienoate	Condition	KD4:1+Pea	0.0165923	0.0616678	122	122	0.788397	0.957939
																						HCAMHPDEG.PWY..3.phenylpropanoate.and.3..3.hydroxyphenyl.propanoate.degradation.to.2.hydroxypentadienoate	Condition	KD4:1+Potato	0.00832386	0.0616678	122	122	0.89288	0.983922
																						HCAMHPDEG.PWY..3.phenylpropanoate.and.3..3.hydroxyphenyl.propanoate.degradation.to.2.hydroxypentadienoate	Condition	KD4:1+FOS	-0.00585407	0.0616678	122	122	0.924547	0.985834
																						HEME.BIOSYNTHESIS.II..heme.b.biosynthesis.I..aerobic.	Condition	KD4:1+Cellulose	0.102535	0.0585145	122	122	0.0825606	0.572832
																						HEME.BIOSYNTHESIS.II..heme.b.biosynthesis.I..aerobic.	Condition	KD4:1+Apple	-0.0988025	0.0604087	122	122	0.104841	0.603877
																						HEME.BIOSYNTHESIS.II..heme.b.biosynthesis.I..aerobic.	Condition	KD4:1+Inulin	0.0910179	0.0604087	122	122	0.134806	0.621732
																						HEME.BIOSYNTHESIS.II..heme.b.biosynthesis.I..aerobic.	Condition	KD4:1+Psyllium Husk	0.0526808	0.0604087	122	122	0.385103	0.812238
																						HEME.BIOSYNTHESIS.II..heme.b.biosynthesis.I..aerobic.	Condition	KD4:1+Oat	-0.0479927	0.0569539	122	122	0.401281	0.821447
																						HEME.BIOSYNTHESIS.II..heme.b.biosynthesis.I..aerobic.	Condition	KD4:1+Wheat	-0.0415181	0.0604087	122	122	0.493376	0.862215
																						HEME.BIOSYNTHESIS.II..heme.b.biosynthesis.I..aerobic.	Condition	KD4:1+Gum Arabic	0.0330696	0.0604087	122	122	0.585212	0.898947
																						HEME.BIOSYNTHESIS.II..heme.b.biosynthesis.I..aerobic.	Condition	KD4:1+Pea	0.030631	0.0585145	122	122	0.601714	0.903251
																						HEME.BIOSYNTHESIS.II..heme.b.biosynthesis.I..aerobic.	Condition	KD4:1+Fiber mix	-0.0218053	0.0585145	122	122	0.710141	0.94256
																						HEME.BIOSYNTHESIS.II..heme.b.biosynthesis.I..aerobic.	Condition	KD4:1+Potato	-0.0130705	0.0585145	122	122	0.823668	0.969283
																						HEME.BIOSYNTHESIS.II..heme.b.biosynthesis.I..aerobic.	Condition	KD4:1+FOS	-0.011046	0.0585145	122	122	0.850625	0.977596
																						HEME.BIOSYNTHESIS.II..heme.b.biosynthesis.I..aerobic.	Condition	KD4:1+Orange	-0.00819571	0.0585145	122	122	0.888871	0.983922
																						HEME.BIOSYNTHESIS.II..heme.b.biosynthesis.I..aerobic.	Condition	KD4:1+Acacia	-0.00589724	0.0604087	122	122	0.922413	0.985834
																						HEME.BIOSYNTHESIS.II.1..heme.b.biosynthesis.V..aerobic.	Condition	KD4:1+Apple	-0.102754	0.0586543	122	122	0.0826353	0.572832
																						HEME.BIOSYNTHESIS.II.1..heme.b.biosynthesis.V..aerobic.	Condition	KD4:1+Cellulose	0.0914131	0.0568151	122	122	0.110545	0.615205
																						HEME.BIOSYNTHESIS.II.1..heme.b.biosynthesis.V..aerobic.	Condition	KD4:1+Inulin	0.0874552	0.0586543	122	122	0.138869	0.626418
																						HEME.BIOSYNTHESIS.II.1..heme.b.biosynthesis.V..aerobic.	Condition	KD4:1+Wheat	-0.0533745	0.0586543	122	122	0.364857	0.809157
																						HEME.BIOSYNTHESIS.II.1..heme.b.biosynthesis.V..aerobic.	Condition	KD4:1+Oat	-0.049594	0.0552998	122	122	0.371809	0.81056
																						HEME.BIOSYNTHESIS.II.1..heme.b.biosynthesis.V..aerobic.	Condition	KD4:1+Psyllium Husk	0.0445814	0.0586543	122	122	0.448869	0.846301
																						HEME.BIOSYNTHESIS.II.1..heme.b.biosynthesis.V..aerobic.	Condition	KD4:1+Pea	0.0240072	0.0568151	122	122	0.673465	0.929374
																						HEME.BIOSYNTHESIS.II.1..heme.b.biosynthesis.V..aerobic.	Condition	KD4:1+Gum Arabic	0.0212132	0.0586543	122	122	0.71831	0.94256
																						HEME.BIOSYNTHESIS.II.1..heme.b.biosynthesis.V..aerobic.	Condition	KD4:1+FOS	-0.018909	0.0568151	122	122	0.739918	0.945576
																						HEME.BIOSYNTHESIS.II.1..heme.b.biosynthesis.V..aerobic.	Condition	KD4:1+Fiber mix	-0.0166556	0.0568151	122	122	0.769967	0.95095
																						HEME.BIOSYNTHESIS.II.1..heme.b.biosynthesis.V..aerobic.	Condition	KD4:1+Orange	-0.00952707	0.0568151	122	122	0.867144	0.979512
																						HEME.BIOSYNTHESIS.II.1..heme.b.biosynthesis.V..aerobic.	Condition	KD4:1+Acacia	-0.00882255	0.0586543	122	122	0.880717	0.983424
																						HEME.BIOSYNTHESIS.II.1..heme.b.biosynthesis.V..aerobic.	Condition	KD4:1+Potato	-0.00719633	0.0568151	122	122	0.899443	0.984193
																						HEMESYN2.PWY..heme.b.biosynthesis.II..oxygen.independent.	Condition	KD4:1+Cellulose	0.116523	0.0569052	122	122	0.0430193	0.445308
																						HEMESYN2.PWY..heme.b.biosynthesis.II..oxygen.independent.	Condition	KD4:1+Apple	-0.103862	0.0587473	122	122	0.0798931	0.569148
																						HEMESYN2.PWY..heme.b.biosynthesis.II..oxygen.independent.	Condition	KD4:1+Inulin	0.101075	0.0587473	122	122	0.0882037	0.583406
																						HEMESYN2.PWY..heme.b.biosynthesis.II..oxygen.independent.	Condition	KD4:1+Psyllium Husk	0.0505203	0.0587473	122	122	0.391717	0.817417
																						HEMESYN2.PWY..heme.b.biosynthesis.II..oxygen.independent.	Condition	KD4:1+Oat	-0.0435181	0.0553875	122	122	0.433762	0.839066
																						HEMESYN2.PWY..heme.b.biosynthesis.II..oxygen.independent.	Condition	KD4:1+Wheat	-0.0379829	0.0587473	122	122	0.519297	0.869866
																						HEMESYN2.PWY..heme.b.biosynthesis.II..oxygen.independent.	Condition	KD4:1+Pea	0.0300442	0.0569052	122	122	0.598604	0.902374
																						HEMESYN2.PWY..heme.b.biosynthesis.II..oxygen.independent.	Condition	KD4:1+Orange	-0.0280112	0.0569052	122	122	0.623547	0.908058
																						HEMESYN2.PWY..heme.b.biosynthesis.II..oxygen.independent.	Condition	KD4:1+FOS	-0.0259843	0.0569052	122	122	0.648858	0.922202
																						HEMESYN2.PWY..heme.b.biosynthesis.II..oxygen.independent.	Condition	KD4:1+Fiber mix	-0.0261571	0.0569052	122	122	0.646684	0.922202
																						HEMESYN2.PWY..heme.b.biosynthesis.II..oxygen.independent.	Condition	KD4:1+Acacia	-0.0260088	0.0587473	122	122	0.658852	0.927187
																						HEMESYN2.PWY..heme.b.biosynthesis.II..oxygen.independent.	Condition	KD4:1+Gum Arabic	0.0206033	0.0587473	122	122	0.726489	0.94256
																						HEMESYN2.PWY..heme.b.biosynthesis.II..oxygen.independent.	Condition	KD4:1+Potato	0.00681289	0.0569052	122	122	0.904925	0.985834
																						HEXITOLDEGSUPER.PWY..superpathway.of.hexitol.degradation..bacteria.	Condition	KD4:1+Cellulose	0.0447544	0.0345343	122	122	0.197758	0.688162
																						HEXITOLDEGSUPER.PWY..superpathway.of.hexitol.degradation..bacteria.	Condition	KD4:1+Apple	-0.0445372	0.0356522	122	122	0.214287	0.703086
																						HEXITOLDEGSUPER.PWY..superpathway.of.hexitol.degradation..bacteria.	Condition	KD4:1+Fiber mix	-0.0430366	0.0345343	122	122	0.215388	0.703086
																						HEXITOLDEGSUPER.PWY..superpathway.of.hexitol.degradation..bacteria.	Condition	KD4:1+Wheat	-0.0418455	0.0356522	122	122	0.243091	0.727078
																						HEXITOLDEGSUPER.PWY..superpathway.of.hexitol.degradation..bacteria.	Condition	KD4:1+Inulin	0.0300392	0.0356522	122	122	0.401336	0.821447
																						HEXITOLDEGSUPER.PWY..superpathway.of.hexitol.degradation..bacteria.	Condition	KD4:1+FOS	-0.0281478	0.0345343	122	122	0.416826	0.830816
																						HEXITOLDEGSUPER.PWY..superpathway.of.hexitol.degradation..bacteria.	Condition	KD4:1+Psyllium Husk	0.0243187	0.0356522	122	122	0.49663	0.862215
																						HEXITOLDEGSUPER.PWY..superpathway.of.hexitol.degradation..bacteria.	Condition	KD4:1+Acacia	-0.0141188	0.0356522	122	122	0.692876	0.941596
																						HEXITOLDEGSUPER.PWY..superpathway.of.hexitol.degradation..bacteria.	Condition	KD4:1+Oat	-0.0106187	0.0336132	122	122	0.752682	0.949897
																						HEXITOLDEGSUPER.PWY..superpathway.of.hexitol.degradation..bacteria.	Condition	KD4:1+Pea	0.00992453	0.0345343	122	122	0.774371	0.952456
																						HEXITOLDEGSUPER.PWY..superpathway.of.hexitol.degradation..bacteria.	Condition	KD4:1+Potato	-0.0073192	0.0345343	122	122	0.832553	0.97193
																						HEXITOLDEGSUPER.PWY..superpathway.of.hexitol.degradation..bacteria.	Condition	KD4:1+Gum Arabic	-0.00472545	0.0356522	122	122	0.894802	0.983922
																						HEXITOLDEGSUPER.PWY..superpathway.of.hexitol.degradation..bacteria.	Condition	KD4:1+Orange	-0.00506115	0.0345343	122	122	0.883757	0.983922
																						HISDEG.PWY..L.histidine.degradation.I	Condition	KD4:1+Pea	-0.115956	0.0526166	122	122	0.0296623	0.365566
																						HISDEG.PWY..L.histidine.degradation.I	Condition	KD4:1+Oat	-0.083872	0.0512133	122	122	0.104395	0.602891
																						HISDEG.PWY..L.histidine.degradation.I	Condition	KD4:1+Potato	-0.0656111	0.0526166	122	122	0.215108	0.703086
																						HISDEG.PWY..L.histidine.degradation.I	Condition	KD4:1+Wheat	-0.0666459	0.0543199	122	122	0.222522	0.707948
																						HISDEG.PWY..L.histidine.degradation.I	Condition	KD4:1+Orange	0.0534752	0.0526166	122	122	0.31175	0.77956
																						HISDEG.PWY..L.histidine.degradation.I	Condition	KD4:1+Psyllium Husk	0.0544661	0.0543199	122	122	0.318251	0.780177
																						HISDEG.PWY..L.histidine.degradation.I	Condition	KD4:1+Inulin	-0.0533651	0.0543199	122	122	0.328087	0.784228
																						HISDEG.PWY..L.histidine.degradation.I	Condition	KD4:1+Gum Arabic	0.0437002	0.0543199	122	122	0.422877	0.834194
																						HISDEG.PWY..L.histidine.degradation.I	Condition	KD4:1+Cellulose	0.0305798	0.0526166	122	122	0.562329	0.884066
																						HISDEG.PWY..L.histidine.degradation.I	Condition	KD4:1+Fiber mix	0.0290752	0.0526166	122	122	0.581688	0.897406
																						HISDEG.PWY..L.histidine.degradation.I	Condition	KD4:1+FOS	0.0260068	0.0526166	122	122	0.622119	0.908058
																						HISDEG.PWY..L.histidine.degradation.I	Condition	KD4:1+Apple	-0.0247926	0.0543199	122	122	0.649005	0.922202
																						HISDEG.PWY..L.histidine.degradation.I	Condition	KD4:1+Acacia	0.0231902	0.0543199	122	122	0.670287	0.927879
																						HISTSYN.PWY..L.histidine.biosynthesis	Condition	KD4:1+Inulin	-0.111703	0.0401866	122	122	0.00642116	0.150806
																						HISTSYN.PWY..L.histidine.biosynthesis	Condition	KD4:1+Cellulose	-0.10783	0.0389265	122	122	0.00659869	0.153527
																						HISTSYN.PWY..L.histidine.biosynthesis	Condition	KD4:1+Pea	-0.0847318	0.0389265	122	122	0.0316797	0.379166
																						HISTSYN.PWY..L.histidine.biosynthesis	Condition	KD4:1+Acacia	-0.0541109	0.0401866	122	122	0.180963	0.670898
																						HISTSYN.PWY..L.histidine.biosynthesis	Condition	KD4:1+Gum Arabic	-0.0515152	0.0401866	122	122	0.202623	0.693402
																						HISTSYN.PWY..L.histidine.biosynthesis	Condition	KD4:1+Psyllium Husk	-0.0324328	0.0401866	122	122	0.421409	0.833522
																						HISTSYN.PWY..L.histidine.biosynthesis	Condition	KD4:1+Oat	0.0271517	0.0378883	122	122	0.475152	0.856722
																						HISTSYN.PWY..L.histidine.biosynthesis	Condition	KD4:1+Orange	-0.0241795	0.0389265	122	122	0.535805	0.877148
																						HISTSYN.PWY..L.histidine.biosynthesis	Condition	KD4:1+Fiber mix	0.00865429	0.0389265	122	122	0.824482	0.969283
																						HISTSYN.PWY..L.histidine.biosynthesis	Condition	KD4:1+Apple	-0.00541145	0.0401866	122	122	0.893133	0.983922
																						HISTSYN.PWY..L.histidine.biosynthesis	Condition	KD4:1+Potato	0.00463985	0.0389265	122	122	0.905342	0.985834
																						HISTSYN.PWY..L.histidine.biosynthesis	Condition	KD4:1+Wheat	-0.0044063	0.0401866	122	122	0.912894	0.985834
																						HISTSYN.PWY..L.histidine.biosynthesis	Condition	KD4:1+FOS	0.0027042	0.0389265	122	122	0.944744	0.990134
																						HOMOSER.METSYN.PWY..L.methionine.biosynthesis.I	Condition	KD4:1+Cellulose	0.0671047	0.0390625	122	122	0.0886846	0.583406
																						HOMOSER.METSYN.PWY..L.methionine.biosynthesis.I	Condition	KD4:1+Apple	-0.0674107	0.040327	122	122	0.0974977	0.591237
																						HOMOSER.METSYN.PWY..L.methionine.biosynthesis.I	Condition	KD4:1+Oat	-0.0566554	0.0380207	122	122	0.139107	0.626418
																						HOMOSER.METSYN.PWY..L.methionine.biosynthesis.I	Condition	KD4:1+Wheat	-0.0415468	0.040327	122	122	0.305196	0.778196
																						HOMOSER.METSYN.PWY..L.methionine.biosynthesis.I	Condition	KD4:1+Potato	-0.039434	0.0390625	122	122	0.314987	0.77956
																						HOMOSER.METSYN.PWY..L.methionine.biosynthesis.I	Condition	KD4:1+Inulin	0.0399163	0.040327	122	122	0.324476	0.782946
																						HOMOSER.METSYN.PWY..L.methionine.biosynthesis.I	Condition	KD4:1+FOS	-0.0343545	0.0390625	122	122	0.381097	0.812238
																						HOMOSER.METSYN.PWY..L.methionine.biosynthesis.I	Condition	KD4:1+Psyllium Husk	0.0325021	0.040327	122	122	0.422034	0.833522
																						HOMOSER.METSYN.PWY..L.methionine.biosynthesis.I	Condition	KD4:1+Acacia	-0.0309111	0.040327	122	122	0.445044	0.842887
																						HOMOSER.METSYN.PWY..L.methionine.biosynthesis.I	Condition	KD4:1+Orange	-0.0280365	0.0390625	122	122	0.47447	0.856722
																						HOMOSER.METSYN.PWY..L.methionine.biosynthesis.I	Condition	KD4:1+Pea	-0.0235393	0.0390625	122	122	0.548034	0.880115
																						HOMOSER.METSYN.PWY..L.methionine.biosynthesis.I	Condition	KD4:1+Fiber mix	0.0106948	0.0390625	122	122	0.784772	0.957926
																						HOMOSER.METSYN.PWY..L.methionine.biosynthesis.I	Condition	KD4:1+Gum Arabic	0.0095809	0.040327	122	122	0.812657	0.965116
																						HSERMETANA.PWY..L.methionine.biosynthesis.III	Condition	KD4:1+Inulin	-0.19764	0.0811072	122	122	0.0164531	0.260892
																						HSERMETANA.PWY..L.methionine.biosynthesis.III	Condition	KD4:1+Cellulose	-0.146704	0.0785641	122	122	0.064569	0.536903
																						HSERMETANA.PWY..L.methionine.biosynthesis.III	Condition	KD4:1+Pea	-0.140278	0.0785641	122	122	0.0769825	0.567037
																						HSERMETANA.PWY..L.methionine.biosynthesis.III	Condition	KD4:1+Potato	0.0735988	0.0785641	122	122	0.350952	0.799034
																						HSERMETANA.PWY..L.methionine.biosynthesis.III	Condition	KD4:1+Oat	0.0708529	0.0764686	122	122	0.35622	0.801818
																						HSERMETANA.PWY..L.methionine.biosynthesis.III	Condition	KD4:1+Apple	0.0505078	0.0811072	122	122	0.534776	0.877148
																						HSERMETANA.PWY..L.methionine.biosynthesis.III	Condition	KD4:1+Acacia	-0.0498507	0.0811072	122	122	0.540094	0.878256
																						HSERMETANA.PWY..L.methionine.biosynthesis.III	Condition	KD4:1+Gum Arabic	-0.0481848	0.0811072	122	122	0.553696	0.882044
																						HSERMETANA.PWY..L.methionine.biosynthesis.III	Condition	KD4:1+Fiber mix	0.041604	0.0785641	122	122	0.597507	0.902374
																						HSERMETANA.PWY..L.methionine.biosynthesis.III	Condition	KD4:1+FOS	0.037471	0.0785641	122	122	0.634363	0.914445
																						HSERMETANA.PWY..L.methionine.biosynthesis.III	Condition	KD4:1+Wheat	0.0290923	0.0811072	122	122	0.720528	0.94256
																						HSERMETANA.PWY..L.methionine.biosynthesis.III	Condition	KD4:1+Psyllium Husk	-0.0171363	0.0811072	122	122	0.833067	0.972302
																						HSERMETANA.PWY..L.methionine.biosynthesis.III	Condition	KD4:1+Orange	0.0161495	0.0785641	122	122	0.837523	0.973623
																						ILEUSYN.PWY..L.isoleucine.biosynthesis.I..from.threonine.	Condition	KD4:1+Cellulose	-0.101237	0.0252668	122	122	0.000113433	0.0106798
																						ILEUSYN.PWY..L.isoleucine.biosynthesis.I..from.threonine.	Condition	KD4:1+Inulin	-0.0842263	0.0260847	122	122	0.0016461	0.0601652
																						ILEUSYN.PWY..L.isoleucine.biosynthesis.I..from.threonine.	Condition	KD4:1+Gum Arabic	-0.0822777	0.0260847	122	122	0.00208439	0.0698938
																						ILEUSYN.PWY..L.isoleucine.biosynthesis.I..from.threonine.	Condition	KD4:1+Pea	-0.0415082	0.0252668	122	122	0.103334	0.599648
																						ILEUSYN.PWY..L.isoleucine.biosynthesis.I..from.threonine.	Condition	KD4:1+Acacia	-0.0380304	0.0260847	122	122	0.147755	0.637252
																						ILEUSYN.PWY..L.isoleucine.biosynthesis.I..from.threonine.	Condition	KD4:1+Psyllium Husk	-0.0311985	0.0260847	122	122	0.234299	0.718028
																						ILEUSYN.PWY..L.isoleucine.biosynthesis.I..from.threonine.	Condition	KD4:1+Oat	0.0214468	0.0245929	122	122	0.385103	0.812238
																						ILEUSYN.PWY..L.isoleucine.biosynthesis.I..from.threonine.	Condition	KD4:1+FOS	-0.0213239	0.0252668	122	122	0.400564	0.821083
																						ILEUSYN.PWY..L.isoleucine.biosynthesis.I..from.threonine.	Condition	KD4:1+Orange	-0.0202383	0.0252668	122	122	0.4249	0.835207
																						ILEUSYN.PWY..L.isoleucine.biosynthesis.I..from.threonine.	Condition	KD4:1+Fiber mix	-0.0201785	0.0252668	122	122	0.426266	0.835398
																						ILEUSYN.PWY..L.isoleucine.biosynthesis.I..from.threonine.	Condition	KD4:1+Potato	0.0176671	0.0252668	122	122	0.485918	0.860957
																						ILEUSYN.PWY..L.isoleucine.biosynthesis.I..from.threonine.	Condition	KD4:1+Apple	-0.00546089	0.0260847	122	122	0.834568	0.973079
																						ILEUSYN.PWY..L.isoleucine.biosynthesis.I..from.threonine.	Condition	KD4:1+Wheat	-0.00254357	0.0260847	122	122	0.922501	0.985834
																						KDO.NAGLIPASYN.PWY..superpathway.of..Kdo.2.lipid.A.biosynthesis	Condition	KD4:1+Inulin	0.129245	0.0660089	122	122	0.0528105	0.493328
																						KDO.NAGLIPASYN.PWY..superpathway.of..Kdo.2.lipid.A.biosynthesis	Condition	KD4:1+Cellulose	0.11127	0.0639391	122	122	0.0846634	0.574248
																						KDO.NAGLIPASYN.PWY..superpathway.of..Kdo.2.lipid.A.biosynthesis	Condition	KD4:1+Apple	-0.101427	0.0660089	122	122	0.127324	0.620992
																						KDO.NAGLIPASYN.PWY..superpathway.of..Kdo.2.lipid.A.biosynthesis	Condition	KD4:1+Wheat	-0.0748764	0.0660089	122	122	0.259164	0.741964
																						KDO.NAGLIPASYN.PWY..superpathway.of..Kdo.2.lipid.A.biosynthesis	Condition	KD4:1+Oat	-0.045989	0.0622337	122	122	0.461527	0.85427
																						KDO.NAGLIPASYN.PWY..superpathway.of..Kdo.2.lipid.A.biosynthesis	Condition	KD4:1+Fiber mix	-0.0359126	0.0639391	122	122	0.575505	0.894053
																						KDO.NAGLIPASYN.PWY..superpathway.of..Kdo.2.lipid.A.biosynthesis	Condition	KD4:1+Orange	-0.0342786	0.0639391	122	122	0.592983	0.90124
																						KDO.NAGLIPASYN.PWY..superpathway.of..Kdo.2.lipid.A.biosynthesis	Condition	KD4:1+Gum Arabic	0.0253408	0.0660089	122	122	0.701808	0.941776
																						KDO.NAGLIPASYN.PWY..superpathway.of..Kdo.2.lipid.A.biosynthesis	Condition	KD4:1+Acacia	-0.0212038	0.0660089	122	122	0.74866	0.94821
																						KDO.NAGLIPASYN.PWY..superpathway.of..Kdo.2.lipid.A.biosynthesis	Condition	KD4:1+Pea	0.0144841	0.0639391	122	122	0.821218	0.968252
																						KDO.NAGLIPASYN.PWY..superpathway.of..Kdo.2.lipid.A.biosynthesis	Condition	KD4:1+Psyllium Husk	0.0129764	0.0660089	122	122	0.844521	0.974362
																						KDO.NAGLIPASYN.PWY..superpathway.of..Kdo.2.lipid.A.biosynthesis	Condition	KD4:1+FOS	0.00889422	0.0639391	122	122	0.889627	0.983922
																						KDO.NAGLIPASYN.PWY..superpathway.of..Kdo.2.lipid.A.biosynthesis	Condition	KD4:1+Potato	-0.00892107	0.0639391	122	122	0.889296	0.983922
																						KETOGLUCONMET.PWY..ketogluconate.metabolism	Condition	KD4:1+Fiber mix	-0.0804038	0.0408711	122	122	0.0517188	0.491428
																						KETOGLUCONMET.PWY..ketogluconate.metabolism	Condition	KD4:1+FOS	-0.069269	0.0408711	122	122	0.0929922	0.586874
																						KETOGLUCONMET.PWY..ketogluconate.metabolism	Condition	KD4:1+Apple	-0.0612281	0.0421942	122	122	0.14965	0.63881
																						KETOGLUCONMET.PWY..ketogluconate.metabolism	Condition	KD4:1+Wheat	-0.0612468	0.0421942	122	122	0.149526	0.63881
																						KETOGLUCONMET.PWY..ketogluconate.metabolism	Condition	KD4:1+Gum Arabic	-0.0544402	0.0421942	122	122	0.199726	0.690464
																						KETOGLUCONMET.PWY..ketogluconate.metabolism	Condition	KD4:1+Psyllium Husk	0.0521271	0.0421942	122	122	0.219359	0.706216
																						KETOGLUCONMET.PWY..ketogluconate.metabolism	Condition	KD4:1+Oat	-0.0342665	0.0397811	122	122	0.390939	0.817417
																						KETOGLUCONMET.PWY..ketogluconate.metabolism	Condition	KD4:1+Acacia	-0.0257831	0.0421942	122	122	0.542445	0.879037
																						KETOGLUCONMET.PWY..ketogluconate.metabolism	Condition	KD4:1+Cellulose	0.0132038	0.0408711	122	122	0.747275	0.947461
																						KETOGLUCONMET.PWY..ketogluconate.metabolism	Condition	KD4:1+Inulin	0.0126588	0.0421942	122	122	0.764744	0.95095
																						KETOGLUCONMET.PWY..ketogluconate.metabolism	Condition	KD4:1+Pea	-0.0110665	0.0408711	122	122	0.787087	0.957939
																						KETOGLUCONMET.PWY..ketogluconate.metabolism	Condition	KD4:1+Orange	-0.0107647	0.0408711	122	122	0.792759	0.958876
																						KETOGLUCONMET.PWY..ketogluconate.metabolism	Condition	KD4:1+Potato	0.00992009	0.0408711	122	122	0.808686	0.963919
																						LACTOSECAT.PWY..lactose.and.galactose.degradation.I	Condition	KD4:1+Inulin	0.139826	0.0535491	122	122	0.0103059	0.202506
																						LACTOSECAT.PWY..lactose.and.galactose.degradation.I	Condition	KD4:1+Pea	0.0975226	0.05187	122	122	0.0627841	0.531064
																						LACTOSECAT.PWY..lactose.and.galactose.degradation.I	Condition	KD4:1+Cellulose	0.08701	0.05187	122	122	0.0963439	0.589308
																						LACTOSECAT.PWY..lactose.and.galactose.degradation.I	Condition	KD4:1+Psyllium Husk	0.0702212	0.0535491	122	122	0.192523	0.683099
																						LACTOSECAT.PWY..lactose.and.galactose.degradation.I	Condition	KD4:1+Gum Arabic	0.0554914	0.0535491	122	122	0.30239	0.778196
																						LACTOSECAT.PWY..lactose.and.galactose.degradation.I	Condition	KD4:1+Apple	-0.0367071	0.0535491	122	122	0.494507	0.862215
																						LACTOSECAT.PWY..lactose.and.galactose.degradation.I	Condition	KD4:1+Acacia	0.0357662	0.0535491	122	122	0.505613	0.864112
																						LACTOSECAT.PWY..lactose.and.galactose.degradation.I	Condition	KD4:1+Wheat	0.0352759	0.0535491	122	122	0.511453	0.86596
																						LACTOSECAT.PWY..lactose.and.galactose.degradation.I	Condition	KD4:1+FOS	0.0260444	0.05187	122	122	0.616613	0.907233
																						LACTOSECAT.PWY..lactose.and.galactose.degradation.I	Condition	KD4:1+Orange	0.0241296	0.05187	122	122	0.64273	0.920112
																						LACTOSECAT.PWY..lactose.and.galactose.degradation.I	Condition	KD4:1+Oat	0.02256	0.0504865	122	122	0.655876	0.925407
																						LACTOSECAT.PWY..lactose.and.galactose.degradation.I	Condition	KD4:1+Potato	-0.00701502	0.05187	122	122	0.892672	0.983922
																						LACTOSECAT.PWY..lactose.and.galactose.degradation.I	Condition	KD4:1+Fiber mix	0.000341796	0.05187	122	122	0.994755	0.997799
																						LIPASYN.PWY..phospholipases	Condition	KD4:1+Inulin	0.126938	0.0679849	122	122	0.0645922	0.536903
																						LIPASYN.PWY..phospholipases	Condition	KD4:1+Cellulose	0.0947234	0.0658532	122	122	0.153211	0.641402
																						LIPASYN.PWY..phospholipases	Condition	KD4:1+Psyllium Husk	0.0848409	0.0679849	122	122	0.214753	0.703086
																						LIPASYN.PWY..phospholipases	Condition	KD4:1+Potato	0.0577636	0.0658532	122	122	0.382348	0.812238
																						LIPASYN.PWY..phospholipases	Condition	KD4:1+Fiber mix	-0.0508399	0.0658532	122	122	0.44179	0.84214
																						LIPASYN.PWY..phospholipases	Condition	KD4:1+Oat	-0.0292178	0.0640968	122	122	0.649421	0.922366
																						LIPASYN.PWY..phospholipases	Condition	KD4:1+Apple	-0.0276788	0.0679849	122	122	0.684717	0.936853
																						LIPASYN.PWY..phospholipases	Condition	KD4:1+Acacia	0.0238456	0.0679849	122	122	0.72646	0.94256
																						LIPASYN.PWY..phospholipases	Condition	KD4:1+FOS	-0.0122774	0.0658532	122	122	0.852452	0.97794
																						LIPASYN.PWY..phospholipases	Condition	KD4:1+Wheat	-0.0125168	0.0679849	122	122	0.854271	0.978472
																						LIPASYN.PWY..phospholipases	Condition	KD4:1+Orange	-0.011772	0.0658532	122	122	0.85846	0.979512
																						LIPASYN.PWY..phospholipases	Condition	KD4:1+Pea	0.00851956	0.0658532	122	122	0.897304	0.984193
																						LIPASYN.PWY..phospholipases	Condition	KD4:1+Gum Arabic	-0.00200042	0.0679849	122	122	0.97658	0.993805
																						LPSSYN.PWY..superpathway.of.lipopolysaccharide.biosynthesis	Condition	KD4:1+Cellulose	0.0865119	0.054063	122	122	0.112474	0.615205
																						LPSSYN.PWY..superpathway.of.lipopolysaccharide.biosynthesis	Condition	KD4:1+Apple	-0.0837361	0.055813	122	122	0.136456	0.621732
																						LPSSYN.PWY..superpathway.of.lipopolysaccharide.biosynthesis	Condition	KD4:1+Inulin	0.0772831	0.055813	122	122	0.169005	0.654028
																						LPSSYN.PWY..superpathway.of.lipopolysaccharide.biosynthesis	Condition	KD4:1+Wheat	-0.0683482	0.055813	122	122	0.223393	0.709359
																						LPSSYN.PWY..superpathway.of.lipopolysaccharide.biosynthesis	Condition	KD4:1+Oat	-0.0549718	0.052621	122	122	0.298507	0.778196
																						LPSSYN.PWY..superpathway.of.lipopolysaccharide.biosynthesis	Condition	KD4:1+Fiber mix	-0.04862	0.054063	122	122	0.370482	0.809759
																						LPSSYN.PWY..superpathway.of.lipopolysaccharide.biosynthesis	Condition	KD4:1+Psyllium Husk	0.0454011	0.055813	122	122	0.41775	0.830994
																						LPSSYN.PWY..superpathway.of.lipopolysaccharide.biosynthesis	Condition	KD4:1+Orange	-0.0366848	0.054063	122	122	0.49887	0.862215
																						LPSSYN.PWY..superpathway.of.lipopolysaccharide.biosynthesis	Condition	KD4:1+FOS	-0.0213838	0.054063	122	122	0.693228	0.941596
																						LPSSYN.PWY..superpathway.of.lipopolysaccharide.biosynthesis	Condition	KD4:1+Acacia	-0.0159979	0.055813	122	122	0.774942	0.952456
																						LPSSYN.PWY..superpathway.of.lipopolysaccharide.biosynthesis	Condition	KD4:1+Gum Arabic	0.00587637	0.055813	122	122	0.916344	0.985834
																						LPSSYN.PWY..superpathway.of.lipopolysaccharide.biosynthesis	Condition	KD4:1+Potato	-0.00547507	0.054063	122	122	0.919522	0.985834
																						LPSSYN.PWY..superpathway.of.lipopolysaccharide.biosynthesis	Condition	KD4:1+Pea	0.00348125	0.054063	122	122	0.948777	0.990134
																						MET.SAM.PWY..superpathway.of.S.adenosyl.L.methionine.biosynthesis	Condition	KD4:1+Apple	-0.046675	0.0250776	122	122	0.0654325	0.540459
																						MET.SAM.PWY..superpathway.of.S.adenosyl.L.methionine.biosynthesis	Condition	KD4:1+Oat	-0.0321766	0.0236434	122	122	0.176374	0.661809
																						MET.SAM.PWY..superpathway.of.S.adenosyl.L.methionine.biosynthesis	Condition	KD4:1+Acacia	-0.0287003	0.0250776	122	122	0.254963	0.738142
																						MET.SAM.PWY..superpathway.of.S.adenosyl.L.methionine.biosynthesis	Condition	KD4:1+Cellulose	0.0277542	0.0242913	122	122	0.255749	0.738142
																						MET.SAM.PWY..superpathway.of.S.adenosyl.L.methionine.biosynthesis	Condition	KD4:1+Wheat	-0.026791	0.0250776	122	122	0.287756	0.765761
																						MET.SAM.PWY..superpathway.of.S.adenosyl.L.methionine.biosynthesis	Condition	KD4:1+FOS	-0.0251085	0.0242913	122	122	0.303613	0.778196
																						MET.SAM.PWY..superpathway.of.S.adenosyl.L.methionine.biosynthesis	Condition	KD4:1+Orange	-0.0230256	0.0242913	122	122	0.345299	0.797171
																						MET.SAM.PWY..superpathway.of.S.adenosyl.L.methionine.biosynthesis	Condition	KD4:1+Potato	-0.0214809	0.0242913	122	122	0.378496	0.812238
																						MET.SAM.PWY..superpathway.of.S.adenosyl.L.methionine.biosynthesis	Condition	KD4:1+Inulin	0.0207577	0.0250776	122	122	0.409645	0.826427
																						MET.SAM.PWY..superpathway.of.S.adenosyl.L.methionine.biosynthesis	Condition	KD4:1+Pea	-0.0172369	0.0242913	122	122	0.479486	0.858349
																						MET.SAM.PWY..superpathway.of.S.adenosyl.L.methionine.biosynthesis	Condition	KD4:1+Psyllium Husk	0.0166978	0.0250776	122	122	0.506931	0.864112
																						MET.SAM.PWY..superpathway.of.S.adenosyl.L.methionine.biosynthesis	Condition	KD4:1+Gum Arabic	-0.00436387	0.0250776	122	122	0.86218	0.979512
																						MET.SAM.PWY..superpathway.of.S.adenosyl.L.methionine.biosynthesis	Condition	KD4:1+Fiber mix	0.00183877	0.0242913	122	122	0.9398	0.989902
																						METHGLYUT.PWY..superpathway.of.methylglyoxal.degradation	Condition	KD4:1+Inulin	0.272647	0.0646994	122	122	5.22163e-05	0.00666628
																						METHGLYUT.PWY..superpathway.of.methylglyoxal.degradation	Condition	KD4:1+Cellulose	0.160894	0.0626707	122	122	0.0116179	0.210305
																						METHGLYUT.PWY..superpathway.of.methylglyoxal.degradation	Condition	KD4:1+Gum Arabic	0.148006	0.0646994	122	122	0.0241092	0.328891
																						METHGLYUT.PWY..superpathway.of.methylglyoxal.degradation	Condition	KD4:1+Wheat	0.0937789	0.0646994	122	122	0.150108	0.639102
																						METHGLYUT.PWY..superpathway.of.methylglyoxal.degradation	Condition	KD4:1+Oat	0.06723	0.0609992	122	122	0.272849	0.753144
																						METHGLYUT.PWY..superpathway.of.methylglyoxal.degradation	Condition	KD4:1+FOS	0.0685664	0.0626707	122	122	0.276357	0.756993
																						METHGLYUT.PWY..superpathway.of.methylglyoxal.degradation	Condition	KD4:1+Acacia	0.0663127	0.0646994	122	122	0.307685	0.778305
																						METHGLYUT.PWY..superpathway.of.methylglyoxal.degradation	Condition	KD4:1+Potato	0.0489831	0.0626707	122	122	0.436163	0.839309
																						METHGLYUT.PWY..superpathway.of.methylglyoxal.degradation	Condition	KD4:1+Fiber mix	0.0473334	0.0626707	122	122	0.45173	0.846535
																						METHGLYUT.PWY..superpathway.of.methylglyoxal.degradation	Condition	KD4:1+Pea	0.0455394	0.0626707	122	122	0.469015	0.854814
																						METHGLYUT.PWY..superpathway.of.methylglyoxal.degradation	Condition	KD4:1+Psyllium Husk	0.047033	0.0646994	122	122	0.468832	0.854814
																						METHGLYUT.PWY..superpathway.of.methylglyoxal.degradation	Condition	KD4:1+Apple	-0.0407323	0.0646994	122	122	0.530311	0.876046
																						METHGLYUT.PWY..superpathway.of.methylglyoxal.degradation	Condition	KD4:1+Orange	0.0148182	0.0626707	122	122	0.813535	0.965116
																						METSYN.PWY..superpathway.of.L.homoserine.and.L.methionine.biosynthesis	Condition	KD4:1+Apple	-0.051808	0.0292079	122	122	0.0789209	0.569148
																						METSYN.PWY..superpathway.of.L.homoserine.and.L.methionine.biosynthesis	Condition	KD4:1+Cellulose	0.0345836	0.0282921	122	122	0.224226	0.709735
																						METSYN.PWY..superpathway.of.L.homoserine.and.L.methionine.biosynthesis	Condition	KD4:1+Oat	-0.0331806	0.0275375	122	122	0.230867	0.715744
																						METSYN.PWY..superpathway.of.L.homoserine.and.L.methionine.biosynthesis	Condition	KD4:1+Acacia	-0.0305681	0.0292079	122	122	0.297636	0.778196
																						METSYN.PWY..superpathway.of.L.homoserine.and.L.methionine.biosynthesis	Condition	KD4:1+Wheat	-0.0280542	0.0292079	122	122	0.338949	0.79343
																						METSYN.PWY..superpathway.of.L.homoserine.and.L.methionine.biosynthesis	Condition	KD4:1+FOS	-0.0263472	0.0282921	122	122	0.353798	0.799692
																						METSYN.PWY..superpathway.of.L.homoserine.and.L.methionine.biosynthesis	Condition	KD4:1+Inulin	0.026243	0.0292079	122	122	0.370924	0.810013
																						METSYN.PWY..superpathway.of.L.homoserine.and.L.methionine.biosynthesis	Condition	KD4:1+Orange	-0.0251933	0.0282921	122	122	0.375192	0.812238
																						METSYN.PWY..superpathway.of.L.homoserine.and.L.methionine.biosynthesis	Condition	KD4:1+Potato	-0.0241611	0.0282921	122	122	0.395002	0.819225
																						METSYN.PWY..superpathway.of.L.homoserine.and.L.methionine.biosynthesis	Condition	KD4:1+Psyllium Husk	0.0205356	0.0292079	122	122	0.483517	0.85978
																						METSYN.PWY..superpathway.of.L.homoserine.and.L.methionine.biosynthesis	Condition	KD4:1+Pea	-0.0174729	0.0282921	122	122	0.538147	0.878215
																						METSYN.PWY..superpathway.of.L.homoserine.and.L.methionine.biosynthesis	Condition	KD4:1+Fiber mix	0.0047236	0.0282921	122	122	0.867715	0.979512
																						METSYN.PWY..superpathway.of.L.homoserine.and.L.methionine.biosynthesis	Condition	KD4:1+Gum Arabic	-0.00407135	0.0292079	122	122	0.8894	0.983922
																						NAD.BIOSYNTHESIS.II..NAD.salvage.pathway.III..to.nicotinamide.riboside.	Condition	KD4:1+Apple	-0.139434	0.0783206	122	122	0.0778393	0.567037
																						NAD.BIOSYNTHESIS.II..NAD.salvage.pathway.III..to.nicotinamide.riboside.	Condition	KD4:1+Inulin	0.13223	0.0783206	122	122	0.0942347	0.588737
																						NAD.BIOSYNTHESIS.II..NAD.salvage.pathway.III..to.nicotinamide.riboside.	Condition	KD4:1+Cellulose	0.118462	0.0758648	122	122	0.121335	0.616194
																						NAD.BIOSYNTHESIS.II..NAD.salvage.pathway.III..to.nicotinamide.riboside.	Condition	KD4:1+Gum Arabic	0.118977	0.0783206	122	122	0.13166	0.620992
																						NAD.BIOSYNTHESIS.II..NAD.salvage.pathway.III..to.nicotinamide.riboside.	Condition	KD4:1+Fiber mix	0.0865388	0.0758648	122	122	0.256519	0.738142
																						NAD.BIOSYNTHESIS.II..NAD.salvage.pathway.III..to.nicotinamide.riboside.	Condition	KD4:1+FOS	0.0671218	0.0758648	122	122	0.378254	0.812238
																						NAD.BIOSYNTHESIS.II..NAD.salvage.pathway.III..to.nicotinamide.riboside.	Condition	KD4:1+Potato	-0.066479	0.0758648	122	122	0.382821	0.812238
																						NAD.BIOSYNTHESIS.II..NAD.salvage.pathway.III..to.nicotinamide.riboside.	Condition	KD4:1+Wheat	-0.0636831	0.0783206	122	122	0.417945	0.83105
																						NAD.BIOSYNTHESIS.II..NAD.salvage.pathway.III..to.nicotinamide.riboside.	Condition	KD4:1+Acacia	-0.0627417	0.0783206	122	122	0.42484	0.835207
																						NAD.BIOSYNTHESIS.II..NAD.salvage.pathway.III..to.nicotinamide.riboside.	Condition	KD4:1+Psyllium Husk	0.0416142	0.0783206	122	122	0.59628	0.902351
																						NAD.BIOSYNTHESIS.II..NAD.salvage.pathway.III..to.nicotinamide.riboside.	Condition	KD4:1+Orange	-0.0352555	0.0758648	122	122	0.643071	0.920225
																						NAD.BIOSYNTHESIS.II..NAD.salvage.pathway.III..to.nicotinamide.riboside.	Condition	KD4:1+Oat	-0.018975	0.0738413	122	122	0.79769	0.959837
																						NAD.BIOSYNTHESIS.II..NAD.salvage.pathway.III..to.nicotinamide.riboside.	Condition	KD4:1+Pea	0.0149449	0.0758648	122	122	0.844203	0.974362
																						NAGLIPASYN.PWY..lipid.IVA.biosynthesis..E..coli.	Condition	KD4:1+Cellulose	0.123586	0.0423755	122	122	0.00430674	0.123777
																						NAGLIPASYN.PWY..lipid.IVA.biosynthesis..E..coli.	Condition	KD4:1+Inulin	0.102855	0.0437472	122	122	0.0205316	0.294554
																						NAGLIPASYN.PWY..lipid.IVA.biosynthesis..E..coli.	Condition	KD4:1+Apple	-0.068186	0.0437472	122	122	0.122008	0.616194
																						NAGLIPASYN.PWY..lipid.IVA.biosynthesis..E..coli.	Condition	KD4:1+Gum Arabic	0.0653509	0.0437472	122	122	0.138136	0.625859
																						NAGLIPASYN.PWY..lipid.IVA.biosynthesis..E..coli.	Condition	KD4:1+Psyllium Husk	0.0502798	0.0437472	122	122	0.25296	0.737405
																						NAGLIPASYN.PWY..lipid.IVA.biosynthesis..E..coli.	Condition	KD4:1+Oat	-0.0414045	0.0412452	122	122	0.317689	0.779584
																						NAGLIPASYN.PWY..lipid.IVA.biosynthesis..E..coli.	Condition	KD4:1+Wheat	-0.0351007	0.0437472	122	122	0.42411	0.834972
																						NAGLIPASYN.PWY..lipid.IVA.biosynthesis..E..coli.	Condition	KD4:1+FOS	0.0189765	0.0423755	122	122	0.655181	0.925407
																						NAGLIPASYN.PWY..lipid.IVA.biosynthesis..E..coli.	Condition	KD4:1+Potato	-0.0189434	0.0423755	122	122	0.655744	0.925407
																						NAGLIPASYN.PWY..lipid.IVA.biosynthesis..E..coli.	Condition	KD4:1+Pea	0.0134706	0.0423755	122	122	0.751184	0.949484
																						NAGLIPASYN.PWY..lipid.IVA.biosynthesis..E..coli.	Condition	KD4:1+Fiber mix	0.00969642	0.0423755	122	122	0.81944	0.96774
																						NAGLIPASYN.PWY..lipid.IVA.biosynthesis..E..coli.	Condition	KD4:1+Acacia	0.00731829	0.0437472	122	122	0.867458	0.979512
																						NAGLIPASYN.PWY..lipid.IVA.biosynthesis..E..coli.	Condition	KD4:1+Orange	-0.00400754	0.0423755	122	122	0.92483	0.985834
																						NONMEVIPP.PWY..methylerythritol.phosphate.pathway.I	Condition	KD4:1+Cellulose	-0.117885	0.0323264	122	122	0.000410456	0.0239057
																						NONMEVIPP.PWY..methylerythritol.phosphate.pathway.I	Condition	KD4:1+Inulin	-0.113877	0.0333728	122	122	0.000907697	0.0401318
																						NONMEVIPP.PWY..methylerythritol.phosphate.pathway.I	Condition	KD4:1+Gum Arabic	-0.0892762	0.0333728	122	122	0.00863259	0.185266
																						NONMEVIPP.PWY..methylerythritol.phosphate.pathway.I	Condition	KD4:1+Psyllium Husk	-0.0563844	0.0333728	122	122	0.0940026	0.588728
																						NONMEVIPP.PWY..methylerythritol.phosphate.pathway.I	Condition	KD4:1+FOS	-0.0474973	0.0323264	122	122	0.144657	0.633082
																						NONMEVIPP.PWY..methylerythritol.phosphate.pathway.I	Condition	KD4:1+Fiber mix	-0.042907	0.0323264	122	122	0.187207	0.679375
																						NONMEVIPP.PWY..methylerythritol.phosphate.pathway.I	Condition	KD4:1+Pea	-0.0366311	0.0323264	122	122	0.259654	0.741964
																						NONMEVIPP.PWY..methylerythritol.phosphate.pathway.I	Condition	KD4:1+Apple	0.0275764	0.0333728	122	122	0.410449	0.826905
																						NONMEVIPP.PWY..methylerythritol.phosphate.pathway.I	Condition	KD4:1+Orange	-0.0239914	0.0323264	122	122	0.459601	0.85427
																						NONMEVIPP.PWY..methylerythritol.phosphate.pathway.I	Condition	KD4:1+Acacia	-0.0182922	0.0333728	122	122	0.584742	0.898947
																						NONMEVIPP.PWY..methylerythritol.phosphate.pathway.I	Condition	KD4:1+Oat	0.00591189	0.0314642	122	122	0.851314	0.977903
																						NONMEVIPP.PWY..methylerythritol.phosphate.pathway.I	Condition	KD4:1+Wheat	-0.00341245	0.0333728	122	122	0.918746	0.985834
																						NONMEVIPP.PWY..methylerythritol.phosphate.pathway.I	Condition	KD4:1+Potato	-0.00201394	0.0323264	122	122	0.950439	0.990134
																						NONOXIPENT.PWY..pentose.phosphate.pathway..non.oxidative.branch..I	Condition	KD4:1+Acacia	0.00624983	0.0323492	122	122	0.847166	0.975946
																						NONOXIPENT.PWY..pentose.phosphate.pathway..non.oxidative.branch..I	Condition	KD4:1+Apple	0.0046532	0.0323492	122	122	0.885893	0.983922
																						NONOXIPENT.PWY..pentose.phosphate.pathway..non.oxidative.branch..I	Condition	KD4:1+Cellulose	0.0340907	0.0313348	122	122	0.279039	0.757544
																						NONOXIPENT.PWY..pentose.phosphate.pathway..non.oxidative.branch..I	Condition	KD4:1+Fiber mix	0.0173097	0.0313348	122	122	0.581809	0.897406
																						NONOXIPENT.PWY..pentose.phosphate.pathway..non.oxidative.branch..I	Condition	KD4:1+FOS	0.0326039	0.0313348	122	122	0.300431	0.778196
																						NONOXIPENT.PWY..pentose.phosphate.pathway..non.oxidative.branch..I	Condition	KD4:1+Gum Arabic	0.00259505	0.0323492	122	122	0.936211	0.988586
																						NONOXIPENT.PWY..pentose.phosphate.pathway..non.oxidative.branch..I	Condition	KD4:1+Inulin	0.0273702	0.0323492	122	122	0.399375	0.820544
																						NONOXIPENT.PWY..pentose.phosphate.pathway..non.oxidative.branch..I	Condition	KD4:1+Oat	0.00279583	0.0304991	122	122	0.92713	0.986483
																						NONOXIPENT.PWY..pentose.phosphate.pathway..non.oxidative.branch..I	Condition	KD4:1+Orange	0.0104764	0.0313348	122	122	0.738772	0.945115
																						NONOXIPENT.PWY..pentose.phosphate.pathway..non.oxidative.branch..I	Condition	KD4:1+Pea	0.0383478	0.0313348	122	122	0.223688	0.709428
																						NONOXIPENT.PWY..pentose.phosphate.pathway..non.oxidative.branch..I	Condition	KD4:1+Potato	0.0251836	0.0313348	122	122	0.423339	0.834445
																						NONOXIPENT.PWY..pentose.phosphate.pathway..non.oxidative.branch..I	Condition	KD4:1+Psyllium Husk	0.0252385	0.0323492	122	122	0.436985	0.840382
																						NONOXIPENT.PWY..pentose.phosphate.pathway..non.oxidative.branch..I	Condition	KD4:1+Wheat	0.0245166	0.0323492	122	122	0.450176	0.846301
																						OANTIGEN.PWY..O.antigen.building.blocks.biosynthesis..E..coli.	Condition	KD4:1+Inulin	-0.050668	0.0191265	122	122	0.00928119	0.193374
																						OANTIGEN.PWY..O.antigen.building.blocks.biosynthesis..E..coli.	Condition	KD4:1+Cellulose	-0.0477343	0.0185268	122	122	0.0113306	0.207883
																						OANTIGEN.PWY..O.antigen.building.blocks.biosynthesis..E..coli.	Condition	KD4:1+Gum Arabic	-0.0454897	0.0191265	122	122	0.0191466	0.283512
																						OANTIGEN.PWY..O.antigen.building.blocks.biosynthesis..E..coli.	Condition	KD4:1+FOS	-0.037082	0.0185268	122	122	0.0478423	0.480256
																						OANTIGEN.PWY..O.antigen.building.blocks.biosynthesis..E..coli.	Condition	KD4:1+Fiber mix	-0.0365617	0.0185268	122	122	0.0509989	0.488596
																						OANTIGEN.PWY..O.antigen.building.blocks.biosynthesis..E..coli.	Condition	KD4:1+Psyllium Husk	-0.0300156	0.0191265	122	122	0.119499	0.616194
																						OANTIGEN.PWY..O.antigen.building.blocks.biosynthesis..E..coli.	Condition	KD4:1+Apple	0.0243397	0.0191265	122	122	0.205907	0.699324
																						OANTIGEN.PWY..O.antigen.building.blocks.biosynthesis..E..coli.	Condition	KD4:1+Wheat	-0.0095881	0.0191265	122	122	0.617181	0.907233
																						OANTIGEN.PWY..O.antigen.building.blocks.biosynthesis..E..coli.	Condition	KD4:1+Orange	-0.00729832	0.0185268	122	122	0.694407	0.941596
																						OANTIGEN.PWY..O.antigen.building.blocks.biosynthesis..E..coli.	Condition	KD4:1+Acacia	0.00567788	0.0191265	122	122	0.767144	0.95095
																						OANTIGEN.PWY..O.antigen.building.blocks.biosynthesis..E..coli.	Condition	KD4:1+Pea	0.00260915	0.0185268	122	122	0.888266	0.983922
																						OANTIGEN.PWY..O.antigen.building.blocks.biosynthesis..E..coli.	Condition	KD4:1+Oat	-0.00205278	0.0180326	122	122	0.909578	0.985834
																						OANTIGEN.PWY..O.antigen.building.blocks.biosynthesis..E..coli.	Condition	KD4:1+Potato	-0.000643138	0.0185268	122	122	0.972372	0.992719
																						ORNARGDEG.PWY..superpathway.of.L.arginine.and.L.ornithine.degradation	Condition	KD4:1+Apple	-0.0912877	0.0665311	122	122	0.172874	0.659984
																						ORNARGDEG.PWY..superpathway.of.L.arginine.and.L.ornithine.degradation	Condition	KD4:1+Cellulose	0.0846479	0.064445	122	122	0.191801	0.683099
																						ORNARGDEG.PWY..superpathway.of.L.arginine.and.L.ornithine.degradation	Condition	KD4:1+Oat	-0.0777365	0.0627261	122	122	0.217921	0.704228
																						ORNARGDEG.PWY..superpathway.of.L.arginine.and.L.ornithine.degradation	Condition	KD4:1+Fiber mix	-0.076976	0.064445	122	122	0.23492	0.718028
																						ORNARGDEG.PWY..superpathway.of.L.arginine.and.L.ornithine.degradation	Condition	KD4:1+Inulin	0.0683325	0.0665311	122	122	0.30668	0.778196
																						ORNARGDEG.PWY..superpathway.of.L.arginine.and.L.ornithine.degradation	Condition	KD4:1+Acacia	-0.061389	0.0665311	122	122	0.358215	0.803401
																						ORNARGDEG.PWY..superpathway.of.L.arginine.and.L.ornithine.degradation	Condition	KD4:1+Wheat	-0.0608239	0.0665311	122	122	0.36264	0.806784
																						ORNARGDEG.PWY..superpathway.of.L.arginine.and.L.ornithine.degradation	Condition	KD4:1+Potato	-0.0468046	0.064445	122	122	0.469243	0.854814
																						ORNARGDEG.PWY..superpathway.of.L.arginine.and.L.ornithine.degradation	Condition	KD4:1+Gum Arabic	0.0419513	0.0665311	122	122	0.529666	0.876046
																						ORNARGDEG.PWY..superpathway.of.L.arginine.and.L.ornithine.degradation	Condition	KD4:1+Pea	-0.0323237	0.064445	122	122	0.616991	0.907233
																						ORNARGDEG.PWY..superpathway.of.L.arginine.and.L.ornithine.degradation	Condition	KD4:1+Orange	-0.00960844	0.064445	122	122	0.881757	0.983483
																						ORNARGDEG.PWY..superpathway.of.L.arginine.and.L.ornithine.degradation	Condition	KD4:1+FOS	-0.00636709	0.064445	122	122	0.921481	0.985834
																						ORNARGDEG.PWY..superpathway.of.L.arginine.and.L.ornithine.degradation	Condition	KD4:1+Psyllium Husk	-0.00518923	0.0665311	122	122	0.937975	0.989234
																						ORNDEG.PWY..superpathway.of.ornithine.degradation	Condition	KD4:1+Cellulose	0.101242	0.0630973	122	122	0.111514	0.615205
																						ORNDEG.PWY..superpathway.of.ornithine.degradation	Condition	KD4:1+Apple	-0.102223	0.0651398	122	122	0.119505	0.616194
																						ORNDEG.PWY..superpathway.of.ornithine.degradation	Condition	KD4:1+Inulin	0.0994968	0.0651398	122	122	0.129576	0.620992
																						ORNDEG.PWY..superpathway.of.ornithine.degradation	Condition	KD4:1+Fiber mix	-0.0701831	0.0630973	122	122	0.268479	0.748954
																						ORNDEG.PWY..superpathway.of.ornithine.degradation	Condition	KD4:1+Psyllium Husk	0.0603029	0.0651398	122	122	0.356642	0.802405
																						ORNDEG.PWY..superpathway.of.ornithine.degradation	Condition	KD4:1+Pea	0.0579698	0.0630973	122	122	0.360281	0.804956
																						ORNDEG.PWY..superpathway.of.ornithine.degradation	Condition	KD4:1+Potato	0.0566372	0.0630973	122	122	0.371386	0.81056
																						ORNDEG.PWY..superpathway.of.ornithine.degradation	Condition	KD4:1+Oat	-0.0531489	0.0614144	122	122	0.38873	0.816616
																						ORNDEG.PWY..superpathway.of.ornithine.degradation	Condition	KD4:1+Gum Arabic	0.0258365	0.0651398	122	122	0.692422	0.941596
																						ORNDEG.PWY..superpathway.of.ornithine.degradation	Condition	KD4:1+Orange	-0.0166276	0.0630973	122	122	0.792649	0.958876
																						ORNDEG.PWY..superpathway.of.ornithine.degradation	Condition	KD4:1+Wheat	0.0172371	0.0651398	122	122	0.791809	0.958876
																						ORNDEG.PWY..superpathway.of.ornithine.degradation	Condition	KD4:1+Acacia	0.0143729	0.0651398	122	122	0.825784	0.969644
																						ORNDEG.PWY..superpathway.of.ornithine.degradation	Condition	KD4:1+FOS	0.0101401	0.0630973	122	122	0.872626	0.98005
																						P105.PWY..TCA.cycle.IV..2.oxoglutarate.decarboxylase.	Condition	KD4:1+Cellulose	0.046708	0.0269893	122	122	0.086377	0.580393
																						P105.PWY..TCA.cycle.IV..2.oxoglutarate.decarboxylase.	Condition	KD4:1+Apple	-0.0423957	0.027863	122	122	0.131037	0.620992
																						P105.PWY..TCA.cycle.IV..2.oxoglutarate.decarboxylase.	Condition	KD4:1+Psyllium Husk	0.0398351	0.027863	122	122	0.155695	0.64198
																						P105.PWY..TCA.cycle.IV..2.oxoglutarate.decarboxylase.	Condition	KD4:1+Inulin	0.0317897	0.027863	122	122	0.256423	0.738142
																						P105.PWY..TCA.cycle.IV..2.oxoglutarate.decarboxylase.	Condition	KD4:1+Gum Arabic	0.0251585	0.027863	122	122	0.368569	0.809759
																						P105.PWY..TCA.cycle.IV..2.oxoglutarate.decarboxylase.	Condition	KD4:1+Oat	-0.0218113	0.0262695	122	122	0.408205	0.826201
																						P105.PWY..TCA.cycle.IV..2.oxoglutarate.decarboxylase.	Condition	KD4:1+Wheat	-0.0231356	0.027863	122	122	0.408182	0.826201
																						P105.PWY..TCA.cycle.IV..2.oxoglutarate.decarboxylase.	Condition	KD4:1+Orange	-0.0133498	0.0269893	122	122	0.621865	0.908058
																						P105.PWY..TCA.cycle.IV..2.oxoglutarate.decarboxylase.	Condition	KD4:1+Acacia	-0.0119549	0.027863	122	122	0.668734	0.927731
																						P105.PWY..TCA.cycle.IV..2.oxoglutarate.decarboxylase.	Condition	KD4:1+FOS	0.0116287	0.0269893	122	122	0.667428	0.927731
																						P105.PWY..TCA.cycle.IV..2.oxoglutarate.decarboxylase.	Condition	KD4:1+Pea	-0.00772225	0.0269893	122	122	0.775332	0.952456
																						P105.PWY..TCA.cycle.IV..2.oxoglutarate.decarboxylase.	Condition	KD4:1+Potato	-0.00377373	0.0269893	122	122	0.88906	0.983922
																						P105.PWY..TCA.cycle.IV..2.oxoglutarate.decarboxylase.	Condition	KD4:1+Fiber mix	-0.00216037	0.0269893	122	122	0.936349	0.988586
																						P108.PWY..pyruvate.fermentation.to.propanoate.I	Condition	KD4:1+Inulin	0.230676	0.100729	122	122	0.0239607	0.328891
																						P108.PWY..pyruvate.fermentation.to.propanoate.I	Condition	KD4:1+Gum Arabic	0.193655	0.100729	122	122	0.0571729	0.507517
																						P108.PWY..pyruvate.fermentation.to.propanoate.I	Condition	KD4:1+Cellulose	0.173917	0.0975707	122	122	0.0774819	0.567037
																						P108.PWY..pyruvate.fermentation.to.propanoate.I	Condition	KD4:1+Fiber mix	0.142363	0.0975707	122	122	0.147448	0.636932
																						P108.PWY..pyruvate.fermentation.to.propanoate.I	Condition	KD4:1+Pea	0.110765	0.0975707	122	122	0.258791	0.741808
																						P108.PWY..pyruvate.fermentation.to.propanoate.I	Condition	KD4:1+Oat	0.0943185	0.0949684	122	122	0.322853	0.782232
																						P108.PWY..pyruvate.fermentation.to.propanoate.I	Condition	KD4:1+FOS	0.0839192	0.0975707	122	122	0.391647	0.817417
																						P108.PWY..pyruvate.fermentation.to.propanoate.I	Condition	KD4:1+Psyllium Husk	0.0788873	0.100729	122	122	0.435245	0.839296
																						P108.PWY..pyruvate.fermentation.to.propanoate.I	Condition	KD4:1+Potato	0.0511627	0.0975707	122	122	0.601099	0.903251
																						P108.PWY..pyruvate.fermentation.to.propanoate.I	Condition	KD4:1+Wheat	0.0438782	0.100729	122	122	0.663992	0.927731
																						P108.PWY..pyruvate.fermentation.to.propanoate.I	Condition	KD4:1+Acacia	0.0305387	0.100729	122	122	0.762339	0.95095
																						P108.PWY..pyruvate.fermentation.to.propanoate.I	Condition	KD4:1+Orange	0.0262477	0.0975707	122	122	0.788433	0.957939
																						P108.PWY..pyruvate.fermentation.to.propanoate.I	Condition	KD4:1+Apple	-0.0258806	0.100729	122	122	0.79772	0.959837
																						P122.PWY..heterolactic.fermentation	Condition	KD4:1+Apple	-0.02021	0.0127147	122	122	0.114872	0.615205
																						P122.PWY..heterolactic.fermentation	Condition	KD4:1+Cellulose	-0.0142279	0.012316	122	122	0.250545	0.735192
																						P122.PWY..heterolactic.fermentation	Condition	KD4:1+Potato	0.0139035	0.012316	122	122	0.261443	0.742146
																						P122.PWY..heterolactic.fermentation	Condition	KD4:1+Gum Arabic	-0.0126538	0.0127147	122	122	0.321858	0.781342
																						P122.PWY..heterolactic.fermentation	Condition	KD4:1+Fiber mix	-0.00980299	0.012316	122	122	0.427805	0.836986
																						P122.PWY..heterolactic.fermentation	Condition	KD4:1+FOS	-0.00895989	0.012316	122	122	0.468495	0.854814
																						P122.PWY..heterolactic.fermentation	Condition	KD4:1+Orange	-0.00830314	0.012316	122	122	0.501642	0.86295
																						P122.PWY..heterolactic.fermentation	Condition	KD4:1+Acacia	-0.00640034	0.0127147	122	122	0.615721	0.907233
																						P122.PWY..heterolactic.fermentation	Condition	KD4:1+Pea	-0.00443453	0.012316	122	122	0.719504	0.94256
																						P122.PWY..heterolactic.fermentation	Condition	KD4:1+Oat	0.00237793	0.0119875	122	122	0.843131	0.974228
																						P122.PWY..heterolactic.fermentation	Condition	KD4:1+Wheat	-0.00246728	0.0127147	122	122	0.846502	0.975633
																						P122.PWY..heterolactic.fermentation	Condition	KD4:1+Inulin	0.000643675	0.0127147	122	122	0.959718	0.991377
																						P122.PWY..heterolactic.fermentation	Condition	KD4:1+Psyllium Husk	0.000222037	0.0127147	122	122	0.986099	0.994963
																						P124.PWY..Bifidobacterium.shunt	Condition	KD4:1+Cellulose	-0.258171	0.0889735	122	122	0.0044996	0.125978
																						P124.PWY..Bifidobacterium.shunt	Condition	KD4:1+Inulin	-0.232703	0.0918536	122	122	0.0127314	0.219362
																						P124.PWY..Bifidobacterium.shunt	Condition	KD4:1+Gum Arabic	-0.145831	0.0918536	122	122	0.115291	0.615205
																						P124.PWY..Bifidobacterium.shunt	Condition	KD4:1+Pea	-0.117676	0.0889735	122	122	0.188764	0.68133
																						P124.PWY..Bifidobacterium.shunt	Condition	KD4:1+Oat	0.0838133	0.0866004	122	122	0.335298	0.790085
																						P124.PWY..Bifidobacterium.shunt	Condition	KD4:1+Potato	0.0754525	0.0889735	122	122	0.398295	0.820544
																						P124.PWY..Bifidobacterium.shunt	Condition	KD4:1+Psyllium Husk	-0.0682345	0.0918536	122	122	0.459178	0.85427
																						P124.PWY..Bifidobacterium.shunt	Condition	KD4:1+Apple	0.0667436	0.0918536	122	122	0.469024	0.854814
																						P124.PWY..Bifidobacterium.shunt	Condition	KD4:1+Acacia	-0.0647152	0.0918536	122	122	0.482608	0.859408
																						P124.PWY..Bifidobacterium.shunt	Condition	KD4:1+Wheat	0.0563209	0.0918536	122	122	0.54106	0.878363
																						P124.PWY..Bifidobacterium.shunt	Condition	KD4:1+FOS	-0.00915419	0.0889735	122	122	0.918244	0.985834
																						P124.PWY..Bifidobacterium.shunt	Condition	KD4:1+Orange	0.00723588	0.0889735	122	122	0.935333	0.988586
																						P124.PWY..Bifidobacterium.shunt	Condition	KD4:1+Fiber mix	-0.00246482	0.0889735	122	122	0.97795	0.993805
																						P161.PWY..acetylene.degradation..anaerobic.	Condition	KD4:1+Fiber mix	-0.0716857	0.0442865	122	122	0.108433	0.612952
																						P161.PWY..acetylene.degradation..anaerobic.	Condition	KD4:1+Pea	0.0622665	0.0442865	122	122	0.162597	0.649562
																						P161.PWY..acetylene.degradation..anaerobic.	Condition	KD4:1+Inulin	0.0588294	0.0457201	122	122	0.20094	0.690983
																						P161.PWY..acetylene.degradation..anaerobic.	Condition	KD4:1+Cellulose	0.0453042	0.0442865	122	122	0.308604	0.778783
																						P161.PWY..acetylene.degradation..anaerobic.	Condition	KD4:1+FOS	-0.044044	0.0442865	122	122	0.322191	0.781768
																						P161.PWY..acetylene.degradation..anaerobic.	Condition	KD4:1+Oat	-0.0333972	0.0431054	122	122	0.440162	0.840922
																						P161.PWY..acetylene.degradation..anaerobic.	Condition	KD4:1+Acacia	0.0342496	0.0457201	122	122	0.455416	0.850851
																						P161.PWY..acetylene.degradation..anaerobic.	Condition	KD4:1+Wheat	-0.0245858	0.0457201	122	122	0.591859	0.90124
																						P161.PWY..acetylene.degradation..anaerobic.	Condition	KD4:1+Apple	-0.0194921	0.0457201	122	122	0.670713	0.927879
																						P161.PWY..acetylene.degradation..anaerobic.	Condition	KD4:1+Potato	-0.0167676	0.0442865	122	122	0.705717	0.942401
																						P161.PWY..acetylene.degradation..anaerobic.	Condition	KD4:1+Gum Arabic	-0.0143577	0.0457201	122	122	0.7541	0.949897
																						P161.PWY..acetylene.degradation..anaerobic.	Condition	KD4:1+Orange	-0.00713598	0.0442865	122	122	0.87229	0.98005
																						P161.PWY..acetylene.degradation..anaerobic.	Condition	KD4:1+Psyllium Husk	-0.00745815	0.0457201	122	122	0.870724	0.98005
																						P185.PWY..formaldehyde.assimilation.III..dihydroxyacetone.cycle.	Condition	KD4:1+Inulin	0.204549	0.0775909	122	122	0.00961756	0.194658
																						P185.PWY..formaldehyde.assimilation.III..dihydroxyacetone.cycle.	Condition	KD4:1+Cellulose	0.138363	0.0751579	122	122	0.0683719	0.54294
																						P185.PWY..formaldehyde.assimilation.III..dihydroxyacetone.cycle.	Condition	KD4:1+Apple	-0.12385	0.0775909	122	122	0.113367	0.615205
																						P185.PWY..formaldehyde.assimilation.III..dihydroxyacetone.cycle.	Condition	KD4:1+Gum Arabic	0.0946318	0.0775909	122	122	0.225264	0.710364
																						P185.PWY..formaldehyde.assimilation.III..dihydroxyacetone.cycle.	Condition	KD4:1+FOS	0.0779376	0.0751579	122	122	0.30206	0.778196
																						P185.PWY..formaldehyde.assimilation.III..dihydroxyacetone.cycle.	Condition	KD4:1+Fiber mix	0.0776602	0.0751579	122	122	0.303775	0.778196
																						P185.PWY..formaldehyde.assimilation.III..dihydroxyacetone.cycle.	Condition	KD4:1+Psyllium Husk	0.031461	0.0775909	122	122	0.685932	0.937845
																						P185.PWY..formaldehyde.assimilation.III..dihydroxyacetone.cycle.	Condition	KD4:1+Pea	0.0274428	0.0751579	122	122	0.715725	0.94256
																						P185.PWY..formaldehyde.assimilation.III..dihydroxyacetone.cycle.	Condition	KD4:1+Orange	-0.0205198	0.0751579	122	122	0.785358	0.957939
																						P185.PWY..formaldehyde.assimilation.III..dihydroxyacetone.cycle.	Condition	KD4:1+Wheat	-0.0210688	0.0775909	122	122	0.786496	0.957939
																						P185.PWY..formaldehyde.assimilation.III..dihydroxyacetone.cycle.	Condition	KD4:1+Acacia	-0.0186599	0.0775909	122	122	0.810405	0.96439
																						P185.PWY..formaldehyde.assimilation.III..dihydroxyacetone.cycle.	Condition	KD4:1+Potato	-0.0133286	0.0751579	122	122	0.859573	0.979512
																						P185.PWY..formaldehyde.assimilation.III..dihydroxyacetone.cycle.	Condition	KD4:1+Oat	-0.00232434	0.0731534	122	122	0.974711	0.993463
																						P221.PWY..octane.oxidation	Condition	KD4:1+Wheat	-0.110224	0.0740706	122	122	0.139639	0.626418
																						P221.PWY..octane.oxidation	Condition	KD4:1+Orange	-0.0999941	0.0717481	122	122	0.166274	0.653418
																						P221.PWY..octane.oxidation	Condition	KD4:1+Inulin	0.09774	0.0740706	122	122	0.189776	0.683099
																						P221.PWY..octane.oxidation	Condition	KD4:1+Apple	-0.0888224	0.0740706	122	122	0.233091	0.717758
																						P221.PWY..octane.oxidation	Condition	KD4:1+Oat	-0.0707237	0.0698345	122	122	0.313451	0.77956
																						P221.PWY..octane.oxidation	Condition	KD4:1+FOS	0.0454491	0.0717481	122	122	0.527776	0.875445
																						P221.PWY..octane.oxidation	Condition	KD4:1+Potato	-0.0364548	0.0717481	122	122	0.612423	0.907233
[truncated: 3,893 more rows]

## Sheet: Fig. 4e
KD4:1 paste diet 122623								KD4:1 Fiber mix past diet 122723								KD4:1 paste diet 120423								KD4:1 paste diet 032624								KD4:1 Fiber mix past diet 032624								KD4:1+Gum Arabic paste diet 032724								KD4:1+OAT paste diet 120624
[truncated: 42 more rows]
[truncated: 23 more columns]

[truncated: 22 more sheets: Supplementary Fig. 1a, Supplementary Fig. 1b, Supplementary Fig 1c-d, Supplementary Fig. 2a-c, Supplementary Fig. 2d-e, Supplementary Fig. 3a, Supplementary Fig. 3b, Supplementary Fig. 3d, Supplementary Fig. 3f, Supplementary Fig. 3h, Supplementary Fig. 3i, Supplementary Fig. 5a-b, Supplementary Fig. 5c-d, Supplementary Fig. 6, Supplementary Fig. 7a, Supplementary Fig. 7b-c, Supplementary Fig. 8a, Supplementary Fig. 8b, Supplementary Fig. 8c-d, Supplementary Fig. 9a-b …]
